# Supplementary material for: Genome-wide association mapping in elite winter wheat breeding for yield improvement
Source: J Appl Genet. 2023 Apr 29;64(3):377–91. doi: 10.1007/s13353-023-00758-8 (PMC10457411; doi:10.1007/s13353-023-00758-8)
Supplement: Supplementary file 2 — Supplementary file2 (XLSX 11590 KB) [file 13353_2023_758_MOESM2_ESM.xlsx]

## Sheet: Table_S1
Table S1. Characteristics of 168 advanced beeding lines (BL) of winter wheat and 3 reference cultivars (CV).
Nr	Name of line	Status	Pedigree	Country, Breeder	Year of release	Set	Subpopulation
							silicoDArT	SNP	silicoDArT+SNP
1	AND_1011_16	BL	Maverick x KW Ozon	PL, PHR	2020	S3	1	1	POP1
2	AND_1113_16	BL	NAD 06002 x SZD 1652/06	PL, PHR	2020	S3	1	1	POP1
3	AND_1293_16	BL	Akteur x Tarkus	PL, PHR	2020	S3	2	1	NA
4	AND_344_16	BL	Boomer x Banderola	PL, PHR	2020	S1	2	1	NA
5	AND_345_16	BL	Boomer x Banderola	PL, PHR	2020	S2	2	1	NA
6	AND_360_16	BL	Boomer x Banderola	PL, PHR	2020	S3	1	2	NA
7	AND_4015_18	BL		PL, PHR	2020	S3	2	2	POP2
8	AND_466_16	BL	Gecko x Muszelka	PL, PHR	2020	S1	2	1	NA
9	AND_5271_17	BL		PL, PHR	2020	S3	1	2	NA
10	AND_670_16	BL	Muszelka x Buzzer	PL, PHR	2020	S1	2	1	NA
11	AND_671_16	BL	Muszelka x Buzzer	PL, PHR	2020	S2	2	2	POP2
12	AND_673_16	BL	MOB 3858/07 x Buzzer	PL, PHR	2020	S2	1	2	NA
13	AND_673_17	BL		PL, PHR	2020	S1	2	1	NA
14	AND_681_17	BL		PL, PHR	2020	S2	2	2	POP2
15	AND_691_16	BL	Muszelka x Buzzer	PL, PHR	2020	S3	2	2	POP2
16	AND_751_16	BL	Bamberka x Fedor	PL, PHR	2020	S2	2	1	NA
17	AND_916_15	BL	Kepler x Muszelka	PL, PHR	2020	S1	2	1	NA
18	AND_942_16	BL	Muszelka x NORD 01001/03	PL, PHR	2020	S2	1	1	POP1
19	Artist	CV		DE, Deutsche Saatveredelung AG	2013		1	2	NA
20	DC_16_047	BL	NIC 1 x C 6594-5/9	PL, DAN	2020	S1	2	1	NA
21	DC_16_162	BL	Famulus x C 6594-5/9	PL, DAN	2020	S2	2	2	POP2
22	DC_16_239	BL	(D 570/06 x Kepler) x C343808	PL, DAN	2020	S1	2	2	POP2
23	DC_16_246	BL	(C 6649/06 x Askalon) x Sailor	PL, DAN	2020	S2	-	2	NA
24	DC_16_397	BL	(Banderola x Kredo) x C460807W	PL, DAN	2020	S1	1	2	NA
25	DC_16_508	BL	C 343808 x (Julius x Banderola)	PL, DAN	2020	S2	1	2	NA
26	DC_16_684	BL	(D 570/06 x Kepler) x C343808	PL, DAN	2020	S3	2	2	POP2
27	DC_1639_13-2	BL	Astoria x D414/07	PL, DAN	2020	S1	2	2	POP2
28	DC_3176_15	BL	(Elixer x D12/12) x Spontan	PL, DAN	2020	S3	2	2	POP2
29	DC_3279_15	BL	(M 2255/09 x Patras) x C 2207	PL, DAN	2020	S2	1	2	NA
30	DC_3496_15	BL	KBP0916 x Primus	PL, DAN	2020	S1	1	1	POP1
31	DC_3524_15	BL	STH1215 x Spontan	PL, DAN	2020	S3	1	2	NA
32	DD_240_16	BL	(Szarada x DD 414/07-1) x DD 414/07-1	PL, DAN	2020	S3	2	2	POP2
33	DD_269_16	BL	(Szarada x KWS Ozon) x KWS Ozon	PL, DAN	2020	S2	2	2	POP2
34	DD_403_16	BL	STH 008 x Tobak	PL, DAN	2020	S3	1	1	POP1
35	DD_455_16	BL	Iriszka x Discus	PL, DAN	2020	S1	2	1	NA
36	DD_597_16	BL	Oxal x Bamberka	PL, DAN	2020	S1	2	2	POP2
37	DD_722_16	BL	DD 408/07 x Tobak	PL, DAN	2020	S3	2	2	POP2
38	DD_846_16	BL	STH 008 x Patras	PL, DAN	2020	S3	2	2	POP2
39	DD_875_16	BL	STH 008 x Patras	PL, DAN	2020	S2	1	2	NA
40	DD_876_16	BL	Patras x Jantarka	PL, DAN	2020	S1	1	2	NA
41	DD_940_16	BL	(DD 1052/09 x Muszelka) x Baletka	PL, DAN	2020	S1	2	2	POP2
42	DD_981_16	BL	Hondia x Famulus	PL, DAN	2020	S2	2	2	POP2
43	DD_998_16	BL	DD 389/06 x AND 4011/10	PL, DAN	2020	S2	2	1	NA
44	DL_514_16	BL	AND 502/07 x Baletka	PL, DAN	2020	S1	2	1	NA
45	DL_530_16	BL	Banderola x DL 387/09	PL, DAN	2020	S1	1	1	POP1
46	DL_564_16	BL	Banderola x DL 387/09	PL, DAN	2020	S1	2	2	POP2
47	DL_574_16	BL	Banderola x DL 387/09	PL, DAN	2020	S2	1	2	NA
48	DL_578_16	BL	Linus x Bamberka	PL, DAN	2020	S3	2	2	POP2
49	DL_628_16	BL	Tobak x DD 389/06	PL, DAN	2020	S1	2	1	NA
50	DL_640_16	BL	DL 456/09 x AND 502/07	PL, DAN	2020	S1	1	2	NA
51	DL_665_16	BL	(Skagen x Kepler) x KWS Ozon	PL, DAN	2020	S2	2	1	NA
52	DL_762_16	BL	(Kohelia x Global) x Arkadia	PL, DAN	2020	S2	2	2	POP2
53	DL_768_16	BL	(Ł1038/09 x Jantarka) x Banderola	PL, DAN	2020	S2	2	2	POP2
54	DL_797_16	BL	Arkadia x Boomer	PL, DAN	2020	S3	2	2	POP2
55	DL_896_16	BL	DD 570/06 x Tobak	PL, DAN	2020	S3	1	1	POP1
56	DL_900_16	BL	DD 570/06 x Tobak	PL, DAN	2020	S2	2	2	POP2
57	DL_902_16	BL	SMH 8587 x Estivus	PL, DAN	2020	S3	2	1	NA
58	DL_906_16	BL	Kepler x (Kepler x KBP 4008)	PL, DAN	2020	S3	1	2	NA
59	KBP_18_14A	BL	KBP 09.16 x Jantarka	PL, MHR	2020	S1	2	1	NA
60	KBP_18_15	BL	Leandrus x Orofino	PL, MHR	2020	S1	2	1	NA
61	KBP_18_17	BL	(Premio x 7/5/1.) x Ostroga	PL, MHR	2020	S3	1	1	POP1
62	KBP_18_28	BL	Florencja x Frisky	PL, MHR	2020	S1	2	1	NA
63	KBP_18_33	BL	Florencja x Frisky	PL, MHR	2020	S3	2	1	NA
64	KBP_18_42	BL	Florencja x Platin	PL, MHR	2020	S1	1	2	NA
65	KBP_18_44	BL	KBP 09.16 x Jantarka	PL, MHR	2020	S2	1	2	NA
66	KBP_18_47	BL	(Oxal x Franz) x Rivero	PL, MHR	2020	S2	2	2	POP2
67	KBP_18_48	BL	KWS Dakota x Janosch	PL, MHR	2020	S3	2	2	POP2
68	KBP_18_51	BL	Skippy x RGT Kilimanjaro	PL, MHR	2020	S3	1	2	NA
69	KBP_18_61	BL		PL, MHR	2020	S2	1	1	POP1
70	KBP_19_3A	BL	(DED 171/05 x SKAGEN) x STH 5026	PL, MHR	2020	S3	2	2	POP2
71	KBP_19_4	BL	MIB 89/06 x Mulan	PL, MHR	2020	S2	2	2	POP2
72	KBP_19_5	BL	(Batalia x Muszelka) x Wikra	PL, MHR	2020	S3	1	1	POP1
73	RGT Kilimanjaro	CV	Waldorf x Muszelka	FR, RAGT 2n	2014		2	1	NA
74	MIB_17228	BL	SZD BB 160906 W x MOB BB 742306 DH	PL, MHR	2020	S1	1	2	NA
75	MIB_17305	BL	Batalia 626/02 x Kol 12	PL, MHR	2020	S1	2	1	NA
76	MIB_17376	BL	Maverick x KWS Ozon	PL, MHR	2020	S2	2	2	POP2
77	MIB_17445	BL	Maverick x KWS Ozon	PL, MHR	2020	S3	2	2	POP2
78	MIB_17456	BL	Maverick x KWS Ozon	PL, MHR	2020	S3	2	1	NA
79	NAD_17008	BL	Maverick x KWS Ozon	PL, PHR	2020	S2	2	2	POP2
80	NAD_17011	BL	Maverick x KWS Ozon	PL, PHR	2020	S3	1	1	POP1
81	NAD_17012	BL	Maverick x KWS Ozon	PL, PHR	2020	S1	2	2	POP2
82	NAD_17013	BL	Maverick x KWS Ozon	PL, PHR	2020	S1	2	2	POP2
83	NAD_17015	BL	Naridana x Kredo	PL, PHR	2020	S2	1	2	NA
84	NAD_17017	BL	LP 227.1.03 x Buzzer	PL, PHR	2020	S3	2	2	POP2
85	NAD_17019	BL	LP 227.1.03 x Buzzer	PL, PHR	2020	S1	2	1	NA
86	NAD_17034	BL	Vitus x Buzzer	PL, PHR	2020	S1	2	2	POP2
87	NAD_17035	BL	Vitus x Buzzer	PL, PHR	2020	S1	1	1	POP1
88	NAD_17038	BL	NAD 06002 x SZD 1652/06	PL, PHR	2020	S3	2	2	POP2
89	NAD_17053	BL	NAD 06002 x SZD 1652/06	PL, PHR	2020	S2	2	2	POP2
90	NAD_17055	BL	NAD 06002 x Trend	PL, PHR	2020	S3	1	1	POP1
91	NAD_17063	BL	NAD 06002 x Trend	PL, PHR	2020	S1	2	2	POP2
92	NAD_17067	BL	NAD 06002 x Trend	PL, PHR	2020	S3	2	1	NA
93	NAD_17076	BL	NAD 06002 x Trend	PL, PHR	2020	S1	2	2	POP2
94	NAD_17079	BL	POB 2462/06 x Zappa	PL, PHR	2020	S2	1	2	NA
95	NAD_17082	BL	Muszelka x Potenzial	PL, PHR	2020	S3	1	1	POP1
96	NAD_17084	BL	Muszelka x Buzzer	PL, PHR	2020	S2	2	2	POP2
97	NAD_17108	BL		PL, PHR	2020	S2	1	2	NA
98	NAD_17168	BL	JX00510 x MOB 2641/07	PL, PHR	2020	S2	2	2	POP2
99	NAD_17172	BL	NX02810 x IR4608 L	PL, PHR	2020	S3	2	1	NA
100	Patras	CV	BUZZER x JENGA	DE, Deutsche Saatveredelung AG	2012		2	1	NA
101	POB_0119	BL	STH 003 x X 21	PL, MHR	2020	S1	2	2	POP2
102	POB_0219	BL	BAMBERKA x AND 444/07	PL, MHR	2020	S1	2	2	POP2
103	POB_0319	BL	VISCOUNT x STH 009	PL, MHR	2020	S1	2	2	POP2
104	POB_0419	BL	BUZZER x HENRIK	PL, MHR	2020	S2	2	1	NA
105	POB_0519	BL	TABASCO x SKAGEN	PL, MHR	2020	S2	1	1	POP1
106	POB_0619	BL	PX02510 x WB 350506	PL, MHR	2020	S2	1	2	NA
107	POB_0719	BL	BELENUS x VISCOUNT	PL, MHR	2020	S2	1	1	POP1
108	POB_0819	BL	Aconel x Kranich	PL, MHR	2020	S3	-	2	NA
109	POB_0919	BL	Bystra x Muszelka	PL, MHR	2020	S3	2	2	POP2
110	POB_1019	BL	Waldorf x Aconel	PL, MHR	2020	S3	2	2	POP2
111	SMH_107	BL	Slade x CHD 2094/98-1	PL, SHR	2020	S2	2	1	NA
112	SMH_138	BL	(Franz x DD 552/11) x Rotax	PL, SHR	2020	S1	2	1	NA
113	SMH_148	BL	(Jenga x MOB 2358/02) x Tabasco	PL, SHR	2020	S2	1	1	POP1
114	SMH_160	BL	(Jenga x MOB 2358/02) x Tabasco	PL, SHR	2020	S2	2	2	POP2
115	SMH_163	BL	(Franz x DD 552/11) x Rotax	PL, SHR	2020	S1	2	2	POP2
116	SMH_166	BL	(Franz x DD 552/11) x Rotax	PL, SHR	2020	S2	2	2	POP2
117	SMH_19	BL	Rapsodia x AND 141/01	PL, SHR	2020	S2	1	2	NA
118	SMH_2	BL	Aconel x Skagen	PL, SHR	2020	S1	1	1	POP1
119	SMH_3	BL	Rapsodia x Kranich	PL, SHR	2020	S2	1	1	POP1
120	SMH_31	BL	(STH 2408 x Brilliant) x Kranich	PL, SHR	2020	S1	2	1	NA
121	SMH_32	BL	(STH 4108 x Position) x Skagen	PL, SHR	2020	S2	2	1	NA
122	SMH_38	BL	Aconel x Bystra	PL, SHR	2020	S1	1	2	NA
123	SMH_39	BL	JB Asano x Hondia	PL, SHR	2020	S1	2	1	NA
124	SMH_52	BL	Janosch x Kilimanjaro	PL, SHR	2020	S2	2	1	NA
125	SMH_6	BL	STH 3873 x Hondia	PL, SHR	2020	S1	2	1	NA
126	SMH_71	BL	STH 1998 x Platin	PL, SHR	2020	S1	2	2	POP2
127	SMH_80	BL	STH 4787 x DC 6594-5/9	PL, SHR	2020	S1	1	1	POP1
128	SMH_9714	BL	STH 6312 x Patras	PL, SHR	2020	S1	1	2	NA
129	SMH_9817	BL	STH 6312 x Kilimanjaro	PL, SHR	2020	S2	2	1	NA
130	SMH_9901	BL	(Janosch x Wydma) x (JB Asano x Hondia)	PL, SHR	2020	S2	1	1	POP1
131	SMH_9903	BL	Franz x Hondia	PL, SHR	2020	S2	1	2	NA
132	STH_6207	BL	DC 6594-5/9 x Tobak	PL, STH	2020	S1	2	2	POP2
133	STH_6527	BL	DC 6594-5/9 x Bonanza	PL, STH	2020	S1	2	2	POP2
134	STH_7135	BL	DC 6594-5/9 x Bonanza	PL, STH	2020	S1	2	2	POP2
135	STH_7263	BL	STH 6112 x Bonanza	PL, STH	2020	S1	2	1	NA
136	STH_7307	BL	Elixer x Hondia	PL, STH	2020	S1	1	1	POP1
137	STH_7324	BL	Speedway x Legenda	PL, STH	2020	S1	2	2	POP2
138	STH_7341	BL	Janosch x Hondia	PL, STH	2020	S1	2	1	NA
139	STH_7420	BL	L0350 x Hondia	PL, STH	2020	S1	1	1	POP1
140	STH_7431	BL	Reform x DM 3131/10	PL, STH	2020	S1	1	2	NA
141	STH_7506	BL	Rockefeller x Hondia	PL, STH	2020	S2	2	1	NA
142	STH_8211	BL	Rebel x Wilejka	PL, STH	2020	S2	1	2	NA
143	STH_8214	BL	Leandrus x Wilejka	PL, STH	2020	S2	2	1	NA
144	STH_8215	BL	JB Diego x Jantarka	PL, STH	2020	S2	2	2	POP2
145	STH_8220	BL	Biscat x POB 752/04	PL, STH	2020	S2	2	1	NA
146	STH_8274	BL	Biscat x POB 752/04	PL, STH	2020	S2	2	1	NA
147	STH_8280	BL	STH CM 7113 x Carenius	PL, STH	2020	S2	1	2	NA
148	STH_8311	BL	Bystra x Aconel	PL, STH	2020	S2	2	1	NA
149	STH_8325	BL	Waldorf x Muszelka	PL, STH	2020	S2	1	1	POP1
150	STHD_7234	BL	Brilliant x Tonacja) x Turkis	PL, STH	2020	S1	2	1	NA
151	STHD_8102	BL	(Franz x DD 552/11) x Rotax	PL, STH	2020	S2	2	1	NA
152	STHD_8483	BL	Franz x Hondia	PL, STH	2020	S3	2	1	NA
153	STHD_8506	BL	Rebel x Wilejka	PL, STH	2020	S3	2	1	NA
154	DD_489_16	BL	Patras x Jantarka	PL, DAN	2020	S3	1	2	NA
155	HRSM_930	BL	Florencja x KBP 04.166	PL, SHR	2020	S3	1	2	NA
156	HRSM_931	BL	Muszelka x Buzzer	PL, SHR	2020	S3	1	1	POP1
157	HRSM_932	BL	Bonanza x Florencja	PL, SHR	2020	S3	2	2	POP2
158	SMH_130	BL	(STHC 3505 x Cubus) x LAD 252/04	PL, SHR	2020	S3	1	1	POP1
159	SMH_161	BL	(Franz x DD 552/11) x Rotax	PL, SHR	2020	S3	2	1	NA
160	SMH_174	BL	SMH 7949 x Viscount	PL, SHR	2020	S3	1	1	POP1
161	SMH_182	BL	Aconel x Smaragd	PL, SHR	2020	S3	1	2	NA
162	SMH_34	BL	Boomer x Charger	PL, SHR	2020	S3	2	1	NA
163	SMH_75	BL	Artist x Kilimanjaro	PL, SHR	2020	S3	2	1	NA
164	STH_8326	BL	STH 327 x Viscount	PL, STH	2020	S3	2	1	NA
165	STHD_8441	BL	Adonis x Skagen	PL, STH	2020	S3	2	2	POP2
166	STHD_8463	BL	L0350 x Hondia	PL, STH	2020	S3	2	1	NA
167	STHD_8510	BL	Consus x L 2013.03	PL, STH	2020	S3	1	1	POP1
168	STHD_8511	BL	Franz x Wilejka	PL, STH	2020	S3	1	2	NA
169	STHD_8520	BL	Franz x STH 7113	PL, STH	2020	S3	1	1	POP1
170	STHD_8534	BL	Franz x Rywalka	PL, STH	2020	S3	2	2	POP2
171	STHD_8574	BL	Kicker x STH 2096	PL, STH	2020	S3	2	2	POP2
	Breeders names were abbreviated:
	DAN - DANKO Plant Breeders Ltd.,
	MHR- Małopolska Plant Breeding Ltd.,
	PHR - Poznań Plant Breeding Ltd.,
	SHR - Plant Breeding Smolice Ltd.,
	STH - Plant Breeding Strzelce Group IHAR Ltd.,

## Sheet: Table_S2
Table S2. Distribution of 8233 DArT-SNP and 11117 silicoDArT markers, with unique or most likely (MinE) physical position on wheat reference genome (IWGSC v.2.1).
Chromosome	Number of DArT-SNP				Number of silicoDArT
	Total	Unique	MinE	MTAs	Total	Unique	MinE	MTAs
1A	372	52	320	12	351	62	289	8
2A	503	47	456	10	592	125	467	49
3A	393	47	346	30	393	80	313	32
4A	240	35	205	16	370	94	276	14
5A	462	66	396	22	427	100	327	19
6A	327	41	286	19	373	76	297	30
7A	610	76	534	35	602	116	486	23
Genome A	2907	364	2543	144	3108	653	2455	175
1B	453	59	394	20	539	125	414	19
2B	558	70	488	16	745	191	554	80
3B	617	86	531	29	579	128	451	35
4B	211	23	188	10	220	50	170	12
5B	473	70	403	30	525	123	402	21
6B	440	62	378	15	474	127	347	20
7B	359	47	312	12	523	133	390	34
Genome B	3111	417	2694	132	3605	877	2728	221
1D	196	22	174	10	284	71	213	12
2D	271	33	238	12	397	77	320	29
3D	247	29	218	35	394	92	302	59
4D	61	4	57	2	170	29	141	9
5D	180	21	159	10	282	66	216	10
6D	176	17	159	3	298	60	238	20
7D	273	35	238	5	376	75	301	13
Genome D	1404	161	1243	77	2201	470	1731	152
Unknown	28	3	25	0	102	27	75	5
Unmapped	783	0	0	50	2101	0	0	346
Total	8233	945	6505	403	11117	2027	6989	899

## Sheet: Table_S3
	Table S3. Characteristics of 8233 DArT-SNP markers, positions on reference genome (IWGSC RefSeq v 2.1), and marker-trait associations (MTAs). Grain yield (GY) was associated as % of standard (GY%), BLUPs, and yield scored at single locations (DED, KBP, KRZ, MOB, NAD, POB, RAH and STH). MTAs with stability (STA), days to heading (DTH), tousand kernel weight (TKW), logding (LGD) and plant height (P…
Nr	DArT-SNP	Marker sequence	SNP position	SNP type	Mapping score type	Mapping E-val	Chromosome	Position	Linkeage block	MTA
										GY%_A1	GY%_A2	GY_BLUP_A1	GY_BLUP_A2	GY_DED_A1	GY_KBP_A2	GY_KRZ_A2	GY_MOB_A2	GY_NAD_A1	GY_POB_A1	GY_RAH_A1	GY_STH_A1	GY_STA_A2	DTH_A1	DTH_A2	LDG_A1	PH_A1	PH_A2	TKW_A1	TKW_A2
1	1043336	TGCAGCTATAGTGGTTGGATTTGGATACTTGCAGGGGAGGAAAGAAGGGAGATGGGAGATTGGGAGGGC	47	G>A	UNI	7.91e-27	1A	1235912	1	0	0	0	0	0	0	0	0	0	0	0	0	0	0	0	0	0	0	0	0
2	1212218	TGCAGCAGCCAGCAGCTCTGCTCTTGCAACGCAGCTTTAAGCACCCAGGACACACAAGCCAAGCAAAAA	49	A>G	UNI	7.72e-27	1A	1235915	1	0	0	0	0	0	0	0	0	0	0	0	0	0	0	0	0	0	0	0	0
3	1070663	TGCAGGTGAAACATATGCATCATCAGAATGGGTATCAAAATGAATTTGTGTATAGGCCAACGAGGCACG	44	T>C	MIN	7.72e-27	1A	1868201	1	0	0	0	0	0	0	0	0	0	0	0	0	0	0	0	0	0	0	0	0
4	4991395	TGCAGTCCCTCCACTCCTCCGCCGCATCCTGCGTCGAGGTGCTCGCCGCCTCCGCCGCCCCCGCCTTCC	19	C>G	MIN	7.72e-27	1A	1868819	1	0	0	0	0	0	0	0	0	0	0	0	0	0	0	0	0	0	0	0	0
5	3023688	TGCAGGCTGCCTTGTCCAAACTCCAGGCTAAGCACCGAGATCGGAAGAGCGGTTCAGCAGGAATGCCGA	32	C>A	MIN	1.82e-09	1A	1947069	1	0	0	0	0	0	0	0	0	0	0	0	0	0	0	0	0	0	0	0	0
6	3575516	TGCAGCAGCGAGGTGTGGTACACCCCCAGCTCGTTGTAAGCTTTCAGGCAACCAGTTTTGGAGTCGTAT	12	G>T	MIN	2.07e-21	1A	1947072	1	0	0	0	0	0	0	0	0	0	0	0	0	0	0	0	0	0	0	0	0
7	3950972	TGCAGGTGAGGGTGGGACGCCGCCGATCAAGAGTCCGCCGCCGAGATCGGAAGAGCGGTTCAGCAGGAA	15	G>C	MIN	1.01e-12	1A	7054793	2	0	0	0	0	0	0	0	0	0	0	0	0	0	0	0	0	0	0	0	0
8	3946763	TGCAGTGCACCTGTGTTCGAGGAGTTTCTTCCGAGAGTTCCAATGGCGGAGCTGGTGGCCGCCATGGCC	6	G>T	MIN	1.7e-22	1A	7528943	2	0	0	0	0	0	0	0	0	0	0	0	0	0	0	0	0	0	0	0	0
9	1059727	TGCAGGAACAAGCACTAACTGACGGGCAGAGATTGGTTGAGTAACCTGCTGGTTGCAACCGCAGGAGCT	26	C>T	MIN	7.72e-27	1A	7988319	2	0	0	0	0	0	0	0	0	0	0	0	0	0	0	0	0	0	0	0	0
10	3021967	TGCAGTCTATAGTCATATAATAAAAAACACATGATACCCCCGAGATCGGAAGAGCGGTTCAGCAGGAAT	36	C>A	UNI	3.51e-12	1A	8542962	2	0	0	0	0	0	0	0	0	0	0	0	0	0	0	0	0	0	0	0	0
11	10993005	TGCAGACGCTCGACATAAGCAAGACCGCTGTCGTGGAGATTCACCCGCATTTCTGGAGGATCAAAACGC	57	G>A	MIN	3.36e-25	1A	8635002	2	0	0	0	0	0	0	0	0	0	0	0	0	0	0	0	0	0	0	0	0
12	1020433	TGCAGTATGAGGGTCTTAACCAACATAAATCAAAAGAGATGGGTCATTACTGGACGAAGAAGGATAAGA	44	C>G	MIN	3.28e-25	1A	9913160	2	0	0	0	0	0	0	0	0	0	0	0	0	0	0	0	0	0	0	0	0
13	2258784	TGCAGAATCAGTAGAAACAAACAAGAGCATCAGGGACGATAGCATGAGCATCGAAACAAGTAGATCAGC	36	C>A	MIN	7.72e-27	1A	9970740	2	0	0	0	0	0	0	0	0	0	0	0	0	0	0	0	0	0	0	0	0
14	2308952	TGCAGCCATACCCTACCATCGCGTCGACTTTCCCCTGCCTGGCGCGGTGCTCGCTGGTTTGGATCGTGG	44	C>T	MIN	7.72e-27	1A	10040472	2	0	0	0	0	0	0	0	0	0	0	0	0	0	0	0	0	0	0	0	0
15	997691	TGCAGCATGATCAATGGCGTCCACATATGCTCCATGCTGACCGTATGTATGTTGGTTTCCGAGATCGGA	7	T>A	MIN	7.23e-21	1A	10606231	2	0	0	0	0	0	0	0	0	0	0	0	0	0	0	0	0	0	0	0	0
16	993127	TGCAGATACAGAAAGAATTTCAAGGAAGAGCTGAAACTTCTCCTCTTTAGAACCAAGAGAAAGAAATAT	19	T>C	MIN	3.28e-25	1A	10935601	2	0	0	0	0	0	0	0	0	0	0	0	0	0	0	0	0	0	0	0	0
17	1007077	TGCAGCTGTGGCGTGGCAAGGCGCCGCCGCTGCTCCCAGGGCCGTACTCGCCGCCGATTGTCGGCAATA	33	T>C	MIN	7.72e-27	1A	11338337	3	0	0	0	0	0	0	0	0	0	0	0	0	0	0	0	0	0	0	0	0
18	7336092	TGCAGCAGGAGCTTGCCAACACGGTGGGTCTTGGCCGAAACGTGGACGAGTCGGACCTCAACAACCTCT	10	G>A	MIN	4e-24	1A	11341739	3	0	0	0	0	0	0	0	0	0	0	0	0	0	0	0	0	0	0	0	0
19	2257989	TGCAGAACAAGTAGGCCAAGAATTTGTCATGGCAGAGACGTCTAATGCCAGAATACAGGCGATCGGATC	53	T>C	MIN	7.72e-27	1A	11491130	3	0	0	0	0	0	0	0	0	0	0	0	0	0	0	0	0	0	0	0	0
20	1007201	TGCAGTGGCGAACCCATGGCCGTCCTGCGACAACTGTGACTCATGCACCAAGTCCAACTCTCCGAGATC	42	A>G	MIN	1.74e-22	1A	11501722	3	0	0	0	0	0	0	0	0	0	0	0	0	0	0	0	0	0	0	0	0
21	1695192	TGCAGGCACCAAACAAGCGTCAGTAAGCTGCTATACTGACTTACTCGAGGAGGAGCAAAACAAAAGCGA	36	T>A	MIN	7.72e-27	1A	11583184	3	0	0	0	0	0	0	0	0	0	0	0	0	0	0	0	0	0	0	0	0
22	1108901	TGCAGTGGCGAACCCATGGCCGTCCTGCGGCAACTGCGACTCGTGCACCAAGTCCAACCCACCGAGATC	17	G>A	MIN	4e-24	1A	11583187	3	0	0	0	0	0	0	0	0	0	0	0	0	0	0	0	0	0	0	0	0
23	3949882	TGCAGTTCTGCACACAATGATAGCTATACATACCGAGATCGGAAGAGCGGTTCAGCAGGAATGCCGAGA	30	T>C	UNI	2.21e-08	1A	11610470	3	0	0	0	0	0	0	0	0	0	0	0	0	0	0	0	0	0	0	0	0
24	3064386	TGCAGAAATTATTGCGTGAGCAAATTTTCGCACGGAAGAACAGGTCCGAGATCGGAAGAGCGGTTCAGC	36	A>G	UNI	1.94e-15	1A	11790413	3	0	0	0	0	0	0	0	0	0	0	0	0	0	0	0	0	0	0	0	0
25	1000928	TGCAGTTGCTGCTGTTGCAGCGGCGACAGTGGATCCGAGTTGCACATGTTGGTATTGAACAACAAATGA	22	G>A	MIN	7.91e-27	1A	12127711	3	0	0	0	0	0	0	0	0	0	0	0	0	0	0	0	0	0	0	0	0
26	1127850	TGCAGATCCGACGCGCCCGACACGCCCATACACGCGCTGGACGCGTCCGACACGACGCCGCGGCTTATT	8	C>T	MIN	7.72e-27	1A	12596237	3	0	0	0	0	0	0	0	0	0	0	0	0	0	0	0	0	0	0	0	0
27	1090405	TGCAGCGCTCAACCCCTACTATTTCTGCACTGACGACTGCATGATTCATCTTCTCTGTTCCGTCCATAT	12	C>G	MIN	7.72e-27	1A	13099876	3	0	0	0	0	0	0	0	0	0	0	0	0	0	0	0	0	0	0	0	0
28	1093014	TGCAGCAAAGTGCAGACACACACAGTAGAAAGTCGTACAAGATCAAGGCCACAACATGTCTACAAACCC	54	C>T	MIN	7.72e-27	1A	13099879	3	0	0	0	0	0	0	0	0	0	0	0	0	0	0	0	0	0	0	0	0
29	5354409	TGCAGATGATGTGTTCTACCCCGCAGCCAAAGCTAGTGGCCACTTTTTGTTATGTTCTGCATCATGCAT	17	A>G	UNI	7.91e-27	1A	13571704	3	0	0	0	0	0	0	0	0	0	0	0	0	0	0	0	0	0	0	0	0
30	1084833	TGCAGTCGCCGCGGCCACCTTCTCGGTTCAACTGTAGCCGCCGCCGCCGCCGCCAGACCGTCGCCGAGA	39	G>T	UNI	3.36e-25	1A	13939941	3	0	0	0	0	0	0	0	0	0	0	0	0	0	0	0	0	0	0	0	0
31	1245046	TGCAGTTCTGAACCGAGCTCCGTCGGAGTCCGCCCGCGGTCTGCCTCCCGAGATCGGAAGAGCGGTTCA	35	G>A	UNI	1.63e-16	1A	13940024	3	0	0	0	0	0	0	0	0	0	0	0	0	0	0	0	0	0	0	0	0
32	12698555	TGCAGTCGATGAGCTCCTGCTCCGATAGCGCCGTCAGGTTGCCCGTCACGATCGCGTTGATCCCCTCCA	25	T>C	MIN	3.28e-25	1A	14386999	3	0	0	0	0	0	0	0	0	0	0	0	0	0	0	0	0	0	0	0	0
33	10983898	TGCAGCTTGCTGAACGGCAATGGGATTGGCACCGAGATCGGAAGAGCGGTTCAGCAGGAATGCCGAGAC	26	T>C	UNI	9.42e-07	1A	15344374	3	0	0	0	0	0	0	0	0	0	0	0	0	0	0	0	0	0	0	0	0
34	1000376	TGCAGCTCCGCAACTCGTGCCCCGTCTGCCGCCACGAGATGCCCACCGACACCGCGGCAGCAAGGTCAC	58	A>G	MIN	3.28e-25	1A	15400326	3	0	0	0	0	0	0	0	0	0	0	0	0	0	0	0	0	0	0	0	0
35	1102916	TGCAGGAAAATACTCAATTGCACTGCGGCAGAGGGCCAGGCCCATTGCCTATGTGCGAGACGTGCAACC	10	T>G	MIN	7.72e-27	1A	15479083	3	0	0	0	0	0	0	0	0	0	0	0	0	0	0	0	0	0	0	0	0
36	1252806	TGCAGCAGCGGGCTCTGTAGCTTGCTTTTGTTGCTCTCCGCGGCCTCGCTGGCGGCATCCATGGCGCTC	41	G>A	MIN	2.76e-07	1A	15510274	3	0	0	0	0	0	0	0	0	0	0	0	0	0	0	0	0	0	0	0	0
37	1070756	TGCAGGCGGCAGTATAAAAAAGACCGTGCAGCAGGCAACATTGTTTACAGGTTACAGCATCAAAAGGTG	24	C>G	MIN	7.72e-27	1A	15699493	3	0	0	0	0	0	0	0	0	0	0	0	0	0	0	0	0	0	0	0	0
38	1092922	TGCAGATGGGCGTGCTGTACGTGTGCCTCTACCTCATCGCGCTCGGCACCGAGATCGGAAGAGCGGTTC	40	G>T	MIN	4.56e-17	1A	16055561	3	0	0	0	0	0	0	0	0	0	0	0	0	0	0	0	0	0	0	0	0
39	1010641	TGCAGGCTAGCTGCTCAAATGTCTGTTTAATTTGGTCTACCTCCACAGGCCGAGATCGGAAGAGCGGTT	16	A>G	MIN	6.77e-15	1A	16303135	4	0	0	0	0	0	0	0	0	0	0	0	0	0	0	0	0	0	0	0	0
40	1228019	TGCAGCTTAGAGAAACTCTACCATAATTGCCGTCTTAAGGAGCATGGCGCATAAAAGTATCAGCTTAAT	20	C>T	MIN	7.91e-27	1A	16325614	4	0	0	0	0	0	0	0	0	0	0	0	0	0	0	0	0	0	0	0	0
41	3939338	TGCAGGCAGGTTTTCTGAAACGGGCCTGCACAGAGTCGAAAACAACCGAGCGGATGGTGATTAGAATAC	47	G>A	MIN	7.72e-27	1A	16372932	4	0	0	0	0	0	0	0	0	0	0	0	0	0	0	0	0	0	0	0	0
42	3222418	TGCAGATACCGCAGCAGACACTGTAGGAAGGAGTAGGCGAACAGCCCGAGATCGGAAGAGCGGTTCAGC	44	C>G	MIN	8.25e-14	1A	17232319	4	0	0	0	0	0	0	0	0	0	0	0	0	0	0	0	0	0	0	0	0
43	2288827	TGCAGACACAGTCGATTGTTGTGCCACTTGTTGTCTGCTCCATGGTGCCGTTTGTGCTCCACATCGCCG	21	T>C	MIN	7.72e-27	1A	17232322	4	0	0	0	0	0	0	0	0	0	0	0	0	0	0	0	0	0	0	0	0
44	4396784	TGCAGGTACAAGCCCAGCAAGCGGTACATCCGAGATCGGAAGAGCGGTTCAGCAGGAATGCCGAGACCG	19	A>G	UNI	9.65e-07	1A	17232505	4	0	0	0	0	0	0	0	0	0	0	0	0	0	0	0	0	0	0	0	0
45	3942183	TGCAGCACCACGACCAACAGAAGCTCGACGAGGGGAAGCAGCAGGCGGACGAGATGAAGGAGCTCCGAG	33	G>A	MIN	2.07e-21	1A	17404538	4	0	0	0	0	0	0	0	0	0	0	0	0	0	0	0	0	0	0	0	0
46	29430051	TGCAGCTGGATGTCGACTGTCTCGTTGGAGAAGAGTAGACAATAAAAGAGGGGATGACAAGGAGAAAGA	35	T>C	MIN	1.7e-22	1A	17692973	4	0	0	0	0	0	0	0	0	0	0	0	0	0	0	0	0	0	0	0	0
47	1696770	TGCAGGGTTGCCGCCGAGGACGCCTTCGACTGCCTCCAAAGTGGTAACCACGCATCCCATCTCTGATTT	8	T>G	MIN	4e-24	1A	18288037	4	0	0	0	0	0	0	0	0	0	0	0	0	0	0	0	0	0	0	0	0
48	1144942	TGCAGCCCATCAACGACAGAGTCTACTTCCCGAAGTGGTACCTCAAAGGCACGCGGGCCAGCCCGAGAT	8	A>G	MIN	1.17e-24	1A	18790139	4	0	0	0	0	0	0	0	0	0	0	0	0	0	0	0	0	0	0	0	0
49	1054654	TGCAGCAGCAACAACACATGAAGATCAGCATTTTGCACAACCAAGTAACCAAATTGAGCTGATCTCCAA	10	A>G	MIN	7.72e-27	1A	18809402	4	0	0	0	0	0	0	0	0	0	0	0	0	0	0	0	0	0	0	0	0
50	2258746	TGCAGCACTGCTCGACAGAAAAGCAATCGTAGCTCTCGCGCAAGAAATGGAGCGAAGGGTCGACTAATG	27	C>G	MIN	7.72e-27	1A	22130157	5	0	0	0	0	0	0	0	0	0	0	0	0	0	0	0	0	0	0	0	0
51	1020992	TGCAGCAGCCTCCTCCTTTGCAAGTGCTGGGAATCGCGTCATGATGAGGAAGACGAATACGATTACGTC	15	C>T	MIN	7.72e-27	1A	22130160	5	0	0	0	0	0	0	0	0	0	0	0	0	0	0	0	0	0	0	0	0
52	1098073	TGCAGGGTGCGTGTGTGACTTGGACTTAGGACTTGGGCGTCGGCGCCGTGGTGGGATGCTGCCCATGTG	8	G>A	MIN	3.28e-25	1A	22584940	5	0	0	0	0	0	0	0	0	0	0	0	0	0	0	0	0	0	0	0	0
53	1090977	TGCAGCCAAGGGATGCATTCAGCCTGCACAGTGCGCCGCTGGTACGGCAAGTGGAGGCGCCCAAGAGCA	12	A>G	MIN	3.28e-25	1A	22771160	5	0	0	0	0	0	0	0	0	0	0	0	0	0	0	0	0	0	0	0	0
54	3532824	TGCAGAACACGGTGACTCGAAGCACCAGCAACCCATCATGTACATTATCCCCGAGGAACTTAAAAACTC	46	A>G	MIN	7.72e-27	1A	23574241	5	0	0	0	0	0	0	0	0	0	0	0	0	0	0	0	0	0	0	0	0
55	5365810	TGCAGGGCCGTACCATATCTCGGCGCTCACGGAGTCAAACCAAACCGCCGTGCGCTGGCTGGTGTTGTT	29	C>G	MIN	2.7e-26	1A	23984715	5	0	0	0	0	0	0	0	0	0	0	0	0	0	0	0	0	0	0	0	0
56	1038481	TGCAGTCCTCCTCGCCTGCCAACAGCTGGTCTTGGCCTGATTCTCCCATTGATTTATCTAGCTGATGAA	18	C>G	MIN	7.91e-27	1A	24267828	5	0	0	0	0	0	0	0	0	0	0	0	0	0	0	0	0	0	0	0	0
57	1126027	TGCAGACCACGGGGGCCGCTGTCGCGCGTAGATGGCGCCAGAGCGAGCGGGCAGCGCCGAGATCGGAAG	19	T>G	MIN	2.07e-21	1A	24526591	5	0	0	0	0	0	0	0	0	0	0	0	0	0	0	0	0	0	0	0	0
58	1086157	TGCAGTATTGATTAAACTGTGGTTTTTTCTCTGCATAATAAAAAGAACCCCGAACCTCTTTTTTAGAAA	50	C>T	MIN	7.72e-27	1A	24580078	5	0	0	0	0	0	0	0	0	0	0	0	0	0	0	0	0	0	0	0	0
59	1019993	TGCAGGTAACGCGGCTCAAGTGTGGAGGCTTCATATTTGGGCATCGTGTGTGCCACTGCATGGTGGACG	7	A>G	MIN	3.28e-25	1A	24688004	5	0	0	0	0	0	0	0	0	0	0	0	0	0	0	0	0	0	0	0	0
60	1091032	TGCAGACACGGCGACAGATCGGGGGCGAAATAGACGACGGCCGACCCCGATTCCGAGATCGGAAGAGCG	5	A>G	MIN	3.08e-19	1A	25074050	5	0	0	0	0	0	0	0	0	0	0	0	0	0	0	0	0	0	0	0	0
61	1071951	TGCAGCTCATTGATGAAGTTCTGAAACGCAGCGAGGCATCTTCGGTTTATCCGTGAGTTGCTCTTGTCA	25	A>G	MIN	7.72e-27	1A	25091035	5	0	0	0	0	0	0	0	0	0	0	0	0	0	0	0	0	0	0	0	0
62	1237602	TGCAGGTGTATCGCGATAGAGACGTAGGAGTACAGTATCAAGGTTGCTTATATAGTTATTTAAGCTCGC	12	G>T	MIN	3.36e-25	1A	25912064	5	0	0	0	0	0	0	0	0	0	0	0	0	0	0	0	0	0	0	0	0
63	1771898	TGCAGTTTTTCGAAAGAAAATTAAAGAGATGCAGGCAAAGAAGGATGCGCCATTGCATGCTAATTAACT	9	T>G	MIN	3.28e-25	1A	27144177	6	0	0	0	0	0	0	0	0	0	0	0	0	0	0	0	0	0	0	0	0
64	1863459	TGCAGGTAGGAGGAGCCGATGTTGTCGACGCTCTGGTACAGGCGGCCGATGCTCCCGTGCATGGTGCCG	17	G>A	MIN	4.1e-24	1A	27345536	6	0	0	0	0	0	0	0	0	0	0	0	0	0	1	0	0	0	0	0	0
65	3064797	TGCAGTTCCACGGCTTCCACGGCGTGAAGCAGGAGGAGAAGAAGCTCGGGCAGAAGTTCGTGGTCGACG	31	G>T	MIN	7.91e-27	1A	27654621	6	0	0	0	0	0	0	0	0	0	0	0	0	0	0	0	0	0	0	0	0
66	1092638	TGCAGAAATAGGGTCTCCAAAACATGGCAGGCAGAGAGCAGCACATGCAAGGCTTCCTCCGACATGCTA	9	A>G	MIN	7.91e-27	1A	27952350	6	0	0	0	0	0	0	0	0	0	0	0	0	0	1	0	0	0	0	0	0
67	1102253	TGCAGCACGTCCAGAACCAACACCCCATCCAGAGACGGGTCTACAAACACCCCTGTCGCTTGTACCGAG	55	T>C	UNI	9.64e-26	1A	28081431	6	0	0	0	0	0	0	0	0	0	0	0	0	0	0	0	0	0	0	0	0
68	37395546	TGCAGATGTGCAATGCGAGCTCGGAGGAGGCTCGGCTTGGGCAGACGGCGGCGAATCGAGCGGCGGGGT	14	G>T	MIN	7.72e-27	1A	28193386	6	0	0	0	0	0	0	0	0	0	0	0	0	0	1	0	0	0	0	0	0
69	991908	TGCAGACCCGTGCGGAATCGTCCCAGCGCACGCACGCGCCTCTTGCCTGTCGGTCGTTTCGGTTGCGGA	56	T>A	MIN	7.91e-27	1A	29399002	6	0	0	0	0	0	0	0	0	0	0	0	0	0	0	0	0	0	0	0	0
70	1058457	TGCAGAGGTTGGGGAGGAGGTGGACGGAATACGTGCGTGTGTGAGTTCCGAGATCGGAAGAGCGGTTCA	13	G>A	MIN	1.94e-15	1A	29524463	6	0	0	0	0	0	0	0	0	0	0	0	0	0	0	0	0	0	0	0	0
71	1082710	TGCAGATTGTGCAGATTCTTAACTAACTCAGTGTTGCTGCCAAACGAAGGTTTCTGTGAGGTTTGATCC	59	G>A	MIN	3.28e-25	1A	29893800	6	0	0	0	0	0	0	0	0	0	0	0	0	0	0	0	0	0	0	0	0
72	2281371	TGCAGCTCGTGGCGCAGCAGTTCGAGGACACGCTGGTCCGCATCCTCCTCGCCGCCGCCGCCGTCTCCT	10	G>C	MIN	7.72e-27	1A	30905508	6	0	0	0	0	0	0	0	0	0	0	0	0	0	0	0	0	0	0	0	0
73	1125964	TGCAGGGCATGTGCAGCAGCGCGAAGGAAGTTGCGACGGCGGAGGGTCGGAGGAGAGGACTGCGGGCCA	23	A>G	MIN	7.72e-27	1A	32150360	7	0	0	0	0	0	0	0	0	0	0	0	0	0	0	0	0	0	0	0	0
74	1043910	TGCAGTTATCAGTTAACCATACGTGTATTTGTGTGCTAATTTACAGCAAGCTCCTGCTCCCGATCAGAG	42	A>C	MIN	7.91e-27	1A	37023392	8	0	0	0	0	0	0	0	0	0	0	0	0	0	0	0	0	0	0	0	0
75	1079222	TGCAGCTCAGGCAGTGGCAAATCTAGGAGGAGAACTAAGGGCAAGCTCAACTTCTCTACAAGGGCTGGA	18	A>G	MIN	7.72e-27	1A	37271399	8	0	0	0	0	0	0	0	0	0	0	0	0	0	0	0	0	0	0	0	0
76	1063493	TGCAGGTCTTGCGGGGCCTGAAGGAGTTACCAATGTGGCATCGGTTTAGTTATGTTAGCACACCTAGTT	26	T>C	MIN	7.91e-27	1A	37404612	8	0	0	0	0	0	0	0	0	0	0	0	0	0	0	0	0	0	0	0	0
77	986077	TGCAGAGCATCAATATGGAGGCTGGAGTTGATAGCACTAGCAGCTGTAGCAGATACTGTAGATTTTGCC	43	C>T	MIN	7.72e-27	1A	37795900	8	0	0	0	0	0	0	0	0	0	0	0	0	0	0	0	0	0	0	0	0
78	1047696	TGCAGTTTGGTAAGCATGCATGCAGACGGTAGGATTGAGGTGGAGATGGAGGGCTGTGCAAAAACCCCG	11	A>T	MIN	7.72e-27	1A	38835205	8	0	0	0	0	0	0	0	0	0	0	0	0	0	0	0	0	0	0	0	0
79	3030753	TGCAGAGAGCGCCCGTCGAGTTTTCCCTCTCGCAACCGCCGAGATCGGAAGAGCGGTTCAGCAGGAATG	14	G>A	MIN	1.26e-11	1A	39765988	8	0	0	0	0	0	0	0	0	0	0	0	0	0	0	0	0	0	0	0	0
80	994857	TGCAGGATCAGTTGAAGCTGTTGCAAAGCTGATTCGCTATTTTGCAGGGTCCGAGATCGGAAGAGCGGT	17	C>A	MIN	3.75e-18	1A	40642046	8	0	0	0	0	0	0	0	0	0	0	0	0	0	0	0	0	0	0	0	0
81	1862951	TGCAGGTGTGATAACTGCGGAACCTCGGCGTCGATGGAGGGATCACTTCTCCGAGATCGGAAGAGCGGT	34	T>C	MIN	1.59e-16	1A	40988822	8	0	0	0	0	0	0	0	0	0	0	0	0	0	0	0	0	0	0	0	0
82	1119839	TGCAGGTCGACGAAGCACATGGTGGCGTGTTCTCTACCGATGGAGATGGCCTTGTGTGTGACAAAATCA	18	A>T	MIN	4e-24	1A	41446696	9	0	0	0	0	0	0	0	0	0	0	0	0	0	0	0	0	0	0	0	0
83	4010118	TGCAGTTACCGCGCCCAGGAGGAGGAGCATGTCTCCTATGTCGTCGCCGAGATCGGAAGAGCGGTTCAG	38	T>C	MIN	5.7e-16	1A	41446967	9	0	0	0	0	0	0	0	0	0	0	0	0	0	0	0	0	0	0	0	0
84	1200782	TGCAGCAATGTGGGCCCTACTTGCAGTACAATGGACAGTGGAGCTAAAAATAAGACACCTTTTCATACA	62	T>C	MIN	7.91e-27	1A	41667217	9	0	0	0	0	0	0	0	0	0	0	0	0	0	0	0	0	0	0	0	0
85	3946994	TGCAGCTGACGCCGTCGAGGTTGGACATGCTCCGAGATCGGAAGAGCGGTTCAGCAGGAATGCCGAGAC	26	A>G	UNI	3.37e-06	1A	41769661	9	0	0	0	0	0	0	0	0	0	0	0	0	0	0	0	0	0	0	0	0
86	1048305	TGCAGATACAGAGGAACGACATGTATCTACGATCGCTGTAGAGGGACATAGAGACGTGCATGCTACAAT	12	G>T	MIN	3.28e-25	1A	42080490	9	0	0	0	0	0	0	0	0	0	0	0	0	0	0	0	0	0	0	0	0
87	10984287	TGCAGTTTTTCGAAAGAAAATTAAGGAGATGCAGGCAAAGAAGGATACGCCATTGCATGCTAATTAAGT	46	A>G	MIN	7.91e-27	1A	42812111	9	0	0	0	0	0	0	0	0	0	0	0	0	0	0	0	0	0	0	0	0
88	3944402	TGCAGCTGCATTCGCCTGAAGATCGGCTTTGTGGCTCACCGAGATCGGAAGAGCGGTTCAGCAGGAATG	19	A>G	MIN	1.22e-11	1A	43151348	9	0	0	0	0	0	0	0	0	0	0	0	0	0	0	0	0	0	0	0	0
89	1093186	TGCAGGGCGTACAGCATGGATGTAGCCGCGGCGATGATCTCCTGGACGACGGCGCTGGCTCCGAGATCG	43	G>T	MIN	1.43e-23	1A	43637367	9	0	0	0	0	0	0	0	0	0	0	0	0	0	1	0	0	0	0	0	0
90	992543	TGCAGAAGAAGAACCTGGAGGAGCCTCACTCTCGCGCCGAGGTAGATTAACCCGACCGAGATCGGAAGA	34	C>T	MIN	3.08e-19	1A	44185123	9	0	0	0	0	0	0	0	0	0	0	0	0	0	0	0	0	0	0	0	0
91	3020545	TGCAGTTTTGTTTCTGGTGGCAGTTTATTTTAAAGGCCGAGATCGGAAGAGCGGTTCAGCAGGAATGCC	16	G>A	UNI	1.49e-10	1A	44365641	9	0	0	0	0	0	0	0	0	0	0	0	0	0	0	0	0	0	0	0	0
92	1193782	TGCAGGCGGCCGCAACGCAGCAAGAGCAGCAGCTAATAAGCAGTACGCATCCGCAGTACAGCAACGAGC	47	C>G	MIN	7.91e-27	1A	46694857	10	0	0	0	0	0	0	0	0	0	0	0	0	0	0	0	0	0	0	0	0
93	3939362	TGCAGGCGCACGATAAAGCGATCAAGAAACTGCCGAGATCGGAAGAGCGGTTCAGCAGGAATGCCGAGA	22	C>T	UNI	9.42e-07	1A	47778571	10	0	0	0	0	0	0	0	0	0	0	0	0	0	0	0	0	0	0	0	0
94	2261995	TGCAGCTCCTACTCCAGTACCACACGCCCTGGCCTTCGTCCTCGTCGAGTCTTAGGGGGATGACTTCGA	56	G>A	MIN	3.28e-25	1A	47826277	10	0	0	0	0	0	0	0	0	0	0	0	0	0	0	0	0	0	0	0	0
95	13590551	TGCAGGTAAGATATGGCCATGGCGCCAGTAGGGACGGTGCCGACTGCCGAGATCGGAAGAGCGGTTCAG	14	G>A	MIN	5.7e-16	1A	48877893	10	0	0	0	0	0	0	0	0	0	0	0	0	0	0	0	0	0	0	0	0
96	994242	TGCAGGAGCTCGTATCGGGCATTCACGTTGCAAGCTGCCATGAGAGCTGCTAGCTCGGGGAGAGGAGTC	40	T>G	MIN	7.72e-27	1A	49001261	10	0	0	0	0	0	0	0	0	0	0	0	0	0	0	0	0	0	0	0	0
97	2282159	TGCAGCCAGGTCGGCCACTGACGAACACGGGAGTGGTGGCAAACGACACAAATCGAAAGGGGAAAGTGA	8	G>A	MIN	7.72e-27	1A	50015252	10	0	0	0	0	0	0	0	0	0	0	0	0	0	0	0	0	0	0	0	0
98	1075997	TGCAGTTCTTGCTGTGTCTGTCGCATCACATCGTGTGTTCATCAGTGTACCCGAGATCGGAAGAGCGGT	24	A>G	MIN	3.75e-18	1A	50078599	10	0	0	0	0	0	0	0	0	0	0	0	0	0	0	0	0	0	0	0	0
99	1187863	TGCAGCGTTCGCATCCTAGTTTGAATCCCACTACTAGCAGAATATTGTTCCTTTTTGTCCGATTTATTT	45	T>A	MIN	3.36e-25	1A	51320687	11	0	0	0	0	0	0	0	0	0	0	0	0	0	0	0	0	0	0	0	0
100	1266478	TGCAGGCAGCTGAGTCTGGCGCACGGGCGAGGGCGGCAAGGAAGCCGCCCAGGGAGCGCTCGTGGACCG	10	T>C	MIN	3.36e-25	1A	51794962	11	0	0	0	0	0	0	0	0	0	0	0	0	0	0	0	0	0	0	0	0
101	1090082	TGCAGGCTTCAGAGGATGCAGCACGGCCGAGGGCGGCAAGGAATCCTTCAAGGGAGCGCTCGGGAACCG	16	T>C	MIN	7.72e-27	1A	51897096	11	0	0	0	0	0	0	0	0	0	0	0	0	0	0	0	0	0	0	0	0
102	1086243	TGCAGCGTCGCGGTGCTTCCAAATGAGCCACATAGTTAGGCTGATGATATACTAGATGCCTTTGCACAT	8	C>T	MIN	3.28e-25	1A	51903819	11	0	0	0	0	0	0	0	0	0	0	0	0	0	0	0	0	0	0	0	0
103	7353741	TGCAGCGGCAACGACGCCTCCATGCCTACATCCTCCCCCATCGCAGCCACACGCACGAGGCGTGCAGCC	7	G>C	MIN	4e-24	1A	51927309	11	0	0	0	0	0	0	0	0	0	0	0	0	0	0	0	0	0	0	0	0
104	1088032	TGCAGCGTTCATACGCTGGGAAGAAATTCTGTTGTGTCTCCCTGCTCCTTCTTCTTCTGTACTCCTCCT	10	A>G	MIN	7.72e-27	1A	52819040	11	0	0	0	0	0	0	0	0	0	0	0	0	0	0	0	0	0	0	0	0
105	4008708	TGCAGATGGCATGACTAGCTAGGTTCAAAACAGTTGCCCATGTCTTCCAAATCCCCTGTAGATGGCATG	27	A>G	MIN	3.36e-25	1A	53365564	11	0	0	0	0	0	0	0	0	0	0	0	0	0	0	0	0	0	0	0	0
106	1074551	TGCAGATAGCATGACTAGCTAGGTTCAGAATAGTTGCCCATGTCTTCCAAATCCCCTGTAGATGGCATG	7	A>G	MIN	4e-24	1A	53365564	11	0	0	0	0	0	0	0	0	0	0	0	0	0	0	0	0	0	0	0	0
107	1214835	TGCAGGCCCAATTCGGAGTGAAAGATGTGGATGACCCTGATGCACCCACGTCTACTGGCTGGTTCCTGC	22	A>G	MIN	7.72e-27	1A	53378007	11	0	0	0	0	0	0	0	0	0	0	0	0	0	0	0	0	0	0	0	0
108	987095	TGCAGCTTCTGCCTGTGAGCGATGGCGATCTTGTACGAAGCTCGTCTGGCCCGAGATCGGAAGAGCGGT	45	C>G	UNI	1.63e-16	1A	53874134	11	0	0	0	0	0	0	0	0	0	0	0	0	0	0	0	0	0	0	0	0
109	1059739	TGCAGTACTGGTAGTACGTAGTAGAGTACATGTTTGTTCCATGTATATGTACCGTGTCCTACGTGTCCG	20	G>A	MIN	3.28e-25	1A	55976366	11	0	0	0	0	0	0	0	0	0	0	0	0	0	0	0	0	0	0	0	0
110	989953	TGCAGCTCATCCTCCAAGGGAAGCTGCCCAACAGCGGCCGCCACGCCGAGATGAGGAGCAACGTGGAGA	33	A>G	MIN	3.28e-25	1A	56966435	12	0	0	0	0	0	0	0	0	0	0	0	0	0	0	0	0	0	0	0	0
111	4909525	TGCAGCTCATCCTCCAAGGGAAGCTGGCCAACAGCGGCCGCCACGCCGAGATGAGGAGCAACGTGGAGA	26	G>C	MIN	7.72e-27	1A	56966435	12	0	0	0	0	0	0	0	0	0	0	0	0	0	0	0	0	0	0	0	0
112	4909810	TGCAGCTTGCTCCAGCTCCTTCTCCGACACGATGAGCGTAGGCACAAGCCTCACCACATTGCCTTTCCT	38	T>C	MIN	7.72e-27	1A	58838201	12	0	0	0	0	0	0	0	0	0	0	0	0	0	0	0	0	0	0	0	0
113	2305618	TGCAGAACCTTCACTCGAGCAGGGCAGAGAGATGGCGAACGACGGCTTCGCGGCTGAGCTGGGCTGAGG	37	A>G	MIN	7.72e-27	1A	66975194	13	0	0	0	0	0	0	0	0	0	0	0	0	0	0	0	0	0	0	0	0
114	1671991	TGCAGAGATCGGTCGCGCCTACACGCATAAGAAATCTGCTGTCCGTATAATCGTGTCTCGATCAGCCGA	38	C>T	MIN	2.7e-26	1A	74717951	14	0	0	0	0	0	0	0	0	0	0	0	0	0	0	0	0	0	0	0	0
115	1094042	TGCAGTTGCTGGTGCTGTGGGCGCATGAGTGGCTGCATGTTGGGCTGCGCAGGGCGTGCCGAGATCGGA	37	T>G	MIN	1.7e-22	1A	80675767	15	0	0	0	0	0	0	0	0	0	0	0	0	0	0	0	0	0	0	0	0
116	1027316	TGCAGTTATGGTGAGCGCGACTATAGCAGGCGGAGCGGGTGCGCGCGTGGGCGCAAGGGGAGCGGCAGG	63	G>A	MIN	7.72e-27	1A	101655886	16	0	0	0	0	0	0	0	0	0	0	0	0	0	0	0	0	0	0	0	0
117	1073741	TGCAGTCCTCCTCACGGGACAAGCTGCGTTCGCGGTGCGCTCTTGCTGCTTGCCGAGATCGGAAGAGCG	43	T>C	MIN	3.08e-19	1A	108364026	17	0	0	0	0	0	0	0	0	0	0	0	0	0	0	0	0	0	0	0	0
118	1211018	TGCAGCTCCTCTTTGCGTAGTTGTGCGCTGCTGCGCTGCCCCTACCTCTGCTCTGTTTGCTGCCACAGC	43	A>G	MIN	7.72e-27	1A	109834111	17	0	0	0	0	0	0	0	0	0	0	0	0	0	0	0	0	0	0	0	0
119	1093297	TGCAGCGGGGCTGCTGGGCCTTAGAAGGTTGGCTAGGCCTAGGTGGGCCGCGGGGATGGAGCCGAGATC	28	T>C	MIN	4e-24	1A	165699917	18	0	0	0	0	0	0	0	0	0	0	0	0	0	0	0	0	0	0	0	0
120	3958468	TGCAGTCTCTAACCCTAGCTCGATTCCCTCACGCACCTCTCTCCCTCGTTCCCTCCCAACGCCGCCGCC	19	T>C	MIN	3.28e-25	1A	165699920	18	0	0	0	0	0	0	0	0	0	0	0	0	0	0	0	0	0	0	0	0
121	1121695	TGCAGCCTCGCGCAGCGTGCTCCCGAGCCCCCTCGTCCAGGTGCTCCACGAGGAGAGGAGCAACAACGC	13	A>G	MIN	1.7e-22	1A	177029629	19	0	0	0	0	0	0	0	0	0	0	0	0	0	0	0	0	0	0	0	0
122	1768525	TGCAGGCCGAGGCCTCCTCTAGCTGCAGGTGGTGGCGAAGTAGGCATGGGGGACAGGGAAGGTGTGCGC	22	C>T	MIN	7.72e-27	1A	188797016	20	0	0	0	0	0	0	0	0	0	0	0	0	0	0	0	0	0	0	0	0
123	3385119	TGCAGATCACCAGAACGACGCCGCTGCCGACACCCAACTTCGCCGAGATCGGAAGAGCGGTTCAGCAGG	6	T>C	MIN	4.27e-11	1A	221227051	21	0	0	0	0	0	0	0	0	0	0	0	0	0	0	0	0	0	0	0	0
124	12684327	TGCAGCTGCCGACGTTCTTGCTACCGCCTGCACCCGAGATCGGAAGAGCGGTTCAGCAGGAATGCCGAG	29	G>A	MIN	6.5e-09	1A	228484587	22	0	0	0	0	0	0	0	0	0	0	0	0	0	0	0	0	0	0	0	0
125	5411709	TGCAGTTTGGCCATAAGAACCGATGTAGCAATTGACAATACGGCCGCGGCTGAGGCGGCTCGGGAGCAG	28	C>T	MIN	1.7e-22	1A	253995316	23	0	0	0	0	0	1	0	0	0	0	0	0	0	0	0	0	0	0	0	0
126	1012152	TGCAGGGCGCTCGCGCGGCACTGCCCTGTGCGTGCCACGCTTGCGGCCGAGCTCCGCCTCCGAGATCGG	41	T>C	MIN	4.99e-23	1A	258552094	24	0	0	0	0	0	0	0	0	0	0	0	0	0	0	0	0	0	0	0	0
127	996093	TGCAGAGCACTTCTTATTTTGTGCTCATCAAAAATTGGGGGCAAGCCTGATGATGCGGCGTACCACTGT	50	T>C	MIN	7.72e-27	1A	263700815	25	0	0	0	0	0	0	0	0	0	0	0	0	0	0	0	0	0	0	0	0
128	9725026	TGCAGACGGACGGAGACGCAGCAGCAAAAGAAAAACAGCAGCAGCTCCTGAAACTTGACAGCGCGTGGA	48	T>C	MIN	7.72e-27	1A	266965688	26	0	0	0	0	0	0	0	0	0	0	0	0	0	0	0	0	0	0	0	0
129	4539821	TGCAGCCGCTGTGACGCGGGGTGCGCGGACGTGCAAAGGACCGAGATCGGAAGAGCGGTTCAGCAGGAA	31	T>C	MIN	1.01e-12	1A	296500852	27	0	0	0	0	0	0	0	0	0	0	0	0	0	0	0	0	0	0	0	0
130	3064878	TGCAGTGGAGCTTGTGTCGAAGGCGAGCTCGAGGTCCGTCCACCACGTGGAGTACCTCCCGAGATCGGA	13	G>T	MIN	1.74e-22	1A	304655757	28	0	0	0	0	0	0	0	0	0	0	0	0	0	0	0	0	0	0	0	0
131	1219440	TGCAGCAGCTAGCAGAGACAGAGGGCAACGGACCACACATACGCGTACGCGTACGCCGAGATCGGAAGA	32	C>A	MIN	3.84e-18	1A	307225002	29	0	0	0	0	0	0	0	0	0	0	0	0	0	0	0	0	0	0	0	0
132	1109543	TGCAGGACAGGCAACGACCCCGCTTGTTGTAGCACCTGGGACACAGAGACACGTGGTGATCCGTTAGTG	43	C>T	MIN	4.1e-24	1A	309108891	29	0	0	0	0	0	0	0	0	0	0	0	0	0	0	0	0	0	0	0	0
133	1229895	TGCAGCATAGGAGGCGCCAGGCAGAGCTGGCGGGACGGCACGGGAGGCCAGCCGAGATCGGAAGAGCGG	22	A>G	MIN	4.68e-17	1A	311144169	29	0	0	0	0	0	0	0	0	0	0	0	0	0	0	0	0	0	0	0	0
134	5325269	TGCAGCGTGCAACGGAGCGAGATGCTATCCGATCGTGCGACGCGGTGTGGTAGCGTCGTGTGACGCGGC	25	T>C	MIN	3.28e-25	1A	312552694	30	0	0	0	0	0	0	0	0	0	0	0	0	0	0	0	0	0	0	0	0
135	2282340	TGCAGCGAGCGCGATCTGCGAGTAGACGGCGCCGAGGTTGAAGAGCACGGCGGCCCTCTCGAGATGAAC	26	C>T	MIN	7.72e-27	1A	313482478	30	0	0	0	0	0	0	0	0	0	0	0	0	0	0	0	0	0	0	0	0
136	2253454	TGCAGCCCTTGTTCTTCTTCGAAGACACATGCATTCTGCTAAACCCGAGCTGCCACCCCAATTCTTCCC	49	C>G	MIN	4.1e-24	1A	338157432	31	0	0	0	0	0	0	0	0	0	0	0	0	0	0	0	0	0	0	0	0
137	1094246	TGCAGAAACACCACACGATCTGAAAAAACCGACAGAACATGTCGTCGGAGAAGCAGGAGACGGCGGCGG	48	A>G	MIN	3.28e-25	1A	339491206	31	0	0	0	0	0	0	0	0	0	0	0	0	0	0	0	0	0	0	0	0
138	1030021	TGCAGCGCCCAATTGGGCCGACCCAAGAACTAAAAGCGTGGAAAAATCGCAAAAAAATAAGCTCTCCGA	59	A>G	UNI	1.15e-24	1A	340286818	31	0	0	0	0	0	0	0	0	0	0	0	0	0	0	0	0	0	0	0	0
139	1002101	TGCAGTCGTGCCTGAACCTCCATGGCGCGCCGCCCCAAGCTCCGCCACCAGTCGCCTCAACCTCCAGGT	39	C>T	MIN	7.72e-27	1A	341461772	32	0	0	0	0	0	0	0	0	0	0	0	0	0	0	0	0	0	0	0	0
140	1129025	TGCAGCTTGGAGCACGGCGAGTATTTCTCATGGCGTACGTATGGCATGGTAAAACGTCGTCGGGACGCG	42	G>A	MIN	3.36e-25	1A	342652731	32	0	0	0	0	0	0	0	0	0	0	0	0	0	0	0	0	0	0	0	0
141	1218701	TGCAGAAAAGGAAGATGGGTGACAAGTGTAGTGTGGTAGCTCAACGAAACCTCACCAGATGCAAATAGC	63	A>G	MIN	7.91e-27	1A	343945343	32	0	0	0	0	0	0	0	0	0	0	0	0	0	0	0	0	0	0	0	0
142	1110829	TGCAGGCTCCGTTAGGAAAGTAACGGGAAATGGGACATCTTGGTAGAGAAGAAAATGTTCCGCAAATGT	9	C>G	MIN	1.15e-24	1A	346715553	33	0	0	0	0	0	0	0	0	0	0	0	0	0	0	0	0	0	0	0	0
143	1127333	TGCAGGCTACAAGTCAAGCCATTGTTATGACCCGGATTCGCTACTGTGATTTTTCATCAAGCCGTTTTC	20	A>G	MIN	7.72e-27	1A	348788293	33	0	0	0	0	0	0	0	0	0	0	0	0	0	0	0	0	0	0	0	0
144	1011115	TGCAGCTCACCTCACCGCGCCGCAGCTCGCCCCTGCCCTCCGCGGCCGCCGCGCCCGAGATCGGAAGAG	14	C>T	MIN	1.07e-18	1A	349193140	33	0	0	0	0	0	0	0	0	0	0	0	0	0	0	0	0	0	0	0	0
145	1121826	TGCAGCGCCGAAGGCGGCCCAGCCTAGTTTCCCGCTCAGCCAGGAGGGCCGAGATCGGAAGAGCGGTTC	5	C>T	MIN	4.56e-17	1A	353131603	34	0	0	0	0	0	0	0	0	0	0	0	0	0	0	0	0	0	0	0	0
146	1134318	TGCAGCAGGTTTGGCTAGCCTGCTCACTCTAGGTGCTGAAGCGTGAGCCCTGCTGTAGTTGGAACCGAG	20	T>C	MIN	9.41e-26	1A	353392966	34	0	0	0	0	0	0	0	0	0	0	0	0	0	0	0	0	0	0	0	0
147	984013	TGCAGCCCCCGCGACAGGGGATTAATTGGAGCACTGGCTAATGGTGGTACTACATCATCCGTTTGTCAG	67	A>T	MIN	9.64e-26	1A	355156851	34	0	0	0	0	0	0	0	0	0	0	0	0	0	0	0	0	0	0	0	0
148	2277135	TGCAGCAAATTAGGTGGTCGATTTTGAGATGTAGCTTTCGGTCATGGATAATTAGGGGCGAATCAGTGA	46	G>A	MIN	7.91e-27	1A	356853994	35	0	0	0	0	0	0	0	0	0	0	0	0	0	0	0	0	0	0	0	0
149	2260591	TGCAGGGAAAATAGGGGATCGAGCCCGTGCTCGACAGGAGGGAGCTACGACGCAGGGACGCGGTCAACG	11	T>C	MIN	9.64e-26	1A	358677645	35	0	0	0	0	0	0	0	0	0	0	0	0	0	0	0	0	0	0	0	0
150	1127111	TGCAGAAGATGGCATGGGGCGAGTGGATTTATAGTGTGCACTAATGTACGTCGGATTGGATCAATCAGT	40	C>T	MIN	7.72e-27	1A	359649615	35	0	0	0	0	0	0	0	0	0	0	0	0	0	0	0	0	0	0	0	0
151	984424	TGCAGAGAACCTCTGACGACTGAAGGTGAAACGCCAGTACACCAATTGTTTCTTGCGCAACGGCCGAGA	34	C>G	MIN	3.28e-25	1A	360737565	35	0	0	0	0	0	0	0	0	0	0	0	0	0	0	0	0	0	0	0	0
152	3935072	TGCAGCTGAGGAGGCGAAGCTAGCGAGGGAACCGAGATCGGAAGAGCGGTTCAGCAGGAATGCCGAGAC	6	T>C	MIN	7.73e-08	1A	363100129	36	0	0	0	0	0	0	0	0	0	0	0	0	0	0	0	0	0	0	0	0
153	1141582	TGCAGCTTAGGGTGTGGGGCGGGCTGCGGCGCAGGGCGGGGAGGCGGCTCACAGCGACCGCAACGGGGC	25	G>A	UNI	7.72e-27	1A	364083782	36	0	0	0	0	0	0	0	0	0	0	0	0	0	0	0	0	0	0	0	0
154	4008454	TGCAGGAGGAGGTGCTCGCGGTACCACATCAGGGGGAACAAGGCAGGCACGGTGGAGAGCTTCATCGAC	18	C>A	MIN	7.72e-27	1A	366978086	37	0	0	0	0	0	0	0	0	0	0	0	0	0	0	0	0	0	0	0	0
155	1191259	TGCAGAAGACAACCTGCCAAGGACCTTGATTCAAGGACTCACTTCGTTGAGCAGCAGAGAAGGAGGCCA	16	C>T	MIN	4e-24	1A	367713716	37	0	0	0	0	0	0	0	0	0	0	0	0	0	0	0	0	0	0	0	0
156	1095465	TGCAGGGGGAAATGTGTCGCCTGGCGCTGCGCGAGCCCACCAAGGACGGTGCCGAGCACCTCTCCGCCG	62	T>C	MIN	1.7e-22	1A	369792658	37	0	0	0	0	0	0	0	0	0	0	0	0	0	0	0	0	0	0	0	0
157	2261700	TGCAGCAAACAGCTAGGGATTGGAGGTTGGATCGAGCAGCGGTGTGTCACCATGGGGTGGAAGCAGGCG	5	C>G	MIN	3.36e-25	1A	370224585	37	0	0	0	0	0	0	0	0	0	0	0	0	0	0	0	0	0	0	0	0
158	1127911	TGCAGTGCTTGCTGGTTGCATTCTCGCGTCTGATTTTGCTGCATAATGGTTGATCGGTCAGGAGGATGT	56	G>A	MIN	3.36e-25	1A	370224588	37	0	0	0	0	0	0	0	0	0	0	0	0	0	0	0	0	0	0	0	0
159	1093499	TGCAGTAGTTAATTACACGCACGGACGCCATGCATGTACACGTCTGTCTCACGAAATTGCAACGTCGCA	23	G>C	MIN	7.91e-27	1A	370692855	37	0	0	0	0	0	0	0	0	0	0	0	0	0	0	0	0	0	0	0	0
160	1132776	TGCAGCTCACACACGCCAAGCCGTTTCACTCCGCCGCCACTGACGGATTAACGCTGAGCCACGCCCGAG	31	C>T	MIN	9.64e-26	1A	374147009	38	0	0	0	0	0	0	0	0	0	0	0	0	0	0	0	0	0	0	0	0
161	1141154	TGCAGGGGAATCCAGTTCCCAGGTGAACCTTCTCCAAATCCCGCCTTAACTACTACATCATGATCCTTT	18	C>A	MIN	7.72e-27	1A	375161225	38	0	0	0	0	0	0	0	0	0	0	0	0	0	0	0	0	0	0	0	0
162	1161269	TGCAGCAGGGCACCTTGTTTCTCAGGTCGCCGATTATAGCACAGTTTTGTCATCTGTGGTCTTGCCAAT	59	T>C	MIN	3.28e-25	1A	375609151	38	0	0	0	0	0	0	0	0	0	0	0	0	0	0	0	0	0	0	0	0
163	1087379	TGCAGGCCTTTCTATTTCTATTTGCGGACTTGGTACAGTTTGCTTATGTTTTCTAAAAAGAACTGCTTG	64	G>A	MIN	3.28e-25	1A	375961114	38	0	0	0	0	0	0	0	0	0	0	0	0	0	1	0	0	0	0	0	0
164	1311185	TGCAGGTGTTGCTGGCTTGCTGCTAATTCTTACCGTGCGAACTCGATGTCGATGATGCCGAGATCGGAA	37	C>T	MIN	2.52e-20	1A	376854755	39	0	0	0	0	0	0	0	0	0	0	0	0	0	0	0	0	0	0	0	0
165	4003014	TGCAGCAGCGGGGCTGCTGACGATGGCTTGCAAAGGAGGCCGAGATCGGAAGAGCGGTTCAGCAGGAAT	20	C>T	MIN	3.6e-12	1A	377253551	39	0	0	0	0	0	0	0	0	0	0	0	0	0	0	0	0	0	0	0	0
166	1126809	TGCAGTGAAAAGGAAACCAGAGAACGATGCCCTCCTAGAACACACTCCAAGGATCCCCACCGAGATGTA	61	G>A	MIN	7.72e-27	1A	377860763	39	0	0	0	0	0	0	0	0	0	0	0	0	0	0	0	0	0	0	0	0
167	1216417	TGCAGCTTCATGTGACAAACAGTAGTACGAAAGTAGTACCTTAGTTGATCTTGACATGAGCACTCAACT	62	C>G	MIN	3.28e-25	1A	380077104	39	0	0	0	0	0	0	0	0	0	0	0	0	0	1	0	0	0	0	0	0
168	978646	TGCAGGGGGAATGGGGGATGGCCGTGCACAGGAGCAAGGCGGAAACGGCCTGCGCGGACCCAGCAACCC	67	C>A	UNI	9.64e-26	1A	381369668	40	0	0	0	0	0	0	0	0	0	0	0	0	0	0	0	0	0	0	0	0
169	1054139	TGCAGATTTAATTTAAATCTGCCTCAGTTAAATGATCATGCTGCACTGAACGACCTCAATTATAGTTCA	63	A>G	MIN	3.28e-25	1A	386401318	41	0	0	0	0	0	0	0	0	0	0	0	0	0	1	0	0	0	0	0	0
170	1094412	TGCAGATGTATACGCGTACGTGTGGCGCGTTCACGTAGACATCTTATGACCGAGATCGGAAGAGCGGTT	16	T>C	MIN	5.56e-16	1A	388096027	41	0	0	0	0	0	0	0	0	0	0	0	0	0	0	0	0	0	0	0	0
171	1108854	TGCAGACGTCCATGTCGCCCGAGGCGCGCCCCGCTACAGCCGCCGCTGCCGCACTCGTACTGCTGCTCT	14	T>C	MIN	7.91e-27	1A	406036078	42	0	0	0	0	0	0	0	0	0	0	0	0	0	1	0	0	0	0	0	0
172	1090469	TGCAGCCGTGAGTTTCCTTCTGATGACGAGTCCTCACGATCCCTGTCCCAGGCCCCCGAGATCGGAAGA	25	A>G	MIN	3.08e-19	1A	419880160	43	0	0	0	0	0	0	0	0	0	0	0	0	0	0	0	0	0	0	0	0
173	4539646	TGCAGGGAAACGGAACGGGCGGGGGTAATAAACGGAGCACCGAGATCGGAAGAGCGGTTCAGCAGGAAT	32	C>T	MIN	3.51e-12	1A	434821102	44	0	0	0	0	0	0	0	0	0	0	0	0	0	0	0	0	0	0	0	0
174	1089513	TGCAGGGGTGTCCCGTCAGGAAATTTAGGGGTGTCCCATTCTTCGTGGGCTCTCTATGTATAAGGTAAA	38	T>G	MIN	4.1e-24	1A	437585205	45	0	0	0	0	0	0	0	0	0	0	0	0	0	0	0	0	0	0	0	0
175	4989030	TGCAGCAGTTTCGGGTTCTGCGGCAGCGGCTCCGACTGGTGCGGAGCCGAGATCGGAAGAGCGGTTCAG	6	A>C	MIN	2.36e-14	1A	443673096	46	0	0	0	0	0	0	0	0	0	0	0	0	0	0	0	0	0	0	0	0
176	7940601	TGCAGCTGCTGAATATAGTACTTGAGATATTTCCGAGATCGGAAGAGCGGTTCAGCAGGAATGCCGAGA	15	T>C	MIN	2.27e-08	1A	454525725	47	0	0	0	0	0	0	0	0	0	0	0	0	0	0	0	0	0	0	0	0
177	3064367	TGCAGGCATAGCGACAAGATTGTCGACATTGTACCGCACACGCCTGCTAGCAACCTCTTGGACTTGCTT	12	G>A	MIN	3.28e-25	1A	464098926	48	0	0	0	0	0	0	0	0	0	0	0	0	0	0	0	0	0	0	0	0
178	2256752	TGCAGAACCAAGAGGGTCGCTCACATCTCATATTCAAAATCTCTATGTACAAGGACATCATCGATCAGC	57	T>C	MIN	7.72e-27	1A	464322008	48	0	0	0	0	0	0	0	0	0	0	0	0	0	0	0	0	0	0	0	0
179	2258338	TGCAGCACGCCCTTACGAGGTCCATCCAAGCACGTGCGGCTGCGTGCATGTCGATCGAAGGCAGGGGAG	25	C>G	MIN	7.91e-27	1A	464403024	48	0	0	0	0	0	0	0	0	0	0	0	0	0	0	0	0	0	0	0	0
180	4411642	TGCAGGCGCTGGTTAAAAGGCAATGTTCCTAACCGAGATCGGAAGAGCGGTTCAGCAGGAATGCCGAGA	12	T>C	UNI	2.21e-08	1A	465108887	48	0	0	0	0	0	0	0	0	0	0	0	0	0	0	0	0	0	0	0	0
181	997377	TGCAGGCCGACCATGGTGAACACGTCCGCCGCGCCGAACAGCACGTACTGCGGCACCATCCACCACAGG	20	C>G	MIN	7.72e-27	1A	465657136	48	0	0	0	0	0	0	0	0	0	0	0	0	0	0	0	0	0	0	0	0
182	12770268	TGCAGAGCTCAAGTGCAGATTCCAGTCCATCTCCGAGATCGGAAGAGCGGTTCAGCAGGAATGCCGAGA	26	C>T	UNI	9.42e-07	1A	468941328	49	0	0	0	0	0	0	0	0	0	0	0	0	0	0	0	0	0	0	0	0
183	1079399	TGCAGCATTGTTCCATCATCGTCGTTAAGATATTCGGAAAGGGGAATATCATATCACTAGCTAGGGAAA	34	C>G	MIN	3.36e-25	1A	473343081	50	0	0	0	0	0	0	0	0	0	0	0	0	0	0	0	0	0	0	0	0
184	1088969	TGCAGCCTCCTCGCGTTTTTTGTTGGCAGAATTTGTGCGATGCTTCAGAGGCCGAGATCGGAAGAGCGG	27	A>G	MIN	4.68e-17	1A	473343084	50	0	0	0	0	0	0	0	0	0	0	0	0	0	0	0	0	0	0	0	0
185	1129674	TGCAGATCCAGGTCAAATGCCACTTCTAGGGGATGCCCTTGTTATTGCCGAGATCGGAAGAGCGGTTCA	7	C>G	MIN	1.59e-16	1A	473721060	50	0	0	0	0	0	0	0	0	0	0	0	0	0	0	0	0	0	0	0	0
186	982827	TGCAGAACAAAGCAAAAAAACAGCATACGACAGTCATGAAAGCTGAATTGATAGAAAGAGTTGTACCAA	29	A>G	MIN	7.72e-27	1A	474069016	50	0	0	0	0	0	0	0	0	0	0	0	0	0	0	0	0	0	0	0	0
187	3960245	TGCAGGACGTGTTCCGCCGCTTCGCTTTCGACTGCATATGCAAGATCTCCTTCGGCCTCGACCCCGAGA	46	C>T	MIN	3.28e-25	1A	474189659	50	0	0	0	0	0	0	0	0	0	0	0	0	0	0	0	0	0	0	0	0
188	1187733	TGCAGGTCGAGCAGCTTCTCCTCGCCACCCTGTTCAGCGGAAGCAGAGTGGAGCAGAGGAATGAGGCGG	33	T>C	MIN	7.72e-27	1A	474189662	50	0	0	0	0	0	0	0	0	0	0	0	0	0	0	0	0	0	0	0	0
189	1111242	TGCAGAAAATTTTGGATGTACAGATGTACACCCATGACCTGTGCTACATCTGATGGGGAAGCAACGGTG	45	A>G	MIN	1.7e-22	1A	475805190	50	0	0	0	0	0	0	0	0	0	0	0	0	0	0	0	0	0	0	0	0
190	1088527	TGCAGCATATAAATTCTTTTGAAACACATGACACTTTCTCTGTTGTATCATGACAATTATTTACTGTTA	30	A>G	MIN	7.72e-27	1A	476185714	50	0	0	0	0	0	0	0	0	0	0	0	0	0	0	0	0	0	0	0	0
191	3025380	TGCAGCCCAGAGGAACCTGCTACCCGCTCGCATTTAAACTTGCTCCCGAGATCGGAAGAGCGGTTCAGC	13	A>G	MIN	1.94e-15	1A	478602529	51	0	0	0	0	0	0	0	0	0	0	0	0	0	0	0	0	0	0	0	0
192	1019230	TGCAGGTGGGAGTGGGTTTAAGTGGGATTCACTATCCCATCCCACTTAAACCGCTCCAGCGGGAGCCCA	11	G>C	MIN	7.72e-27	1A	479316783	51	0	0	0	0	0	0	0	0	0	0	0	0	0	0	0	0	0	0	0	0
193	2260769	TGCAGACAGAGGGTCCTCGAGTGAAAGGCAGCAGTTCGTCGATCTCTCTCTGCTGGGTTGCGCGGCACA	58	T>C	MIN	3.36e-25	1A	479553088	51	0	0	0	0	0	0	0	0	0	0	0	0	0	0	0	0	0	0	0	0
194	1118486	TGCAGTTAAACGGGGCGCGGAGGGGACAGATTGTCCCACGAGAACACCGCCCGATTCTTCAACCACGCC	18	G>A	MIN	7.91e-27	1A	479874983	51	0	0	0	0	0	0	0	0	0	0	0	0	0	0	0	0	0	0	0	0
195	4993412	TGCAGGTCCCTTCTCACCAGCCCCCTACATCGAGCAGCAGTTCCTCGACCGCTGCGCACGACCCTGTGT	15	A>G	MIN	7.72e-27	1A	480107204	51	0	0	0	0	0	0	0	0	0	0	0	0	0	0	0	0	0	0	0	0
196	1094941	TGCAGATAAGAGAGGGAGGGGCGAGCGAGAGAGAAGGGAGAGGCGGCGCGCCGAGCCAACCCACTTCCG	58	A>G	MIN	3.36e-25	1A	481446752	52	0	0	0	0	0	0	0	0	0	0	0	0	0	0	0	0	0	0	0	0
197	1077339	TGCAGTGCACACAAACACAATCAATAATCCGCCACTTTCTGTCTGCGCCACGTTCTTCACGCGCTGGGC	19	A>G	MIN	7.72e-27	1A	482429397	52	0	0	0	0	0	0	0	0	0	0	0	0	0	0	0	0	0	0	0	0
198	3064701	TGCAGCCCATGTCCGCCCCTGTGTTCGTACGCGACCGAGATCGGAAGAGCGGTTCAGCAGGAATGCCGA	21	T>C	UNI	9.42e-07	1A	482440919	52	0	0	0	0	0	0	0	0	0	0	0	0	0	0	0	0	0	0	0	0
199	1099971	TGCAGCAGTCAACACAAAGTCAACCTGAAGCCAGTGCAAGTGGAGGTGGTTAAAATAACCTACCGAGAT	31	C>T	UNI	4.87e-23	1A	482535497	52	0	0	0	0	0	0	0	0	0	0	0	0	0	0	0	0	0	0	0	0
200	1695257	TGCAGTTCGGCGCTACCTGCTGGATCCTGGCGTGAAGGTCGCTCGATCATGCCTCGCTCGCTGCTTTGA	32	T>C	MIN	7.91e-27	1A	482843485	52	0	0	0	0	0	0	0	0	0	0	0	0	0	0	0	0	0	0	0	0
201	1265562	TGCAGGCCGTGGTGGAGCTCAAGGACTTCCTGGATCACACCGCCATGCTCGCCATGCCCAGTCAGAGGA	34	T>C	MIN	3.36e-25	1A	483357300	52	0	0	0	0	0	0	0	0	0	0	0	0	0	0	0	0	0	0	0	0
202	2259122	TGCAGCGGATGATCGTCGCCCCTGTCGGTGCCGTGATGAACGTCGAATGTGTACAATGGTGTATGAAAT	62	A>C	MIN	3.28e-25	1A	485886649	52	0	0	0	0	0	0	0	0	0	0	0	0	0	0	0	0	0	0	0	0
203	1863647	TGCAGTGCCGCATGAGTCGGAGCGAGCCATCGACCTTGCACGAGTGTCTAGGAGGCAAGGTCGCGGGGC	51	G>T	UNI	7.72e-27	1A	486763545	53	0	0	0	0	0	0	0	0	0	0	0	0	0	0	0	0	0	0	0	0
204	994411	TGCAGCCAGATTTGTGGTCTTGGGGGTGACTCATGGCAATGTATGCATGTGTGCGCGGTGGAGTGCACC	50	G>C	MIN	3.28e-25	1A	489044130	53	0	0	0	0	0	0	0	0	0	0	0	0	0	0	0	0	0	0	0	0
205	1078423	TGCAGAACTAGAACTCACATCTCACTAGTTTTTAAACTGCGCGATGTGGGTCTTGATGATCTGGCCGAG	33	A>G	MIN	4.1e-24	1A	491666766	54	0	0	0	0	0	0	0	0	0	0	0	0	0	0	0	0	0	0	0	0
206	2261453	TGCAGTTGGGACGCATCTGGTCCAGCTACTCATAAACCCTCACGGTCAAACCGATCAATCAATTCGAAA	59	C>T	MIN	3.28e-25	1A	493568228	54	0	0	0	0	0	0	0	0	0	0	0	0	0	0	0	0	0	0	0	0
207	1342563	TGCAGGAACGTGTTCCAGTCCCGCCGCTTCTGCGACTCGTACCTGCTCAGCTGCTGCGGCGGCGGGGGC	57	G>T	MIN	7.72e-27	1A	493591132	54	0	0	0	0	0	0	0	0	0	0	0	0	0	0	0	0	0	0	0	0
208	1200550	TGCAGCAATGGGTTGATCTTGCTCGGTACACTGGAGTACAGAAGATTCAGGAACAGCTTCCTTCCGATG	31	T>C	MIN	7.72e-27	1A	494751010	54	0	0	0	0	0	0	0	0	0	0	0	0	0	0	0	0	0	0	0	0
209	3064923	TGCAGTGGCTGGACGACGAGCTCACCTCGCTCGCCCTCCCCAAACCCGAGATCGGAAGAGCGGTTCAGC	23	A>G	MIN	1.99e-15	1A	495353065	54	0	0	0	0	0	0	0	0	0	0	0	0	0	0	0	0	0	0	0	0
210	2277157	TGCAGATCAGACCGCTATAGGGCGTCGGGCTATAGATGCTCTTAGCTAGCGCCGATCGATCGGGAGCAC	41	T>C	UNI	7.72e-27	1A	495464475	54	0	0	0	0	0	0	0	0	0	0	0	0	0	0	0	0	0	0	0	0
211	1110548	TGCAGCGGTTAGTCGCATAGTTCTTTCCCCAAATAAAATCTGTGAACAAATCCTCCGAGATCGGAAGAG	25	T>C	MIN	2.59e-20	1A	495916952	54	0	0	0	0	0	0	0	0	0	0	0	0	0	0	0	0	0	0	0	0
212	1007445	TGCAGCACGAGCAGCACCTCGCGGAGGCAGAGCGAGGCGGACCTTGGCATCCCGAGATCGGAAGAGCGG	44	T>G	MIN	1.07e-18	1A	496322801	55	0	0	0	0	0	0	0	0	0	0	0	0	0	0	0	0	0	0	0	0
213	1031374	TGCAGTCAGATTTTTTTCATTTTTCATAACGAACCAAAGGGACCAAAATAAAGTGATCCGAGATCGGAA	48	T>A	UNI	7.41e-21	1A	498714229	55	0	0	0	0	0	0	0	0	0	0	0	0	0	0	0	0	0	0	0	0
214	1065547	TGCAGAGCATAGTTTTAAATAGTGAGCTATGCTAATTAGCGGCACACTGCTCAAACTGGTATAACACAG	28	A>G	MIN	3.28e-25	1A	498714240	55	0	0	0	0	0	0	0	0	0	0	0	0	0	0	0	0	0	0	0	0
215	26673015	TGCAGCTTGGCAGGGCCAGGCATGGCGATGAGCGGCGATGGGTTTGCCCGCTGCTGCTGTTGACCCGTG	61	G>A	MIN	7.72e-27	1A	499791183	55	0	0	0	0	0	0	0	0	0	0	0	0	0	0	0	0	0	0	0	0
216	1204551	TGCAGATCGTCGTTAATTCTACCGACAGGCTCTTTCTCTCTCCTCAATTTCTCTACCCCACGTCATCTA	57	C>T	MIN	7.72e-27	1A	501334523	56	0	0	0	0	0	0	0	0	0	0	0	0	0	0	0	0	0	0	0	0
217	1230905	TGCAGGTGAGGCAGGGCGCGGTAGTGAGGGGGGAGGCAGCAGCAGTGTGTGTACGCAGGAGCTCGGGCT	48	G>A	MIN	7.91e-27	1A	501357798	56	0	0	0	0	0	0	0	0	0	0	0	0	0	0	0	0	0	0	0	0
218	1154273	TGCAGGTAGTCGAGCAGGTGTGCGCGTGTGTACGAGCGGCCGCGCGCCTATGCGGATGGAAGCGGTGAC	8	G>C	MIN	7.91e-27	1A	501358021	56	0	0	0	0	0	0	0	0	0	0	0	0	0	0	0	0	0	0	0	0
219	1090990	TGCAGGCTAGCCTGCCCTACCACCACACCAGCAGGAGCGCTGGGCACTTGGCACGAGCATTTCACGCAA	13	G>A	MIN	7.72e-27	1A	501567665	56	0	0	0	0	0	0	0	0	0	0	0	0	0	0	0	0	0	0	0	0
220	1218247	TGCAGAAATGTTTAACTACAGAAAGAAGAACACTGCGCGTTAGCTACGAGAGGGACGAGGTAGCTGAGG	18	C>G	UNI	7.91e-27	1A	502329291	56	0	0	0	0	0	0	0	0	0	0	0	0	0	0	0	0	0	0	0	0
221	1053011	TGCAGCTGACTGACCTGTTGAATTTCGTGCCGACACTCTTGTAATCATGCATGCCTGCACTTCCATGTA	53	C>T	MIN	7.72e-27	1A	502464484	56	0	0	0	0	0	0	0	0	0	0	0	0	0	0	0	0	0	0	0	0
222	1091864	TGCAGTAATTCCTGATTGGTAGTAGTTCTAAACAAATACTTGTACTGCCTTATCATATGTCTATCCGAG	24	G>A	MIN	4.87e-23	1A	504159919	56	0	0	0	0	0	0	0	0	0	0	0	0	0	0	0	0	0	0	0	0
223	1016084	TGCAGATTAGCTGCATGCATGGGCGTGTGCTGTTAGTCTGTTAGTACGTGCTGGCTAATTGCATGGATG	24	G>A	MIN	7.72e-27	1A	505610441	56	0	0	0	0	0	0	0	0	0	0	0	0	0	0	0	0	0	0	0	0
224	2254132	TGCAGATCGATACCGTGTTGCTCCTGCTTGTTAAATGGCGCAGCGAACTTGATTCGGTATCCCATTCCC	33	A>G	MIN	7.72e-27	1A	506127752	56	0	0	0	0	0	0	0	0	0	0	0	0	0	0	0	0	0	0	0	0
225	4008822	TGCAGCCTGGAGGGGAAGTAGACGAAGTGCCAGGGGGATGGGTGGGCGACGTCGAGGCGGCCGCCGAAG	11	G>C	MIN	4e-24	1A	507195362	57	0	0	0	0	0	0	0	0	0	0	0	0	2	0	0	0	0	0	0	0
226	5582449	TGCAGCAACGGCACCAGCGACGCCACGGAGAATACCCCCGCGGTCACCAGGAACCAGCCAAGCCCAGCG	32	T>C	MIN	7.72e-27	1A	507985949	57	0	0	0	0	0	0	0	0	0	0	0	0	0	0	0	0	0	0	0	0
227	1094315	TGCAGTGACGGCGCGTCCAGTTCTTCCGCCTCGCAGTGTTCGTGCATGCGGTGGCCGAGATCGGAAGAG	45	A>C	MIN	1.1e-18	1A	508175818	57	0	0	0	0	0	0	0	0	0	0	0	0	0	1	0	0	0	0	0	0
228	1140319	TGCAGCCTCTAAATCAGAGAATGATGATGGGGGAGGTCCATCGTGCTAGGAGGCCGAGATCGGAAGAGC	40	T>C	MIN	4.56e-17	1A	509246350	57	0	0	0	0	0	0	0	0	0	0	0	0	0	0	0	0	0	0	0	0
229	3953635	TGCAGGCACAGGTGGAGGAGGAGCTATAGGAGAGCGGCCGAGATCGGAAGAGCGGTTCAGCAGGAATGC	16	G>A	MIN	4.27e-11	1A	509356066	57	0	0	0	0	0	0	0	0	0	0	0	0	0	0	0	0	0	0	0	0
230	3064926	TGCAGGCAAGTAGTGGTTGTGGCACGATGGCAAGCAAGTCCAGCGCCGAGATCGGAAGAGCGGTTCAGC	17	T>G	UNI	1.94e-15	1A	509434935	57	0	0	0	0	0	0	0	0	0	0	0	0	0	0	0	0	0	0	0	0
231	1216960	TGCAGTGTGGCTCTTCAGTAATGAGCTTGGCCATCTTTGACGACTGGGAGATGGTGACCTCCGCCGAGA	66	A>G	MIN	3.28e-25	1A	509681413	57	0	0	0	0	0	0	0	0	0	0	0	0	0	0	0	0	0	0	0	0
232	1089822	TGCAGGTGTGCAGAGGGTTTCCAGACCTGGAGATGCGAGCCTCTGCGGTGAAGTTTCTCTTGGTTGTAG	15	G>A	MIN	3.28e-25	1A	510068396	57	0	0	0	0	0	0	0	0	0	0	0	0	0	0	0	0	0	0	0	0
233	1119832	TGCAGAAGCACTCCACACTTATCTTCATCCAGCGACAGGATCGGACATGTTGCATTTTCGTAACCGAGA	44	A>C	MIN	1.4e-23	1A	510068399	57	0	0	0	0	0	0	0	0	0	0	0	0	0	0	0	0	0	0	0	0
234	1127582	TGCAGCCAGTGTCGTGGGTCTACGTGTGACAGGCACAACAGGGCGCCCGCTACACGTAAGTGGACAGCA	8	G>C	MIN	1.7e-22	1A	511337488	58	0	0	0	0	0	0	0	0	0	0	0	0	0	0	0	0	0	0	0	0
235	2362198	TGCAGCTACTCACCAGGTAGACGGCGTCCCTGGCGGCCATGGCGATGATGTCGGCGCAGGAGACGGTGA	37	C>T	MIN	3.36e-25	1A	511758204	58	0	0	0	0	0	0	0	0	0	0	0	0	0	0	0	0	0	0	0	0
236	3947627	TGCAGCTAGCTTTTTCCGCTGATACGACGGGAGACCGAGATCGGAAGAGCGGTTCAGCAGGAATGCCGA	33	A>G	UNI	1.82e-09	1A	512321892	58	0	0	0	0	0	0	0	0	0	0	0	0	0	0	0	0	0	0	0	0
237	4910833	TGCAGCGACTCCAGCGTGTCCGACTTGTCGCCGTCCGTGGCCGCCGTGGCCGCGCGCACCACCAGGCTC	62	C>G	MIN	7.72e-27	1A	512481295	58	0	0	0	0	0	0	0	0	0	0	0	0	0	0	0	0	0	0	0	0
238	1126931	TGCAGGGTTTAATCAGGCGCATAGGCGACGAAGCCACGACACAGATTTGGACGGATAACTGGATGCCCC	64	G>C	UNI	3.28e-25	1A	512885327	58	0	0	0	0	0	0	0	0	0	0	0	0	0	0	0	0	0	0	0	0
239	1233752	TGCAGTCGTAGACTTGGAAGTTGTGGAGCACATCCAGAGGGGTGAGCTCTTCAAAGCCAGGCTCCCGAG	67	A>G	MIN	4e-24	1A	512956769	58	0	0	0	0	0	0	0	0	0	0	0	0	0	0	0	0	0	0	0	0
240	9725048	TGCAGTAGGGCCCCTTGAGCCACCCGTTGGCGATCGAACGGTACGCCGCCTCCGTGAGGTGGATGCCGT	10	C>G	MIN	3.36e-25	1A	512972486	58	0	0	0	0	0	0	0	0	0	0	0	0	0	0	0	0	0	0	0	0
241	2259055	TGCAGGTGAGTTTGCTGTAGACTCTGTCGATGATTTGGTGCAACTGCAACGGATCATGGCCTCCGAGAT	60	C>T	MIN	4.87e-23	1A	513103243	58	0	0	0	0	0	0	0	0	0	0	0	0	0	0	0	0	0	0	0	0
242	1096735	TGCAGCAGACGAAATGGCGGCGACTGGGAGGTGGTTGTTGGCGCTTCACTGCTCCTCTCGCTTCTTCTC	48	C>T	MIN	7.91e-27	1A	513940362	58	0	0	0	0	0	0	0	0	0	0	0	0	0	0	0	0	0	0	0	0
243	2263444	TGCAGTTTGCAGGTGGCGATCTCTCTCGAGGACCACACGTCCATGTCCACGCAGAATTCGAAAATCCTA	36	A>G	MIN	3.28e-25	1A	513955884	58	0	0	0	0	0	0	0	0	0	0	0	0	0	0	0	0	0	0	0	0
244	1062638	TGCAGTAAATACGAGACCGAAATGTGGATGCGGGTAGCATGCAGCGTCGCTGGACTAAATATAGCATCA	63	G>A	MIN	7.72e-27	1A	513960786	58	0	0	0	0	0	0	0	0	0	0	0	0	0	0	0	0	0	0	0	0
245	1118942	TGCAGTAGCAGGTGAACTCGTGAGCCGATTCGTCTCCTTCCTCGCCGACAGGTACCTCCACTCTAGCCA	42	C>A	MIN	1.4e-23	1A	515159007	58	0	0	0	0	0	0	0	0	0	0	0	0	0	0	0	0	0	0	0	0
246	1092002	TGCAGCAACTCCTCCCCAGAGCCCGCTCCGTCGTTGAGGAGGCAGATGGGCGGTACATCACCAACTCCG	15	C>T	MIN	7.91e-27	1A	515166048	58	0	0	0	0	0	0	0	0	0	0	0	0	0	0	0	0	0	0	0	0
247	5324582	TGCAGCCGCAACCACCGATTCTGTTGCCATGGCAAGCGTTTCGGCTGGCGTGGCAGCCGATTCGGCTGC	10	A>G	MIN	4e-24	1A	515595665	58	0	0	0	0	0	0	0	0	0	0	0	0	0	0	0	0	0	0	0	0
248	998133	TGCAGTAGTGGAACCCAAATGCTTTGGTCAGTGAGTATTGGCAAAATGGATAGTGGTGTCCGCAATTTC	39	G>T	UNI	7.91e-27	1A	517555368	59	0	0	0	0	0	0	0	0	0	0	0	0	0	0	0	0	0	0	0	0
249	1224874	TGCAGTCTCTTCTGTGACCACCGCACATGGCCAGCTCCCCTCAGCTCGCGCCCGCCAAAAAAGAACGAG	27	T>C	UNI	3.28e-25	1A	519169485	59	0	0	0	0	0	0	0	0	0	0	0	0	0	0	0	0	0	0	0	0
250	1103347	TGCAGGAGATGGGCTCCTCACCTGACGACCACCAGCAGCAGCCCCATGCAGGCGACCGAGATCGGAAGA	32	C>T	MIN	3.08e-19	1A	521628889	60	0	0	0	0	0	0	0	0	0	0	0	0	0	0	0	0	0	0	0	0
251	2265694	TGCAGCATAATAACGGTTGGATCGACTTAATACTACCCACTAATTTCGGTAGTATGATGTACCGTAAAA	8	A>G	MIN	3.28e-25	1A	522087896	60	0	0	0	0	0	0	0	0	0	0	0	0	0	0	0	0	0	0	0	0
252	2282530	TGCAGGAGGCCGAGCGGCGCATGGACCTGGCACGCGTCGCCGACCTCAAGTACGGCGCCCTCCAGGAGA	10	C>G	MIN	7.72e-27	1A	531922885	61	0	0	0	0	0	0	0	0	0	0	0	0	0	0	0	0	0	0	0	0
253	1161848	TGCAGATCGACGTCGGCGGCCAGAGATCCAGGAGCGCGCTTGGGGGCGTCCACCTCGGGCGGCGGCGTC	28	C>T	MIN	7.91e-27	1A	532265745	61	0	0	0	0	0	0	0	0	0	0	0	0	0	0	0	0	0	0	0	0
254	1721455	TGCAGCCCAGCAAGATTTATCTTGTGATGAAAGCGGAGTGCGAGGAGCAGAAGAGAAATTATTTTCAGG	12	A>G	MIN	3.28e-25	1A	533552275	61	0	0	0	0	0	0	0	0	0	0	0	0	0	0	0	0	0	0	0	0
255	1090544	TGCAGTGTCTGCCATCACGGCGATCAAGGCAAAGTATCAGGTGGGTAAAAACTGGATGGGCGACCCATG	56	T>C	MIN	7.91e-27	1A	534161332	61	0	0	0	0	0	0	0	0	0	0	0	0	0	0	0	0	0	0	0	0
256	989937	TGCAGCTCGGCCGTATACAGGATGGCAATGCATCTACAACGGGTATTATATGCTCTCATTAGCTTACTG	48	T>G	UNI	3.36e-25	1A	534468471	61	0	0	0	0	0	0	0	0	0	0	0	0	0	0	0	0	0	0	0	0
257	4439507	TGCAGTCACTCCGCTGAACGCCTCCAAGAAGAACCTCGATATCTCCTGGGACCCCGTGTCTCAGCCTCG	58	T>C	MIN	3.28e-25	1A	534475142	61	0	0	0	0	0	0	0	0	0	0	0	0	0	0	0	0	0	0	0	0
258	1012827	TGCAGTGTATTTATACAACAGTTCAGATAATAATTCCAGAATTTGCTGGACCATTTCTTCACCCAAGAT	63	C>G	MIN	3.28e-25	1A	534620484	61	0	0	0	0	0	0	0	0	0	0	0	0	0	0	0	0	0	0	0	0
259	1110278	TGCAGTCACAGTAGAGTATTCATGTCATTTGTACAATCATAAATGGGGCAGAGGATAACACGAGCATGG	55	T>C	MIN	7.72e-27	1A	535162206	61	0	0	0	0	0	0	0	0	0	0	0	0	0	0	0	0	0	0	0	0
260	4911019	TGCAGCGGGCGGCATGCATCGACGACGTGGTGCTTGGCGGCTCCATGGTGGAGCTGTGAGGTCTAACGG	14	T>A	MIN	3.28e-25	1A	535455351	61	0	0	0	0	0	0	0	0	0	0	0	0	0	0	0	0	0	0	0	0
261	1004030	TGCAGAGGAGCCGAACCCGTTGTTGAGGCCATCAATCTCGTCCAGCAGCTTGCCCCGAGGAAGTGGGAC	18	G>A	MIN	7.91e-27	1A	535751143	61	0	0	0	0	0	0	0	0	0	0	0	0	0	0	0	0	0	0	0	0
262	1000008	TGCAGTGAGATTCTCGTTTACAGAATTGGCATATGACACCTGAATGCATTCCGAGATCGGAAGAGCGGT	28	G>A	MIN	1.59e-16	1A	535984749	61	0	0	0	0	0	0	0	0	0	0	0	0	0	0	0	0	0	0	0	0
263	4991333	TGCAGCCCATCCACAAGCTTTTCACTTACGTACATTAAGGTTGAGGGGGCAGCTCCTAACTGGCGCGTT	18	T>G	MIN	4.1e-24	1A	536647698	62	0	0	0	0	0	0	0	0	0	0	0	0	0	0	0	0	0	0	0	0
264	3946768	TGCAGTAACAGTCAATAATTTGGCAACTTTGCCGAGATCGGAAGAGCGGTTCAGCAGGAATGCCGAGAC	19	T>G	UNI	7.92e-08	1A	537018201	62	0	0	0	0	0	0	0	0	0	0	0	0	0	0	0	0	0	0	0	0
265	1012290	TGCAGGAGCGAGCGAGGGAGGAGCGGCTAGGTCTCCAGCGCCCCCTTTTATACCCCCACCACGCGAAAT	43	C>G	MIN	7.72e-27	1A	537139121	62	0	0	0	0	0	0	0	0	0	0	0	0	0	0	0	0	0	0	0	0
266	1209199	TGCAGAGCGGCAACGGGTACATCAGCTACGGCGCGCTGCGGAGGGACAACGTGCCCTGCTCCGTGCGCG	40	G>A	MIN	3.28e-25	1A	537560105	62	0	0	0	0	0	0	0	0	0	0	0	0	0	0	0	0	0	0	0	0
267	7487530	TGCAGTTTGAGTCTCTGGAATTGCTCCGTTACCTCGTCCACCCCTCCAGTTTGGAGATCGACAATGTAC	7	T>C	MIN	3.36e-25	1A	537993055	62	0	0	0	0	0	0	0	0	0	0	0	0	0	0	0	0	0	0	0	0
268	994818	TGCAGTAAACTGTGCACAAAACGGGACGGTCTCTGAGGTTAACCTTTTTGGCCTTGTCTTGGCCGACGA	18	A>C	MIN	7.72e-27	1A	538360305	62	0	0	0	0	0	0	0	0	0	0	0	0	0	0	0	0	0	0	0	0
269	2318520	TGCAGGCGGCGGCTGGCGAGCCGTCCTCCTTGTTCTCCATCGATCGGGATAGGAGATTCGAAGCTCTCG	68	G>T	MIN	7.91e-27	1A	538787947	62	0	0	0	0	0	0	0	0	0	0	0	0	0	0	0	0	0	0	0	0
270	1118354	TGCAGCTGAACCAGCAGTTTCTCTTGAAGGGTTGGCATGCCGAAAAGATGAAAAAGATTAATAGAAAAA	40	C>G	UNI	7.91e-27	1A	539499872	62	0	0	0	0	0	0	0	0	0	0	0	0	0	0	0	0	0	0	0	0
271	1038571	TGCAGATCCCGCCCGAGGAGAAACGAGCGTCAGCAAATCAAACAATCACCGAAGCTACTGAATCCAAGC	67	G>A	MIN	9.41e-26	1A	541808411	63	0	0	0	0	0	0	0	0	0	0	0	0	0	0	0	0	0	0	0	0
272	1211189	TGCAGATGACACGAGCAAATCTGAACTTTGTTTTTCTCCTTTTTTCTTCTCTGCTATGCCCCCTAGACT	39	T>C	MIN	3.36e-25	1A	541891195	63	0	0	0	0	0	0	0	0	0	0	0	0	0	0	0	0	0	0	0	0
273	6037841	TGCAGCGGGGCTACCACACCTCGGCGGCGAACGCGAACCGAGATCGGAAGAGCGGTTCAGCAGGAATGC	15	A>G	MIN	2.21e-08	1A	542110669	63	0	0	0	0	0	0	0	0	0	0	0	0	0	0	0	0	0	0	0	0
274	1008962	TGCAGAGGAGCGTGGCCCTGTAGAGGAAGATCGTGCCGCCCGTGGCCGAGCACTCCCCGAGATCGGAAG	9	G>A	MIN	8.81e-20	1A	542416624	63	0	0	0	0	0	0	0	0	0	0	0	0	0	0	0	0	0	0	0	0
275	3034193	TGCAGGCTACCGTGCCGCTGCCTTCGTTCGTCCAAGCGCGCTCTCGCCTGGTCCTTGCCGAGATCGCGC	34	A>G	MIN	3.36e-25	1A	542425948	63	0	0	0	0	0	0	0	0	0	0	0	0	0	0	0	0	0	0	0	0
276	1025998	TGCAGGATTCCAGCTCGTTCACATGGCAATGGCAGGCAGGGCTGGGGGGAGCTTTGAATCACCAAACAA	14	T>C	MIN	7.91e-27	1A	543475792	63	0	0	0	0	0	0	0	0	0	0	0	0	0	0	0	0	0	0	0	0
277	5324628	TGCAGTGGCAGGAGAAATTCTAACGTTTTGTGGCGTGCGATAGCGAGACTGGCGGGAAAGTACCCGAGA	62	C>T	MIN	1.4e-23	1A	543739002	63	0	0	0	0	0	0	0	0	0	0	0	0	0	0	0	0	0	0	0	0
278	2278118	TGCAGACCTGCATCGCATGCTACCTCGAGCTGAACGGATGGCTGCGGGCCGAGACGCTAGTGACACAAA	57	T>C	MIN	7.91e-27	1A	544993568	63	0	0	0	0	0	0	0	0	0	0	0	0	0	0	0	0	0	0	0	0
279	1239514	TGCAGTCGCACAAGCCGTTACAAACTGGTTGCTTGCAGAATTTTAGAAGGTGCGGTGCGGTGCGTCGGG	64	T>G	MIN	7.72e-27	1A	545815073	63	0	0	0	0	0	0	0	0	0	0	0	0	0	0	0	0	0	0	0	0
280	1038264	TGCAGCCACATATATTGTCTTAGGCATAAGCAGGAGTGTCTGAATTTTCTTGAGTGACATGTGATTCTT	37	G>A	MIN	4e-24	1A	545815076	63	0	0	0	0	0	0	0	0	0	0	0	0	0	0	0	0	0	0	0	0
281	1020850	TGCAGAACGGGCCGCAGTTCCACCTGTCCTTCACGCGGTGCGTGGACGTGAAGGCCAACTTCCTCCGAG	41	G>A	MIN	9.41e-26	1A	546126853	63	0	0	0	0	0	0	0	0	0	0	0	0	0	0	0	0	0	0	0	0
282	2276125	TGCAGTGCAGACCGAGTAAAGCACAAAGCACCTGGTCCTTGGACATGAAGGGAAAATGAGGTCTCTATA	37	C>T	MIN	7.72e-27	1A	546759267	64	0	0	0	0	0	0	0	0	0	0	0	0	0	0	0	0	0	0	0	0
283	1094451	TGCAGGTGGATGAAACGGTGGAGGTGCGGATGATGGGACGTGACGCGGCCGCGGTGGTATGACCGCCGC	64	G>A	MIN	7.91e-27	1A	548711856	64	0	0	0	0	0	0	0	0	0	0	0	0	0	0	0	0	0	0	0	0
284	1092374	TGCAGCACCAGGTTTAGTAATGGCGCGTGAAGCGCCGATTAGGCACTGCCGAGATCGGAAGAGCGGTTC	41	G>A	MIN	1.94e-15	1A	549179098	64	0	0	0	0	0	0	0	0	0	0	0	0	0	0	0	0	0	0	0	0
285	1115737	TGCAGCATTGTTGCTGCAAATGACCTGTCTCTGGGTCTTGATTTTTCGGGCAAATGAGAGATCCGAGAT	46	C>T	MIN	4.99e-23	1A	550053232	64	0	0	0	0	0	0	0	0	0	0	0	0	0	0	0	0	0	0	0	0
286	1056260	TGCAGCATTGTTGCTGCAAATGACCTGCCTCTGGCTCTTGATCTTGGACTAGAATTTTCTAGAAGCACG	53	A>C	MIN	4.1e-24	1A	550193185	64	0	0	0	0	0	0	0	0	0	0	0	0	0	0	0	0	0	0	0	0
287	4410698	TGCAGCGCATCGGCAGCGGGGCCAGCGCGGTCATGGACGCGCCGAGATCGGAAGAGCGGTTCAGCAGGA	8	A>G	MIN	2.88e-13	1A	550519245	64	0	0	0	0	0	0	0	0	0	0	0	0	0	0	0	0	0	0	0	0
288	1087232	TGCAGCACGGCGGCGGCGGCGCCGCTAGGGGGGCGGTGACCGTCACCCAGGCGCCCGAGATCGGAAGAG	17	G>A	MIN	2.52e-20	1A	550930784	64	0	0	0	0	0	0	0	0	0	0	0	0	0	0	0	0	0	0	0	0
289	1092543	TGCAGGTGGTGCTGGAGGGCCGAGGGGACAGACGGGCAGTGGCCGCATGTGACTTGTTGTCGCCGAGAT	60	C>T	UNI	1.15e-24	1A	551160780	64	0	0	0	0	0	0	0	0	0	0	0	0	0	0	0	0	0	0	0	0
290	1119177	TGCAGGGAAGGAGGAGGAGGCGGTGGTGGTGGTGCTCTGCTCATCCCTGACGCCGCCGTTGACTCCGAG	26	T>A	MIN	2.12e-21	1A	551181353	64	0	0	0	0	0	0	0	0	0	0	0	0	0	0	0	0	0	0	0	0
291	5578352	TGCAGGGTGGACGGCAGGCATTGGCTCCATGACCCGAGATCGGAAGAGCGGTTCAGCAGGAATGCCGAG	16	G>C	UNI	3.29e-06	1A	553508429	65	0	0	0	0	0	0	0	0	0	0	0	0	0	0	0	0	0	0	0	0
292	1864148	TGCAGAGTAGAAGGTCGATGAGGGAGCCGAAGGCGATGGAGACGGGGAAGAACCTGGCGCTGACGAACG	28	G>C	MIN	7.91e-27	1A	553823216	65	0	0	0	0	0	0	0	0	0	0	0	0	0	0	0	0	0	0	0	0
293	1021495	TGCAGGTAGACTGCCGCGGCCTCCAGCACGGCCGCGGCGACGTTGGCCCCCACCAGGTACACGAAGGCG	38	G>C	MIN	7.91e-27	1A	556097018	65	0	0	0	0	0	0	0	0	0	0	0	0	0	0	0	0	0	0	0	0
294	3064476	TGCAGCTTGGCCTTCCTGTCCGCGCCGCCGCCTCTGGAGCCGAGATCGGAAGAGCGGTTCAGCAGGAAT	32	T>G	MIN	3.6e-12	1A	558081467	66	0	0	0	0	0	0	0	0	0	0	0	0	0	0	0	0	0	0	0	0
295	3064523	TGCAGAAATTGAGACTTGAGAGGGGGCGTGGCCATTGCCCGAGATCGGAAGAGCGGTTCAGCAGGAATG	31	C>T	UNI	1.22e-11	1A	558814382	66	0	0	0	0	0	0	0	0	0	0	0	0	0	0	0	0	0	0	0	0
296	1259303	TGCAGGCATGACACTGACGGTGCGGGTTTAATACTGTACTAGGAAATCGGACGTTGAGTGCACGCATCC	42	A>G	MIN	3.28e-25	1A	558929559	66	0	0	0	0	0	0	0	0	0	0	0	0	0	0	0	0	0	0	0	0
297	3959446	TGCAGACTCGCGCAGCCACGTGCTCTAGCGACGGCAGTTGGAGACCGAGATCGGAAGAGCGGTTCAGCA	26	A>G	MIN	6.77e-15	1A	559093395	66	0	0	0	0	0	0	0	0	0	0	0	0	0	0	0	0	0	0	0	0
298	3064790	TGCAGCAGGTCCATCGTCAGCGTGGGAGCGAGGAGCACACGCCCGAGATCGGAAGAGCGGTTCAGCAGG	16	T>C	MIN	8.25e-14	1A	559093398	66	0	0	0	0	0	0	0	0	0	0	0	0	0	0	0	0	0	0	0	0
299	7352374	TGCAGCATCGATGACCTCTCCGGCACCAACTCCTGCTTCCAAACGCGCAACCGGAGCCTCAATCTTCAT	42	A>T	MIN	7.72e-27	1A	559139771	66	0	0	0	0	0	0	0	0	0	0	0	0	0	0	0	0	0	0	0	0
300	1237923	TGCAGGAGCACCTCCGTCGTCAGCTCGTCCGGCAGCACCGACGCCCCAAACGATCCTACGACTACGACC	29	C>T	MIN	3.36e-25	1A	560109542	66	0	0	0	0	0	0	0	0	0	0	0	0	0	0	0	0	0	0	0	0
301	2264291	TGCAGCCGAGGAGTCGAATTTAGTGGGCTGTTCGAGCCGCACCACTCATTCCGAGATCGGAAGAGCGGT	10	G>C	MIN	1.59e-16	1A	560394769	66	0	0	0	0	0	0	0	0	0	0	0	0	0	0	0	0	0	0	0	0
302	2340991	TGCAGCTCCCTGCACCAGCTGATGCAAGCGAGATCCATCCGACAGAGGCAGCGCTGGCGGCGGAGAATC	31	G>T	UNI	4e-24	1A	560565584	66	0	0	0	0	0	0	0	0	0	0	0	0	0	0	0	0	0	0	0	0
303	3064684	TGCAGGCTTCCCGCCGTCGTCCTCCCTCTCTTGCTAATGTGCCGAGATCGGAAGAGCGGTTCAGCAGGA	37	T>C	UNI	1.26e-11	1A	561856055	67	0	0	0	0	0	0	0	0	0	0	0	0	0	0	0	0	0	0	0	0
304	19483817	TGCAGGTCTATGTTCAGGGTCGAAGGCAAGGCGGTGTGTGAGCAGCAGGTCGGATCGGATCGGAGCTGC	15	A>G	UNI	1.74e-22	1A	562717947	67	0	0	0	0	0	0	0	0	0	0	0	0	0	0	0	0	0	0	0	0
305	985133	TGCAGGTGACTCGTCAGTGAAGGGAAGAAAGAATAAGCAGTCTCTTTTCCCTATTAGAAACTGTAAGCC	15	A>G	MIN	7.72e-27	1A	566321204	68	0	0	0	0	0	0	0	0	0	0	0	0	0	0	0	0	0	0	0	0
306	1133593	TGCAGCACGTGAGTTGCATTTTCAGATCCAAATTTCTACAGGCACTTCCCAAGAAGACGAACATTCATA	20	T>A	MIN	4e-24	1A	566649776	68	0	0	0	0	0	0	0	0	0	0	0	0	0	0	0	0	0	0	0	0
307	987669	TGCAGATCTCTTTCCCAACACCGAGTCTGCATCATACATATTCACATCTGATAGCCCATAAGAGATGAC	11	T>G	UNI	3.28e-25	1A	567393582	68	0	0	0	0	0	0	0	0	0	0	0	0	0	0	0	0	0	0	0	0
308	5361775	TGCAGTCTTACCAGAAAAGCAGCAGCTAGCAGTAGTGCAGTACAACAGCCGCATACATTCCACTGTAAC	26	T>G	MIN	7.72e-27	1A	567404973	68	0	0	0	0	0	0	0	0	0	0	0	0	0	0	0	0	0	0	0	0
309	1093972	TGCAGCAGGCCGTAGTCCTGCGCCATCAGTTGCTCCATCCGCAGCGGATCGGCACTACTGCTGCTGACA	29	T>G	MIN	7.72e-27	1A	567487776	68	0	0	0	0	0	0	0	0	0	0	0	0	0	0	0	0	0	0	0	0
310	1006808	TGCAGGTGGTAGCTTCATCGGCATGTCCAACTTTCGGGTGGTCGCCGTGGTCTACGAAAGCCATGTTTT	27	C>T	MIN	7.72e-27	1A	567586578	68	0	0	0	0	0	0	0	0	0	0	0	0	0	0	0	0	0	0	0	0
311	988436	TGCAGCTTGGTAGCTACGCCTCAGCATTCGTACCCCTATAGTCGTTGTTAGAATTATATCCACGATAAT	41	T>C	UNI	7.72e-27	1A	568126735	68	0	0	0	0	0	0	0	0	0	0	0	0	0	0	0	0	0	0	0	0
312	3570150	TGCAGCCGACCCAGCGACCTGAAGACGAGGTTGAAGTCGTTCCCCGAGATCGGAAGAGCGGTTCAGCAG	27	A>T	MIN	2.36e-14	1A	569057639	68	0	0	0	0	0	0	0	0	0	0	0	0	0	0	0	0	0	0	0	0
313	985057	TGCAGTTCACTGTGTACTTGCCATCAATGGCTCTCTTCTTGGATAATAATTGGGAAGCCATCCGAGAAA	66	A>G	MIN	7.72e-27	1A	569287824	68	0	0	0	0	0	0	0	0	0	0	0	0	0	0	0	0	0	0	0	0
314	3948593	TGCAGCGGTTTTCGTTACGGATAATTTTGACCGAGATCGGAAGAGCGGTTCAGCAGGAATGCCGAGACC	8	T>C	UNI	2.76e-07	1A	569477525	68	0	0	0	0	0	0	0	0	0	0	0	0	0	0	0	0	0	0	0	0
315	1069323	TGCAGCCGTCTCCCTCCTCGCTATCTCCTCTGCGATGGTTAAAGCGTTGCCGCCGCCACCAGCCGTCTA	50	T>C	MIN	3.28e-25	1A	569477528	68	0	0	0	0	0	0	0	0	0	0	0	0	0	0	0	0	0	0	0	0
316	982714	TGCAGACGAGGCGTTCGGGCTGAGAATCTAAAAAACAGCACGTTCGGCACTTATTGATTCCGAGATCGG	42	T>C	MIN	4.87e-23	1A	570704890	68	0	0	0	0	0	0	0	0	0	0	0	0	0	0	0	0	0	0	0	0
317	2256681	TGCAGGATCCTGGGAGACGTCTTCATGGGCCCCTACCACACCGTCTTCGACTACGGCAAGCTGCGTGTC	53	C>T	MIN	3.28e-25	1A	571202808	68	0	0	0	0	0	0	0	0	0	0	0	0	0	0	0	0	0	0	0	0
318	4909441	TGCAGGATCCTGGGAGACGTTTTCATGGGCCCCTACCACACCGTCTTCGACTACGGCAAGCTGCGTGTC	20	T>C	MIN	7.91e-27	1A	571202808	68	0	0	0	0	0	0	0	0	0	0	0	0	0	0	0	0	0	0	0	0
319	5969644	TGCAGCTCCGGGAGCGCCAGCTCAGTCGCGTGGAGCGGCTCGAACCCAGCTCCTCGCGCGGAGCGGAGT	44	C>G	MIN	3.28e-25	1A	571222372	68	0	0	0	0	0	0	0	0	0	0	0	0	0	0	0	0	0	0	0	0
320	1134976	TGCAGGCTAAAGGAGGGCAGAGGCCCTTGAACCACGACACCTCCAAAAAGGTAAGCGACACCCATCTGC	38	A>G	MIN	7.72e-27	1A	572761253	69	0	0	0	0	0	0	0	0	0	0	0	0	0	0	0	0	0	0	0	0
321	1139476	TGCAGCTGTTCGCCGCGGTTCTCGTGTTCTGCTTCGCGCCCGCCAAGTCCGAGATCGGAAGAGCGGTTC	16	G>T	MIN	4.56e-17	1A	572864617	69	0	0	0	0	0	0	0	0	0	0	0	0	0	0	0	0	0	0	0	0
322	1014354	TGCAGTGGCTACTAATCCGCGGCGGGTACTGAATTTGCTGGGTCAGATCCATCTCCGAGATCGGAAGAG	23	G>T	MIN	1.59e-16	1A	573354288	69	0	0	0	0	0	0	0	0	0	0	0	0	0	0	0	0	0	0	0	0
323	1125309	TGCAGTGGCTACTAATCCGCGACTAGTACTGAATTTGCTGGATCAGATCCATCTCCGAGATCGGAAGAG	21	A>G	MIN	1.63e-16	1A	573354288	69	0	0	0	0	0	0	0	0	0	0	0	0	0	0	0	0	0	0	0	0
324	1092608	TGCAGCGTAGTCTCTGGGAAAATTTGCCACTCCATGGTGTCCGATGAGAAGACGGCGGCGCGCTCCGCC	58	C>T	MIN	7.72e-27	1A	573457208	69	0	0	0	0	0	0	0	0	0	0	0	0	0	0	0	0	0	0	0	0
325	1288802	TGCAGGGCTGGTCGTGGTTCTCCAGCACCAACACGTCCTGGCAGGGAGTCCCGCGCAGCAGAGCTCTCC	39	G>A	MIN	7.72e-27	1A	573570499	69	0	0	0	0	0	0	0	0	0	0	0	0	0	0	0	0	0	0	0	0
326	1125881	TGCAGTTACGGATGGCAGTCATCTGGTCCATGAATCATGACAGAGGCGCCTGCTCCATAAACAGATTCA	58	A>G	MIN	4e-24	1A	573968682	69	0	0	0	0	0	0	0	0	0	0	0	0	0	0	0	0	0	0	0	0
327	1001565	TGCAGCCCCAGGGTCTTCTCCAGCACCCACTCGTTTTCTCCAGTTCCTTGATGGCGCCGAGATCGGAAG	34	T>C	MIN	9.03e-20	1A	576447917	70	0	0	0	0	0	0	0	0	0	0	0	0	0	0	0	0	0	0	0	0
328	3944004	TGCAGGGCGCGGGGTCGTGGGAGGGGCTGCTGGACCGAGATCGGAAGAGCGGTTCAGCAGGAATGCCGA	14	T>G	MIN	1.82e-09	1A	576658775	70	0	0	0	0	0	0	0	0	0	0	0	0	0	0	0	0	0	0	0	0
329	7336301	TGCAGTTGACGACGAGCACGCCGATGTCCTTGGCCTTCACGCCCGTCTTGGCGAAGAGCTGGTCCAGCG	66	G>A	MIN	7.72e-27	1A	577009044	70	0	0	0	0	0	0	0	0	0	0	0	0	0	0	0	0	0	0	0	0
330	997180	TGCAGTCAATCGTCATTCAATTAAACTACTCCCTCTGTCCGACTAGCACGCGCTCTGGCGACTGCCATG	32	C>T	MIN	7.72e-27	1A	577159083	70	0	0	0	0	0	0	0	0	0	0	0	0	0	0	0	0	0	0	0	0
331	2256474	TGCAGCATAAGCTTGGGCTAACTGATAAACTAAACTCGATTGACAATCTGTCTTCGACGGCTCTGAACA	34	C>T	MIN	3.36e-25	1A	577159086	70	0	0	0	0	0	0	0	0	0	0	0	0	0	0	0	0	0	0	0	0
332	1213940	TGCAGGTGCAGGGACCCGCCGCCGCCGCCGCAATGCATGAAGCTCCCCTCCACCCGAGATCGGAAGAGC	37	T>G	MIN	3.84e-18	1A	577686807	70	0	0	0	0	0	0	0	0	0	0	0	0	0	0	0	0	0	0	0	0
333	1083027	TGCAGCACCTCGTCTGGATGAAGGAGAGATGCAAAAGAAAGATAGGATTATCATGAAGAACGATTGGAT	60	C>T	MIN	7.72e-27	1A	577981382	70	0	0	0	0	0	0	0	0	0	0	0	0	0	0	0	0	0	0	0	0
334	1087827	TGCAGACCAACAGCAACGTTCCGCTGGATTCTAGCAGGTATCGCGGCGAGTCGCCGAGGACCCGAGATC	9	A>G	MIN	4e-24	1A	578068543	70	0	0	0	0	0	0	0	0	0	0	0	0	0	0	0	0	0	0	0	0
335	4911085	TGCAGCGTCTACGACATGAGGACGAGGCGGTCCGAGTTGTTCCTCGAGACGCCCGTGCGGCCGTTGAAA	32	C>G	MIN	7.91e-27	1A	578068870	70	0	0	0	0	0	0	0	0	0	0	0	0	0	0	0	0	0	0	0	0
336	1098094	TGCAGCGGATGTCAAAGCCACCCTCCACGAGATCGTCACTGCACATAACACGGCTCTCGTGCATGATCC	46	A>G	MIN	7.72e-27	1A	581257800	71	0	0	0	0	0	0	0	0	0	0	0	0	0	0	0	0	0	0	0	0
337	1229311	TGCAGCGCCTCCAGCTCCCCGCGCTGCCGCGCGTTGACGAGCCCCGTGAAGTATGCCGAGTCGGCGTGT	68	T>C	MIN	7.91e-27	1A	581467625	71	0	0	0	0	0	0	0	0	0	0	0	0	0	0	0	0	0	0	0	0
338	1126208	TGCAGAGCGGGCAGGTGCCCTTGCTCTTGATCCAGAGTGCGAGGCAGCCCCGAGATCGGAAGAGCGGTT	37	T>C	MIN	1.31e-17	1A	581665841	71	0	0	0	0	0	0	0	0	0	0	0	0	0	0	0	0	0	0	0	0
339	1691619	TGCAGTCCGCCCTGTTGCCATCCCTGTTGTCGCACGCAAAGTCCAGCGCCGCCTGCAATGCCGCATCCC	67	C>T	MIN	7.91e-27	1A	581735074	71	0	0	0	0	0	0	0	0	0	0	0	0	0	0	0	0	0	0	0	0
340	1119289	TGCAGAGGATGAGCAATTAGGCTTGGAAACGCACCTTCACTAAGTGAAATACTTCATAGTTAAAAGTAT	51	C>G	MIN	7.72e-27	1A	581763644	71	0	0	0	0	0	0	0	0	0	0	0	0	0	0	0	0	0	0	0	0
341	2259648	TGCAGATGCTCTCCGCGTCCCTGGACGCCATGGCCAACAACAACAACCGATCGAGGACGCTATACGCAA	5	A>G	MIN	7.91e-27	1A	582102568	71	0	0	0	0	0	0	0	0	0	0	0	0	0	0	0	0	0	0	0	0
342	3064615	TGCAGACGCCGATGTGTCCACCATGACCATGTCACCGAGATCGGAAGAGCGGTTCAGCAGGAATGCCGA	6	C>T	MIN	7.73e-08	1A	582531287	71	0	0	0	0	0	0	0	0	0	0	0	0	0	0	0	0	0	0	0	0
343	1263999	TGCAGCTCCTGTAACCAACTTCTTCAGCTACCTCCTGGGAAATGCACATCACCGAAGCAGAATCGGGTT	17	A>G	MIN	7.72e-27	1A	584738852	71	0	0	0	0	0	0	0	0	0	0	0	0	0	0	0	0	0	0	0	0
344	1039623	TGCAGGGATTTGTTGTAAGAAAACAGAGGATTTCTTGGGCTCAGCTGCCATATGTTGACTGGTGGATAT	53	G>A	MIN	3.36e-25	1A	584754729	71	0	0	0	0	0	0	0	0	0	0	0	0	0	0	0	0	0	0	0	0
345	1120903	TGCAGTGCCTCGTCAAAGCGAATGCTACCACTGCCAAGCGCCTCTCCGTTGCCGAGATCGGAAGAGCGG	35	A>C	UNI	4.68e-17	1A	585832599	71	0	0	0	0	0	0	0	0	0	0	0	0	0	0	0	0	0	0	0	0
346	2260296	TGCAGCTTGGCGTCGACCAATGGGTTTGCACCCACATCATCCAACGGCCATGAACGTCGACGTGCACAC	44	C>T	MIN	7.72e-27	1A	587009521	72	0	0	0	0	0	0	0	0	0	0	0	0	0	0	0	0	0	0	0	0
347	3023789	TGCAGGGTTTTGAGAGAAGAACTGATCTCACCTTTCAGGGAAGACCGAGATCGGAAGAGCGGTTCAGCA	27	T>C	MIN	6.77e-15	1A	587873958	72	0	0	0	0	0	0	0	0	0	0	0	0	0	0	0	0	0	0	0	0
348	1092148	TGCAGGAAGTCGTCGTCGCTGTAGCCGTCCTTGAGCCTCTGGTTGAGCACCGCCACGAACCCCGAGATC	48	A>G	MIN	4.1e-24	1A	588237513	72	0	0	0	0	0	0	0	0	0	0	0	0	0	0	0	0	0	0	0	0
349	1130028	TGCAGCGCGATGTTCCACCATCTCAAGTTCGGTAGCCTAAGACCGCCAGACCACTTGTGCATGCAAACT	50	C>T	MIN	7.72e-27	1A	588332756	72	0	0	0	0	0	0	0	0	0	0	0	0	0	0	0	0	0	0	0	0
350	1150205	TGCAGGTGAGGCAGCTTTGGTTGAAGCGTGTTGATGGGGCGAGGCCTTGGAAGGAATTTGACATAAAAG	49	G>C	MIN	7.91e-27	1A	588332759	72	0	0	0	0	0	0	0	0	0	0	0	0	0	0	0	0	0	0	0	0
351	1089676	TGCAGACCCGCAGGGAAAACAGTCTGGGCCATTGGATTGAAGATAGTAGATAGAACAGATGGGACCGAG	46	T>C	UNI	9.64e-26	1A	588422711	72	0	0	0	0	0	0	0	0	0	0	0	0	0	0	0	0	0	0	0	0
352	3937948	TGCAGTACAGCGTCAAGACTGGGCGCCTGTACCGAGATCGGAAGAGCGGTTCAGCAGGAATGCCGAGAC	16	G>C	MIN	7.73e-08	1A	588423329	72	0	0	0	0	0	0	0	0	0	0	0	0	0	0	0	0	0	0	0	0
353	1057186	TGCAGGTCTGGCGGGAGCAACGGTAAGGCCAGCAGCGTCGGTAGTCACGTCGGAGCTGCCTTCCATGGC	12	G>A	MIN	7.91e-27	1A	588937277	72	0	0	0	0	0	0	0	0	0	0	0	0	0	0	0	0	0	0	0	0
354	1668341	TGCAGCAGGGGGTCGACGACCCTGGCGTTGAGCCACGCGAGGACCACCGCCATTTCCTCCCCCCTCCGC	56	C>G	MIN	7.72e-27	1A	589010110	72	0	0	0	0	0	0	0	0	0	0	0	0	0	0	0	0	0	0	0	0
355	997175	TGCAGTCAGGGGCTTCGTCAGCTCCTCCACCATCTATGTTTTGTCATGCAGAGTTTCACTACATCCTCC	37	G>C	MIN	3.36e-25	1A	589981800	72	0	0	0	0	0	0	0	0	0	0	0	0	0	0	0	0	0	0	0	0
356	2290124	TGCAGAGCTAGACAAAGAACACAATACAAACAACCTCGAGTCCTATTTACCCCCATATGCGCCAGTTTA	51	C>G	UNI	7.72e-27	1A	590369944	72	0	0	0	0	0	0	0	0	0	0	0	0	0	0	0	0	0	0	0	0
357	993502	TGCAGGCAAAGCATCATTACAACATGTTCCTCTTGGAGGAGCACAACGCGGTGCCTCCTCCGACGACGG	49	G>A	UNI	3.28e-25	1A	590427827	72	0	0	0	0	0	0	0	0	0	0	0	0	0	0	0	0	0	0	0	0
358	3034023	TGCAGGGAAAAAGACGTCGTCGATTGTTTCAGCAAGTACAAAAACAAGCACAGATGTCGTTGCGCCGCC	5	G>A	MIN	7.91e-27	1A	590823208	72	0	0	0	0	0	0	0	0	0	0	0	0	0	0	0	0	0	0	0	0
359	2260436	TGCAGAGGCAAAATGAGGTAGAGAAGGAAGCAGACGAAGCCGACGCAAAGACTGTAGCAGCTGAACAGA	34	C>A	MIN	7.72e-27	1A	591022422	72	0	0	0	0	0	0	0	0	0	0	0	0	0	0	0	0	0	0	0	0
360	1274604	TGCAGTTTGGCTAAGCTAGCACTGTGCTATCTGATTTTTGGTTCAGGTAATTGTTGCCGCACTGTTCAC	57	C>T	MIN	7.91e-27	1A	592399823	73	0	0	0	0	0	0	0	0	0	0	0	0	0	0	0	0	0	0	0	0
361	3960898	TGCAGGATGAGCATCTCGGCGACGGCGATGATGACCAGGAACATCATCCTGTTCTTGAGCACCCCGACC	7	T>C	MIN	3.28e-25	1A	593244670	73	0	0	0	0	0	0	0	0	0	0	0	0	0	0	0	0	0	0	0	0
362	2276661	TGCAGGAACCCTGTTGATCATGAGCGCGGCAAGCGTATTGACACGCGTTAGCACTTAGATCGAACAAGC	27	G>A	MIN	3.36e-25	1A	593612456	73	0	0	0	0	0	0	0	0	0	0	0	0	0	0	0	0	0	0	0	0
363	1124920	TGCAGGTGACGCCGCTCCACTGGCAGCAGTCGTGTCGTCCTTGCTGCCATGAGACGAGGCGATTGTCCG	31	G>C	MIN	7.72e-27	1A	594032071	73	0	0	0	0	0	0	0	0	0	0	0	0	0	0	0	0	0	0	0	0
364	990592	TGCAGCCAAGCCGACGCCCCAGGTCCAAGCTTGTAAGCCCACATGTTGCAGGACTCAAGCGTTCTTGCT	67	C>T	UNI	7.91e-27	1A	594039205	73	0	0	0	0	0	0	0	0	0	0	0	0	0	0	0	0	0	0	0	0
365	1000529	TGCAGCCATCACCACCGCCTACTCCGTTGACAGCACGAGCGAAATATCCAACGGGAGCTGCATCCCGAG	34	A>G	UNI	9.41e-26	1A	594066704	73	0	0	0	0	0	0	0	0	0	0	0	0	0	0	0	0	0	0	0	0
366	3955480	TGCAGTACAAACTAGCAGTTAAGTTATATTTTGAAGACCGATGTCAATGTTCAAAATGTCACCTTCTCA	39	G>C	MIN	3.28e-25	1A	594387764	73	0	0	0	0	0	0	0	0	0	0	0	0	0	0	0	0	0	0	0	0
367	1130619	TGCAGCCGCACCCGCGAGGGAGAATTAACGGCCACGCGCACTGGCCAGGGCACTCGCGCTCGGCGTCGC	42	G>A	UNI	4.1e-24	1A	594559388	73	0	0	0	0	0	0	0	0	0	0	0	0	0	0	0	0	0	0	0	0
368	2262964	TGCAGAAGCTGTTCAATGTGTTTGCCCCATCGTCCCGTGGATCAACTAGGTATGGACCGCCGAAATGAG	52	T>C	UNI	7.72e-27	1A	594569131	73	0	0	0	0	0	0	0	0	0	0	0	0	0	0	0	0	0	0	0	0
369	1237384	TGCAGTAGCTAGCGACGTGGTTCACTCGCTGGAGGTCATGTGTTTGATCCCTCCGAGATCGGAAGAGCG	44	T>C	MIN	1.31e-17	1A	594803261	73	0	0	0	0	0	0	0	0	0	0	0	0	0	0	0	0	0	0	0	0
370	4439932	TGCAGGACCCGCCTGTGCTTGCGTGCGCTCCGAGATCGGAAGAGCGGTTCAGCAGGAATGCCGAGACCG	13	T>C	UNI	9.65e-07	1A	595114148	73	0	0	0	0	0	0	0	0	0	0	0	0	0	0	0	0	0	0	0	0
371	1092167	TGCAGGTCCTCTCCTTGTATATATAGGATAGATATAGATCATAGATAGACCGACCGACTCCGAGATCGG	18	A>T	MIN	5.94e-22	1A	595884295	73	0	0	0	0	0	0	0	0	0	0	0	0	0	0	0	0	0	0	0	0
372	7352455	TGCAGTCGTAGGCATCTGAAGATTTGTTACTCCGTACTTGTTGTACACGACAGAGCACAAGGCGCACTA	25	G>A	MIN	7.91e-27	1A	597082595	74	0	0	0	0	0	0	0	0	0	0	0	0	0	1	0	0	0	0	0	0
373	983031	TGCAGTGTGACTCGTATCTGTGTTGAGTGGCAGTGGACTAACCCCCACAGAGATATGGGTGTCCGAGAT	53	T>C	UNI	1.74e-22	1B	5457761	75	0	0	0	0	0	0	0	0	0	0	0	0	0	0	0	0	0	0	0	0
374	1122082	TGCAGACAGGGGTTGCTAGCCACTGCGCCCGATTCATTTTGATGGTCAAAAGGCAACGCGAACACTTTA	16	T>G	MIN	4e-24	1B	5502205	75	0	0	0	0	0	0	0	0	0	0	0	0	0	0	0	0	0	0	0	0
375	1159680	TGCAGAAGATACAGACGCCGAAGCATGCAGAGGTTACCAAGCGAAACAAAAACTTAACCGCACCTCGTA	59	G>A	MIN	3.28e-25	1B	6883869	76	0	0	0	0	0	0	0	0	0	0	0	0	0	0	0	0	0	0	0	0
376	2275404	TGCAGTGTAGGGTGACAGCTTGGCGTCGAGTTGAGTCGAGCATTGCTGAGTCACAACCCGAGATCGGAA	26	C>T	MIN	2.52e-20	1B	7511015	76	0	0	0	0	0	0	0	0	0	0	0	0	2	0	0	0	0	0	0	0
377	1114944	TGCAGGTGGTCCTCGCTTGTCCGCCGCAGCAACCTTGCCACAGTCACCGCCTTGCCACCGAGATCGGAA	22	G>A	MIN	5.94e-22	1B	7668880	76	0	0	0	0	0	0	0	0	0	0	0	0	0	0	0	0	0	0	0	0
378	2276956	TGCAGTAGCTGTAGCTATCGATTGAGAGGGGTTGGGGTTACTGCTTGGCGTCGGAGTCAGAGTCGAGCA	51	C>T	MIN	7.72e-27	1B	7676590	76	0	0	0	0	0	0	0	0	0	0	0	0	0	0	0	0	0	0	0	0
379	980920	TGCAGCTCTCAAAAAACATCAACCTCCCACTTCTCAAACAGCCCAAATCTGTGACAGCGAATCAGGACT	64	G>T	MIN	7.72e-27	1B	7939604	76	0	0	0	0	0	0	0	0	0	0	0	0	0	0	0	0	0	0	0	0
380	989369	TGCAGCTGCCATGGATGGATGGGTGCTTATGCTTCTTCTATCTTTCTCCTCTCTGCTCCGAGATCGGAA	22	G>A	MIN	2.59e-20	1B	9603314	76	0	0	0	0	0	0	0	0	0	0	0	0	0	0	0	0	0	0	0	0
381	9725039	TGCAGGCAGTACGGGGGCAGTGGTGGCGGCGCGAGTTCACAAGGGAACATTTCCTCTTCTCCGAGAAAC	50	T>C	MIN	3.28e-25	1B	9998369	76	0	0	0	0	0	0	0	0	0	0	0	0	0	0	0	0	0	0	0	0
382	3021864	TGCAGATCCAACCACCATATCCATGATTATCACCTTCCCTCCGAGATCGGAAGAGCGGTTCAGCAGGAA	9	A>G	MIN	4.38e-11	1B	10224060	76	0	0	0	0	0	0	0	0	0	0	0	0	0	0	0	0	0	0	0	0
383	1107043	TGCAGACCAAGGTTGATGCTTGCAGAAGAGCCAGCCTCCTCATGCGAAAAGCAAAGAGAGAGAAGAGAA	10	G>A	MIN	7.72e-27	1B	10407551	76	0	0	0	0	0	0	0	0	0	0	0	0	0	0	0	0	0	0	0	0
384	997799	TGCAGATGAGATGAGTGAAATAAGTGAATGTGGATCACATTCACCTTGTGCCGAGATCGGAAGAGCGGT	12	G>A	MIN	3.75e-18	1B	10620947	76	0	0	0	0	0	0	0	0	0	0	0	0	0	0	0	0	0	0	0	0
385	1093829	TGCAGCACGTTGCGAGTGCCAGCGTGTCACGCGCGGGCGGAAGTTTGGGCCGAGATCGGAAGAGCGGTT	30	G>A	MIN	1.31e-17	1B	13106953	77	0	0	0	0	0	0	0	0	0	0	0	0	0	0	0	0	0	0	0	0
386	1094182	TGCAGCACGATGGTGATGTCGGGCCTGTGATGGTTGATGATCACCAGCCCCGAGATCGGAAGAGCGGTT	28	G>C	MIN	1.82e-09	1B	14015930	77	0	0	0	0	0	0	0	0	0	0	0	0	0	0	0	0	0	0	0	0
387	6046459	TGCAGTTATAAAAAGAATACACCAGCGTGCACGTACGTGTAGGTCAGACAGGCAGCTCGGCCGAGATCG	25	C>T	MIN	6.08e-22	1B	14249181	77	0	0	0	0	0	0	0	0	0	0	0	0	0	0	0	0	0	0	0	0
388	1267756	TGCAGAACAAAAGTCATTGATGATGCCAATTGGTTGTAGTATCTACATGTGTTTCAGGCTGATTGATTG	66	T>A	MIN	3.28e-25	1B	14321728	77	0	0	0	0	0	0	0	0	0	0	0	0	0	0	0	0	0	0	0	0
389	3935516	TGCAGCCTGAGCAGCACATCGAGCAGATCCTCGTCGTCAGTGCCGAGATCGGAAGAGCGGTTCAGCAGG	17	A>G	MIN	3.51e-12	1B	14655449	77	0	0	0	0	0	0	0	0	0	0	0	0	0	0	0	0	0	0	0	0
390	3946151	TGCAGAGTTTGCTGCTGCTCCAAATCCTCTGCTTCGACAACTAGCCAAGCTGCACGAGCTGTTGCCGAG	11	C>T	MIN	4.87e-23	1B	15195828	77	0	0	0	0	0	0	0	0	0	0	0	0	0	0	0	0	0	0	0	0
391	1220847	TGCAGACTATGGCAACCTGAGCACCGCCTTTGCTGTGGTCGTCCCACGCCTCGCCTCTCTGCACCTCGG	6	C>G	UNI	7.91e-27	1B	15661294	77	0	0	0	0	0	0	0	0	0	0	0	0	0	0	0	0	0	0	0	0
392	1088865	TGCAGTGTCCGCGCGATGGAGAAGACGGTTCACTGAATGAACCTCTGCACCTACTTCCCGAGATCGGAA	48	A>T	MIN	1.7e-22	1B	15762745	77	0	0	0	0	0	0	0	0	0	0	0	0	0	0	0	0	0	0	0	0
393	1163852	TGCAGCGCAGCGAGCGAGGTTCTTGCTCAATCCCCGTGATGAGATGCTTTCCAGGGAGTTCCTTCTTGT	15	G>C	UNI	3.36e-25	1B	16116425	77	0	0	0	0	0	0	0	0	0	0	0	0	0	0	0	0	0	0	0	0
394	1022291	TGCAGTACAGGAAGCAGTTCCTGAGATCACCTGGCAAGTCATGGTAGCTCAGATTAAGTATAGCTTGGG	6	A>G	MIN	7.72e-27	1B	16599031	78	0	0	0	0	0	0	0	0	0	0	0	0	0	0	0	0	0	0	0	0
395	1201416	TGCAGTACGTACGTAAAGGGGGTTTAGATCACATGCACCTGGTACCTGAGAGCTTCTGACGCGACGTGG	16	A>G	MIN	3.36e-25	1B	17169184	78	0	0	0	0	0	0	0	0	0	0	0	0	0	0	0	0	0	0	0	0
396	5324649	TGCAGGCCCCCTCAGGCGTGAACGTCGACGGCGGAGGAAACCAGCTTTGCTTGCTGGCCTGCATCCGAG	41	C>A	MIN	9.41e-26	1B	17422007	78	0	0	0	0	0	0	0	0	0	0	0	0	0	0	0	0	0	0	0	0
397	1003314	TGCAGGTTCTTGACCTACACCCAGGCCTCCCGCTGCAAGACCTTGTTTCACCATGGCACGGACACGTTC	53	T>G	MIN	7.72e-27	1B	17422288	78	0	0	0	0	0	0	0	0	0	0	0	0	0	0	0	0	0	0	0	0
398	1218270	TGCAGGTACACACCAAGCAGGCAAGCACCCAGGTGGATGGATTCTTGTGTCTAGCTAGCTAGCCTAGAA	30	A>T	MIN	3.28e-25	1B	17743583	78	0	0	0	0	0	0	0	0	0	0	0	0	0	0	0	0	0	0	0	0
399	3064899	TGCAGGCCCTGCTCGCGCACCTCTGGCGGGCAGTGTGCCGAGATCGGAAGAGCGGTTCAGCAGGAATGC	31	A>G	MIN	3.6e-12	1B	18356215	78	0	0	0	0	0	0	0	0	0	0	0	0	0	0	0	0	0	0	0	0
400	4261287	TGCAGCTTGCTGAACGGCAAGGGGATCGGCACGGGGCTCGTCTCGACGAACCACCTCGCGAGCACCGAG	26	C>T	MIN	9.41e-26	1B	18356350	78	0	0	0	0	0	0	0	0	0	0	0	0	0	0	0	0	0	0	0	0
401	999471	TGCAGCTACACATCCATCCATACAACCAGTACAAGTAGTACCATTCGCTAACTGACGGACAGAGATTGG	10	C>T	UNI	3.28e-25	1B	18632957	78	0	0	0	0	0	0	0	0	0	0	0	0	0	0	0	0	0	0	0	0
402	1091512	TGCAGGCTGCGGACGCAGGCGCGCGAGCCAGGGCGGTGAGAAGGTCGTTGGGAAGGCGCATGTTGACCG	6	C>A	UNI	7.72e-27	1B	19499209	78	0	0	0	0	0	0	0	0	0	0	0	0	0	0	0	0	0	0	0	0
403	1048511	TGCAGGAGGTCGTCCATGGCGGCGGAGAAGGGGCTGTTGGGGAGGAGCAGCAGGAGCAAGGAGACGAAG	5	G>C	MIN	7.72e-27	1B	21630684	79	0	0	0	0	0	0	0	0	0	0	0	0	0	0	0	0	0	0	0	0
404	3030319	TGCAGGTACCAACCTCTCTCAACCTCGCTCGCTGGCGCTGGCCGAGATCGGAAGAGCGGTTCAGCAGGA	22	C>G	MIN	1.49e-10	1B	22161758	79	0	0	0	0	0	0	0	0	0	0	0	0	0	0	0	0	0	0	0	0
405	1212708	TGCAGCCTCAGATCAGCACGCAGCCATCCAGGCGCCAGCCCATGAAGCTGGGATCTAAACCCAGCACAC	42	T>G	MIN	4e-24	1B	22989468	79	0	0	0	0	0	0	0	0	0	0	0	0	0	0	0	0	0	0	0	0
406	1095266	TGCAGTGCACGCGCAGATGTTGGCCCCAACGTGGTTCTGCTCGGCGGTGGGCGGTTCTGCTCGGCGGTG	17	T>C	MIN	7.72e-27	1B	22989496	79	0	0	0	0	0	0	0	0	0	0	0	0	0	0	0	0	0	0	0	0
407	39638618	TGCAGCTCCGGCGGCCTCCTCGTCGCCGCTTCCGAGATCGGAAGAGCGGTTCAGCAGGAATGCCGAGAC	10	G>T	UNI	3.29e-06	1B	24020635	79	0	0	0	0	0	0	0	0	0	0	0	0	0	0	0	0	0	0	0	0
408	1081768	TGCAGCTGGCCCCACTGTGTGCTGCTGGTCGGCCATTGCTTGGAAGAACGGGAAGCCTTGCATCTGCTG	14	C>G	MIN	3.28e-25	1B	26755529	80	0	0	0	0	0	0	0	0	0	0	0	0	0	0	0	0	0	0	0	0
409	1192425	TGCAGTTATCTGAGTTCTCTCCACTCAAAGTGATACACAAACAGAGACCCAAACGAGGGATCGATGGCG	8	T>A	MIN	7.72e-27	1B	27735509	80	0	0	0	0	0	0	0	0	0	0	0	0	0	0	0	1	0	0	0	0
410	3385136	TGCAGCTACCACGGTACGTACATGACGGCTACACGTCCGAGATCGGAAGAGCGGTTCAGCAGGAATGCC	24	A>G	MIN	1.49e-10	1B	27737334	80	0	0	0	0	0	0	0	0	0	0	0	0	0	0	0	0	0	0	0	0
411	3064864	TGCAGCCCTTTCGCTGAAGCGTGCGAGCGAAAAGCGCGAAACGGCCCGAGATCGGAAGAGCGGTTCAGC	12	G>A	MIN	8.46e-14	1B	27997850	80	0	0	0	0	0	0	0	0	0	0	0	0	0	0	0	0	0	0	0	0
412	995325	TGCAGAGAGAAGCACGCAGCAGGGGTGGGGCGCCTAGGAGGGGCTGCACGCGGTGGCGCCGCCCGCGCT	17	A>G	MIN	3.28e-25	1B	28905188	80	0	0	0	0	0	0	0	0	0	0	0	0	0	0	0	0	0	0	0	0
413	1115814	TGCAGACGCTGCTCATCCTGCTCCTGAGCCGCGTGCTCGCCCTGCTCCTCCGCCCGCTCCGCCAGCCCA	25	G>C	MIN	7.91e-27	1B	29892280	80	0	0	0	0	0	0	0	0	0	0	0	0	0	0	0	0	0	0	0	0
414	1381207	TGCAGTCGTATTTGGGCTAGCCCAGGCGAACGGTTTAAGAGGCCCCGACGTTGGCCCAAACATAAAGGT	20	C>G	MIN	7.72e-27	1B	30222845	80	0	0	0	0	0	0	0	0	0	0	0	0	0	0	0	0	0	0	0	0
415	4991272	TGCAGAGAAGGCGGGGCGAGAAGAACGCCAAATGGAGCTAATGGCGGCCAGAGGAGCGGTGGGGAGAAC	29	A>G	MIN	1.74e-22	1B	31352642	81	0	0	0	0	0	0	0	0	0	0	0	0	0	0	0	0	0	0	0	0
416	1279680	TGCAGTTAAATGCATCTAGTTCATCCTCTATAGTCTATATTCTGCTCTTCTCACCTCACCTTCAGTTAA	50	T>G	MIN	7.91e-27	1B	35384817	81	0	0	0	0	0	0	0	0	0	0	0	0	0	0	0	0	0	0	0	0
417	1016455	TGCAGGCAACGAGACAAGCTGGCCGAGGAACCAAATCCTCTGCTTTTTGCTTCGCGAGGCAAGGCAAGC	28	A>T	MIN	3.28e-25	1B	36021309	81	0	0	0	0	0	0	0	0	0	0	0	0	0	0	0	0	0	0	0	0
418	1107243	TGCAGCCCAAAGAGGTGAGAATTCAGTTAACCCGCAGTTCCTTGCCTTTATTTTTGTTCCGCCTTCGTC	40	C>T	UNI	4.1e-24	1B	42604816	82	0	0	0	0	0	0	0	0	0	0	0	0	0	0	0	0	0	0	0	0
419	1236536	TGCAGATGTAAGAATCCAGGTCATAAAGCTTGCGTGTAGTACTGGACCCTGAAATCCGAGATCGGAAGA	15	C>T	MIN	1.59e-16	1B	45814103	82	0	0	0	0	0	0	0	0	0	0	0	0	0	0	0	0	0	0	0	0
420	1272246	TGCAGTTTTACAAAGGAATTTTTCAACACCTATCTCAAATCAAAACAGGTAGCTTTCTCCACAGATATA	5	T>A	MIN	1.4e-23	1B	46706620	83	0	0	0	0	0	0	0	0	0	0	0	0	0	0	0	0	0	0	0	0
421	2260646	TGCAGCTCCAGGCATCCGAGATAAGAACAACGTTTGACCCAGCAAGCAAATCCCAAGGAGATCCTAGCA	9	A>T	MIN	3.28e-25	1B	49989938	83	0	0	0	0	0	0	0	0	0	0	0	0	0	0	0	0	0	0	0	0
422	1104558	TGCAGGTCAACACGGCCTCCTGCCTTCTTTCTCCATCATCGTTCTCCCTAGCCCGAGATCGGAAGAGCG	33	C>G	MIN	3.15e-19	1B	50601237	83	0	0	0	0	0	0	0	0	0	0	0	0	0	0	0	0	0	0	0	0
423	3064462	TGCAGCGATCCTTTTTTGGATAGCTTCGCGGGTCTCCTGCTCCTTCCGAGATCGGAAGAGCGGTTCAGC	6	G>C	UNI	8.25e-14	1B	51907910	84	0	0	0	0	0	0	0	0	0	0	0	0	0	0	0	0	0	0	0	0
424	2279800	TGCAGGCGCTCGATCCCACCGAGTACTGGGAGGCCGTTGATGCCAGGAGGGACCGAGAATCCGAGATCG	37	T>C	MIN	3.08e-19	1B	52788003	84	0	0	0	0	0	0	0	0	0	0	0	0	0	0	0	0	0	0	0	0
425	3024477	TGCAGAATTATCTGGACGACAAGGTTTATCTGGAGGAGCCGAGATCGGAAGAGCGGTTCAGCAGGAATG	14	G>A	MIN	5.34e-10	1B	53520091	84	0	0	0	0	0	0	0	0	0	0	0	0	0	0	0	0	0	0	0	0
426	1194276	TGCAGGACCCTGATGTGCTTGTGCTAGCTTGCTAGCTTAGCTAGCCAACCGCCGTGCTAGCTAGCTTAG	13	T>C	MIN	3.28e-25	1B	55383187	84	0	0	0	0	0	0	0	0	0	0	0	0	0	0	0	0	0	0	0	0
427	4008773	TGCAGCTCCCGCTCCGCGTCGTCGACTTCGACGGCGATGTGGCCGAGATCGGAAGAGCGGTTCAGCAGG	17	G>A	MIN	8.25e-14	1B	55500352	84	0	0	0	0	0	0	0	0	0	0	0	0	0	0	0	0	0	0	0	0
428	1864032	TGCAGCTGACTACGTAGTCTGTAGTCAGGGGTTCGAATCCTCAGATCGCTCAGTTTTTTAGTATTTTTT	55	T>C	MIN	3.28e-25	1B	57784550	85	0	0	0	0	0	0	0	0	0	0	0	0	0	0	0	0	0	0	0	0
429	3023113	TGCAGTACATGGCAGCATGCCTCCTCAAGTAGCTCTCGCCGAGATCGGAAGAGCGGTTCAGCAGGAATG	29	T>G	MIN	1.26e-11	1B	57931876	85	0	0	0	0	0	0	0	0	0	0	0	0	0	0	0	0	0	0	0	0
430	2260177	TGCAGAAATTGTCATGTAAAATTCAGAAAGGGACTACTCTTCGACAGCGGCCGTGCGTCAAGACGTCGC	68	C>T	MIN	7.72e-27	1B	57991019	85	0	0	0	0	0	0	0	0	0	0	0	0	0	0	0	0	0	0	0	0
431	2265714	TGCAGCAGCTCCGCGTGTCCGACCTTCCTGCGCAGCGCGCTGGTGAGCTTGACGGAGTCGACGCCGTGG	65	G>A	MIN	3.36e-25	1B	63114460	86	0	0	0	0	0	0	0	0	0	0	0	0	0	0	0	0	0	0	0	0
432	3021598	TGCAGGATGAATGTGTCACTATTTCTTCAAGATGCTTCGAACCGAGATCGGAAGAGCGGTTCAGCAGGA	17	A>G	MIN	3.51e-12	1B	63171630	86	0	0	0	0	0	0	0	0	0	0	0	0	0	0	0	0	0	0	0	0
433	1135339	TGCAGCAGAAAGATGCCAGCGAGGTACAGCGGCGACTCAAGGCGCGGCAGTAGGCTAAGGCCACTCCTC	43	G>A	MIN	7.72e-27	1B	63207033	86	0	0	0	0	0	0	0	0	0	0	0	0	0	0	0	0	0	0	0	0
434	3064522	TGCAGCGTCGCTTCACCTCGGGTCGCCGCTCCCGCCGAGATCGGAAGAGCGGTTCAGCAGGAATGCCGA	9	G>A	UNI	7.73e-08	1B	63207251	86	0	0	0	0	0	0	0	0	0	0	0	0	0	0	0	0	0	0	0	0
435	1126427	TGCAGAGCAATCAGGGATTCGGCCTCGTCGGGTTCAGCACGTCCACGCTGGTCACGCTCGGCGCGTGCC	10	T>C	MIN	4e-24	1B	66044206	86	0	0	0	0	0	0	0	0	0	0	0	0	0	0	0	0	0	0	0	0
436	992333	TGCAGCCGATCATCTTCAACACGTACGAGGCCAAGGTGGACCCACTCAAGAACGCGCACCTCTCCGACA	61	C>A	MIN	3.28e-25	1B	66286453	87	0	0	0	0	0	0	0	0	0	0	0	0	0	0	0	0	0	0	0	0
437	4540923	TGCAGCTGCTGCGCGCACTGAGCGGTGGCAGGCCCGAGATCGGAAGAGCGGTTCAGCAGGAATGCCGAG	20	A>G	UNI	2.76e-07	1B	68586190	87	0	0	0	0	0	0	0	0	0	0	0	0	0	0	0	0	0	0	0	0
438	1019757	TGCAGCTTCAAACTGTGGCGGCCATGAATATCCTTCTAGGCTGATGCGACCATGCGAAGGAGAGGATGA	54	C>T	MIN	7.91e-27	1B	68962348	87	0	0	0	0	0	0	0	0	0	0	0	0	0	0	0	0	0	0	0	0
439	996534	TGCAGGACTTGAGAGGCCGCAGCCTCACCCGCACCATGCGGAAAACCGACGGGATGCAGGTCCTGATGG	32	A>G	MIN	3.28e-25	1B	75662945	88	0	0	0	0	0	0	0	0	0	0	0	0	0	1	0	0	0	0	0	0
440	3023898	TGCAGTTGGTTAGTTGTTGTGCCGCCTCACTTTTTGACCGAGATCGGAAGAGCGGTTCAGCAGGAATGC	34	T>C	UNI	1.82e-09	1B	75943218	88	0	0	0	0	0	0	0	0	0	0	0	0	0	0	0	0	0	0	0	0
441	3937513	TGCAGGTTCGTAGGTAACAGGCGCGCCGCCCAGCGCACACCTCGACCACCTTGCCGCCGAGATCGGAAG	44	A>C	MIN	2.07e-21	1B	78459911	89	0	0	0	0	0	0	0	0	0	0	0	0	0	0	0	0	0	0	0	0
442	6036492	TGCAGTTACCGCCGCTCGCCGAAGACTCTCCACTCCATAGCCAGGACCGACAATTTTTTATCATGCGCT	53	T>A	MIN	7.91e-27	1B	89728103	90	0	0	0	0	0	0	0	0	0	0	0	0	0	0	0	0	0	0	0	0
443	3022990	TGCAGCACCCATTACATGGGCCAGGCCCAAGATATGACCGAGATCGGAAGAGCGGTTCAGCAGGAATGC	33	A>T	UNI	1.86e-09	1B	91057277	90	0	0	0	0	0	0	0	0	0	0	0	0	0	0	0	0	0	0	0	0
444	1003611	TGCAGCTGCCGCCATGTTGCATCCGCCGCAGACTACTGCTGCTACCTGGCTACCTTCCCGCTCCCGCCG	20	A>T	MIN	7.91e-27	1B	95172866	91	0	0	0	0	0	0	0	0	0	0	0	0	0	0	0	0	0	0	0	0
445	2266736	TGCAGAGTTTGTTGCTGCTCCAAATCCTCTGCTTCGACAACTAGCCAACCTACACGTAGCTACTGCCGA	48	C>G	MIN	2.7e-26	1B	96094631	91	0	0	0	0	0	0	0	0	0	0	0	0	0	1	0	0	0	0	0	0
446	1045770	TGCAGATGATTTTATTTTTTTGTGACGCTTTACTGAAATGTTATATGCTTTTGGCAGTTGATGATGCCA	40	T>G	MIN	7.72e-27	1B	98583598	92	0	0	0	0	0	0	0	0	0	0	0	0	0	0	0	0	0	0	0	0
447	1024605	TGCAGCTCCCAAAGGGGAAGCTGCTTATTTGGTCGCCTCTGCTCAAGCACCGAGATCGGAAGAGCGGTT	17	A>G	MIN	5.56e-16	1B	98590170	92	0	0	0	0	0	0	0	0	0	0	0	0	0	0	0	0	0	0	0	0
448	1234586	TGCAGCCCCCAATCCAAGCAGCAGCAGCAGCAGCAGCAGCTCCTTTCCGAGCAGCGACCGAGATCGGAA	38	G>A	MIN	5.94e-22	1B	98590173	92	0	0	0	0	0	0	0	0	0	0	0	0	0	0	0	0	0	0	0	0
449	1090566	TGCAGGCGTGCCAGCGTGTGTGTGCGTGGGCGCGGGTGAATGATTGTTTTTGCTTCTGGGCGCGGTGGA	51	G>A	MIN	7.72e-27	1B	100260016	92	0	0	0	0	0	0	0	0	0	0	0	0	0	0	0	0	0	0	0	0
450	3950783	TGCAGTACCTCGGCTCGCTACAGTGCATCACTTGCTATATGGGCCGAGATCGGAAGAGCGGTTCAGCAG	6	A>G	MIN	1.01e-12	1B	101591060	93	0	0	0	0	0	0	0	0	0	0	0	0	0	0	0	0	0	0	0	0
451	3570362	TGCAGTGACTCGGCTCGCTACAGTGCATCACTTGCTATATGGGCCGAGATCGGAAGAGCGGTTCAGCAG	7	A>G	MIN	1.22e-11	1B	101591060	93	0	0	0	0	0	0	0	0	0	0	0	0	0	0	0	0	0	0	0	0
452	1217640	TGCAGTGCCTCCTCCTTCCTCTAGCTCCATCAGGGCCCTGCCCCACCCCGCCTCCTTCCTCCAACATGG	21	T>C	MIN	7.91e-27	1B	107088374	94	0	0	0	0	0	0	0	0	0	0	0	0	0	0	0	0	0	0	0	0
453	5325214	TGCAGGCAGCTGCGCCCGCCCAAGATCCACCCCTCCATGGTCGGAGCTCTCGAGCTGCCCCTGACCTGC	31	C>T	MIN	7.72e-27	1B	117595201	95	0	0	0	0	0	0	0	0	0	0	0	0	0	0	0	0	0	0	0	0
454	3956069	TGCAGTCTCCGTCCATAGTATGTCGGTGGCCGCCCTCCCCGAGATCGGAAGAGCGGTTCAGCAGGAATG	22	T>G	UNI	3.29e-06	1B	123658493	96	0	0	0	0	0	0	0	0	0	0	0	0	0	0	0	0	0	0	0	0
455	5411630	TGCAGGAAACGTTGATGGATAGACAAACGTAGCCGAGATCGGAAGAGCGGTTCAGCAGGAATGCCGAGA	19	T>C	UNI	2.7e-07	1B	130389495	97	0	0	0	0	0	0	0	0	0	0	0	0	0	0	0	0	0	0	0	0
456	1073522	TGCAGAAAAGGTGCCCAATACATATAGAGCGTGGACATCTAGAGCTTTGCATATGCATCCTGCCTAGAT	14	C>G	MIN	7.72e-27	1B	143176597	98	0	0	0	0	0	0	0	0	0	0	0	0	0	0	0	0	0	0	0	0
457	1217538	TGCAGAATCGCGGTCTGGGCTTCTTTTATTTTGGGTTTTGACGGCCATGACTCAATCTGTCGCAGATGA	53	A>G	MIN	7.72e-27	1B	143789230	98	0	0	0	0	0	0	0	0	0	0	0	0	0	0	0	0	0	0	0	0
458	1101694	TGCAGTTCTCCAAGCAGGTGCTGATGCTTCCCCACGTGTTGGCAGCATTGAACCGATGCGTCGCCCGAG	58	C>T	MIN	9.41e-26	1B	151200142	99	0	0	0	0	0	0	0	0	0	0	0	0	0	0	0	0	0	0	0	0
459	1394741	TGCAGCCATCTGCTCTGTGTATAAGCCATAACAAAGAAACTGAGCATACTCCTACCCTAGTCTGTCAAG	10	T>C	MIN	7.72e-27	1B	167925948	100	0	0	0	0	0	0	0	0	0	0	0	0	0	0	0	0	0	0	0	0
460	1193859	TGCAGGCGGAGACTCGGCAGGAGCGTTGGCGGGTCACGGCCTCTACGGCTTCCAGCAAAGGATGGCCCG	36	C>T	MIN	7.91e-27	1B	179279726	101	0	0	0	0	0	0	0	0	0	0	0	0	0	0	0	0	0	0	0	0
461	981538	TGCAGTGAGCTCATCACGTATGTGCTTCTGTATGTGCAGACGGGGTGCTCAAGGCACTGAGCCTGTCGT	39	A>G	MIN	7.91e-27	1B	181147786	101	0	0	0	0	0	0	0	0	0	0	0	0	0	0	0	0	0	0	0	0
462	3384792	TGCAGCTTGAAACTGTGTTCTTGTCCAAACTCGCTTCCGAGATCGGAAGAGCGGTTCAGCAGGAATGCC	13	T>C	UNI	1.49e-10	1B	192984087	102	0	0	0	0	0	0	0	0	0	0	0	0	0	0	0	0	0	0	0	0
463	1010023	TGCAGGAGGCCACGGGCCTCGCCACGCTCTTCAACATGGTGACATGGGGGTGGCTGGACGCCGATGTGC	43	A>G	MIN	7.72e-27	1B	205063940	103	0	0	0	0	0	0	0	0	0	0	0	0	0	0	0	0	0	0	0	0
464	3941221	TGCAGCGCGTCATTGCAGGTTCGAACCCCACGTAACACGAACCATTTTTGCGATGTTTACCTTCGCACC	36	A>G	MIN	7.91e-27	1B	205083966	103	0	0	0	0	0	0	0	0	0	0	0	0	0	0	0	0	0	0	0	0
465	1052660	TGCAGACTGCATTGGGAGGCTGCTGCCAGAGCATTGGGAGCTCCCTGCACTGTGACGGGCATCACCACA	19	C>T	MIN	7.72e-27	1B	220930647	104	0	0	0	0	0	0	0	0	0	0	0	0	0	0	0	0	0	0	0	0
466	1009747	TGCAGCTGCACAGCTCAAGGATGGAGACGCAGAGCCCCCTTCGGATGCGTCGCGCGCCGCCAGTGCCAA	37	C>G	MIN	7.72e-27	1B	284430235	105	0	0	0	0	0	0	0	0	0	0	0	0	0	0	0	0	0	0	0	0
467	1004903	TGCAGCCGCAAGGCTTCCTAGAGGAAGACGCGGAGGAGAGAGACGAGGAGAGGAGGACGGATCTGGACG	15	T>C	MIN	7.72e-27	1B	289570311	106	0	0	0	0	0	0	0	0	0	0	0	0	0	0	0	0	0	0	0	0
468	3936569	TGCAGCGGGAGCTGCCGCGTGTCTGATATGCAGCGGGAGCGCCGAGATCGGAAGAGCGGTTCAGCAGGA	6	G>C	MIN	2.95e-13	1B	293179982	107	0	0	0	0	0	0	0	0	0	0	0	0	0	0	0	0	0	0	0	0
469	1227509	TGCAGAACGATCTCATCGGCAACGGGTTCTGTGGCGTGCGAGCTGCCGTTTGTTTTGGGCGAGGGCGGT	15	T>G	MIN	1.7e-22	1B	295210331	107	0	0	0	0	0	0	0	0	0	0	0	0	0	0	0	0	0	0	0	0
470	1119193	TGCAGTGGCGCAAAAGAGGGTACAGGGAGAGCAGCCGCTGCGCCGCGACATGTCCCAATCGGTGTTCCG	6	G>A	UNI	7.72e-27	1B	317233521	108	0	0	0	0	0	0	0	0	0	0	0	0	0	0	0	0	0	0	0	0
471	3222140	TGCAGTTCGGCAAATATATACCGAGACTAAGTCGAGTGAATAACTAAAGAATAAAATACGCCGAGATCG	37	G>A	MIN	1.43e-23	1B	319569238	108	0	0	0	0	0	0	0	0	0	0	0	0	0	0	0	0	0	0	0	0
472	1262278	TGCAGCGATGCCGAGCGGACGGTGATGACGTCGCCTTGGTAGAAAGCGCGAGGCACCCTGAGCACGCGC	12	G>A	MIN	7.72e-27	1B	333835659	109	0	0	0	0	0	0	0	0	0	0	0	0	0	0	0	0	0	0	0	0
473	1083702	TGCAGGTTGTCGCTCAGGAGATTCCAGGTGTTCTTTAACAGCCTGCAAGTAGTGCAGTTTTTTAGACTT	14	C>G	MIN	7.91e-27	1B	335230310	109	0	0	0	0	0	0	0	0	0	0	0	0	0	0	0	0	0	0	0	0
474	979170	TGCAGCATGAGCAGCTATATTAGCAGTTCTCCTAGCAGAAACAAGATCCAATCCCCGTACGTTTGGGAG	59	C>G	MIN	3.36e-25	1B	335239498	109	0	0	0	0	0	0	0	0	0	0	0	0	0	0	0	0	0	0	0	0
475	6035517	TGCAGAAACACCAAGAGTGCATCAAGCCAAAACGGCACCATCAAAGAGACGACAAAGAGAGTGGAGAGC	64	A>G	MIN	3.36e-25	1B	339829364	110	0	0	0	0	0	0	0	0	0	0	0	0	0	0	0	0	0	0	0	0
476	1206603	TGCAGCGAACAGCTGACGTAGCCCGCCATGCTCGCTCCGTGGCATGACATGACCATCTTGTGCATGTGC	9	C>T	MIN	7.91e-27	1B	339829954	110	0	0	0	0	0	0	0	0	0	0	0	0	0	0	0	0	0	0	0	0
477	1092395	TGCAGTTTCAGCCGAGAGGGTGCCGCGTGACGTGCTTGCCCGACGCTGGGGGAGCCGAGATCGGAAGAG	38	C>G	MIN	8.81e-20	1B	348840784	111	0	0	0	0	0	0	0	0	0	0	0	0	0	0	0	0	0	0	0	0
478	999926	TGCAGTTCGTCACCACCTCTCGTCCTCTTCCAGGCTGGTTGACGGATTGCCGAGATCGGAAGAGCGGTT	47	T>C	MIN	1.34e-17	1B	351098658	111	0	0	0	0	0	0	0	0	0	0	0	0	0	0	0	0	0	0	0	0
479	2261571	TGCAGGCCATGGAGCAGCAGGTGCAGCTGCGCGACGGTGAGCAACCATCGAATTCCCGCAGTTCTTGCA	21	T>C	MIN	7.72e-27	1B	355030270	112	0	0	0	0	0	0	0	0	0	0	0	0	0	0	0	0	0	0	0	0
480	36650727	TGCAGTTTAGATGCCCTGACACATATTAGACCTCAACAGTAAAATTCAGTGGCTACCCAAGTACCCAAA	63	C>T	MIN	3.28e-25	1B	355211335	112	0	0	0	0	0	0	0	0	0	0	0	0	0	0	0	0	0	0	0	0
481	1071396	TGCAGTTGTACTACTAGTACCACTCATAAATTCGGGTGTTGTTTGTCAACAGTCGTACAACACGGAGGA	49	C>T	MIN	7.72e-27	1B	359543960	113	0	0	0	0	0	0	0	0	0	0	0	0	0	0	0	0	0	0	0	0
482	1061081	TGCAGTACAAAACGTGCCCACGATAGAATGCGGTAGAGCTGTGACTGTTCCGAAAGTGTCTGAGTTGAT	12	C>G	MIN	7.91e-27	1B	359625104	113	0	0	0	0	0	0	0	0	0	0	0	0	0	0	0	0	0	0	0	0
483	1024545	TGCAGGTGCAGTGATGACGATCCATGCGGCTCAACAGAAACGCTGGATGGCTCCGAGGTGCAATCTCCG	24	T>C	MIN	7.72e-27	1B	360363017	113	0	0	0	0	0	0	0	0	0	0	0	0	0	0	0	0	0	0	0	0
484	1020585	TGCAGGATGGATCACCAAAACACCAAAATCTTGGCTGTAAAACGGGAGAAAAAGAAAGACAGCCGAGAT	57	G>C	MIN	1.15e-24	1B	360363370	113	0	0	0	0	0	0	0	0	0	0	0	0	0	0	0	0	0	0	0	0
485	3950029	TGCAGTTCAAAACGGTGGAGTTGCAGTTTCCCCGCTCCGCAGACTCCGAGATCGGAAGAGCGGTTCAGC	6	T>G	MIN	1.94e-15	1B	388260923	114	0	0	0	0	0	0	0	0	0	0	0	0	0	0	0	0	0	0	0	0
486	1745060	TGCAGTTGGACGTGTTGATGTGGTCGCCCTTGCTGCGGAAGCTCGTGTACATGGTGGAGAAGTACGTGA	32	C>G	MIN	7.72e-27	1B	400860509	115	0	0	0	0	0	0	0	0	0	0	0	0	0	0	0	0	0	0	0	0
487	1863396	TGCAGAGGAGACGAAGCGTGAAGGCGCCGTGGTTGTGAATATGCATTCTTTCCTCCAACCCCCGAGATC	41	T>C	MIN	2.07e-21	1B	403447522	116	0	0	0	0	0	0	0	0	0	0	0	0	0	0	0	0	0	0	0	0
488	3954247	TGCAGCAGTCGCCGATGGCTTGGCGAAGGGAGGACCGAGATCGGAAGAGCGGTTCAGCAGGAATGCCGA	15	T>C	MIN	1.82e-09	1B	408089264	117	0	0	0	0	0	0	0	0	0	0	0	0	0	0	0	0	0	0	0	0
489	1093778	TGCAGCACAGCCTCCTCCCCCTCCTCATGGCCGACCCCTCCTTCTCCTCCCCCACGGCGGCCTCCGCAG	51	C>T	MIN	4e-24	1B	408089267	117	0	0	0	0	0	0	0	0	0	0	0	0	0	0	0	0	0	0	0	0
490	1096295	TGCAGGTGGGACCGTGGAAGCAGGGGCCAGCGGCAGTGTAGGTGTAGGTGGTGCTCGCCGCCCGAGATC	39	A>C	MIN	4e-24	1B	410857130	117	0	0	0	0	0	0	0	0	0	0	0	0	0	0	0	0	0	0	0	0
491	1059643	TGCAGTGTCCTATAAAGTCGCTGAGATCAACAGGAAGATTCCCTTGATACAGTTGAAGAAATCCACCAA	29	A>G	MIN	7.72e-27	1B	411440947	118	0	0	0	0	0	0	0	0	0	0	0	0	0	0	0	0	0	0	0	0
492	1219848	TGCAGTGCTCTACTCTACCTCTACCACCACCCCTTGGTGCGTCGGAACCAGACAGAGCTACAAAGTGGT	52	C>G	MIN	3.36e-25	1B	438611104	119	0	0	0	0	0	0	0	0	0	0	0	0	0	0	0	0	0	0	0	0
493	1022873	TGCAGGGGCCTGTGCGGCGCGCCAGCCGCGCCATGAGAGGGCGGAGCGCGAAGAACGTGAACGCCATGA	16	G>A	MIN	7.72e-27	1B	448937086	120	0	0	0	0	0	0	0	0	0	0	0	0	0	0	0	0	0	0	0	0
494	1151575	TGCAGGGGCCTGCGCGGCGCGCCAGGCGCGCCATGAGAGGGCGGAGCGCGAAGAACGTGAACGCCACGA	12	C>T	MIN	7.72e-27	1B	448942281	120	0	0	0	0	0	0	0	0	0	0	0	0	0	0	0	0	0	0	0	0
495	1167425	TGCAGGAAATGTCAATGCAACTTCTTGCTCATCTGGCCGCTGCTTTCCTTGTTCTGGCAGTTCGTTCGG	30	A>G	MIN	7.72e-27	1B	448946504	120	0	0	0	0	0	0	0	0	0	0	0	0	0	0	0	0	0	0	0	0
496	1092189	TGCAGATGCCGCAATAGGCAGCGGACACCTGACGTTGCCGCCGCTTTCTGTTCACAGGGCGAAGTCAGC	34	T>C	MIN	7.72e-27	1B	448979612	120	0	0	0	0	0	0	0	0	0	0	0	0	0	0	0	0	0	0	0	0
497	4910553	TGCAGCCGCCTTCTCTGGGCTCGGCCCATTTCGCGCTCGTCTCCCGTCCAACCCCAGTATTCAAGGCGC	12	C>A	MIN	3.28e-25	1B	455962542	121	0	0	0	0	0	0	0	0	0	0	0	0	0	0	0	0	0	0	0	0
498	1049867	TGCAGTTTTCAAAAAAAAATTGCATATGCGAAAGGATGTTCCTGTCTACAATTGTTTTCAGATATTCAA	15	A>C	MIN	3.28e-25	1B	458692469	122	0	0	0	0	0	0	0	0	0	0	0	0	0	0	0	0	0	0	0	0
499	3957258	TGCAGTCGAAGATGACATGGTCCGAGGTGAGGCACCGAGATCGGAAGAGCGGTTCAGCAGGAATGCCGA	12	T>C	UNI	1.86e-09	1B	459398302	122	0	0	0	0	0	0	0	0	0	0	0	0	0	0	0	0	0	0	0	0
500	1125554	TGCAGTATTCTTGAAATACATAGAAAATACTTTGCTATCGCCAAATAATTCATATATATTAAGGAGACA	37	T>A	MIN	3.28e-25	1B	460793334	122	0	0	0	0	0	0	0	0	0	0	0	0	0	0	0	0	0	0	0	0
501	4988908	TGCAGGGCCAGAAGCGGCAGCATCCCGCTGGACGGGCCGCTGCCCCAGCCGCCGCCGAGATCGGAAGAG	51	C>A	MIN	2.52e-20	1B	462086995	123	0	0	0	0	0	0	0	0	0	0	0	0	0	0	0	0	0	0	0	0
502	1030274	TGCAGGCACGAGGTGAAGACGCCCTCGTAGGCTGCCTCGGGCGTCCAATCCGAGATCGGAAGAGCGGTT	45	C>G	MIN	5.7e-16	1B	462331242	123	0	0	0	0	0	0	0	0	0	0	0	0	0	0	0	0	0	0	0	0
503	1007849	TGCAGTTGAAGTCGCGGTGGATGACGGCGGGGGAGGTGTGCTCGTGCAGAAACTCCAGCGCGCGGGCGC	49	G>A	MIN	3.28e-25	1B	463643977	123	0	0	0	0	0	0	0	0	0	0	0	0	0	0	0	0	0	0	0	0
504	1127717	TGCAGTCGCAAAACTTGCCTTTCTAAACTCTTTGTTGCAAGATGTTTCACTACCTCTCAAGAGCCGAGA	7	G>A	MIN	1.4e-23	1B	463755461	123	0	0	0	0	0	0	0	0	0	0	0	0	0	0	0	0	0	0	0	0
505	4989935	TGCAGCTCGTCAGCCATGCTCTCCGACTGCTGTGCCTTCCCTCCCGAGATCGGAAGAGCGGTTCAGCAG	11	A>G	MIN	2.36e-14	1B	464077277	123	0	0	0	0	0	0	0	0	0	0	0	0	0	0	0	0	0	0	0	0
506	1093432	TGCAGACAAGAAGATTCATTAATGGAGTCAGTCACGTCACGTACACTGGACGGGTTGTCAATGTAGAAA	6	C>A	MIN	3.28e-25	1B	464211897	123	0	0	0	0	0	0	0	0	0	0	0	0	0	0	0	0	0	0	0	0
507	2276098	TGCAGCATTTCATATGATTAAGCGTGATTTTCATCGAAATACAATATAGTGTTCCCGCAACCAAAAAAA	55	C>T	UNI	3.36e-25	1B	464212519	123	0	0	0	0	0	0	0	0	0	0	0	0	0	0	0	0	0	0	0	0
508	1078069	TGCAGTGTGAACAACGCAAGCACCCAAATCATCTTCTGCAATCCCATCCGAGATCGGAAGAGCGGTTCA	41	T>C	MIN	1.59e-16	1B	468672771	124	0	0	0	0	0	0	0	0	0	0	0	0	0	0	0	0	0	0	0	0
509	1138403	TGCAGTACTACGCCTGCGCGCACGTCACAGTGACCATAGCCGAGCGCCCGTGTTGCCAGACGGACTATA	36	T>C	MIN	1.43e-23	1B	468860129	124	0	0	0	0	0	0	0	0	0	0	0	0	0	0	0	0	0	0	0	0
510	1023355	TGCAGCGGCTCATGGGGAGCACGAGGGCGGCTCAACGCCCGACGACGGAGTGACGTACTGGCAGCTTGT	38	C>T	MIN	7.72e-27	1B	471336940	125	0	0	0	0	0	0	0	0	0	0	0	0	0	0	0	0	0	0	0	0
511	1105362	TGCAGTGAGCCACCCTTGCTGACCCGCTGCCACCACGGGCCGCCGTGGCCGACTCTGCATCTGTACCGT	20	G>A	MIN	7.91e-27	1B	471337989	125	0	0	0	0	0	0	0	0	0	0	0	0	0	0	0	0	0	0	0	0
512	1083643	TGCAGCCGCTGTTCAAGCGGTCGGTGACGTTCGTGGAGCGCAACGAGTCGGACTTCACGGCGCGGGTGC	68	C>G	MIN	7.72e-27	1B	471837894	125	0	0	0	0	0	0	0	0	0	0	0	0	0	0	0	0	0	0	0	0
513	5411641	TGCAGCTACGGTAGCAGGTTGGAGAGGAACCAACACAGCGGGACCGCGGTCGGCGACTCGCCAATGTAG	27	A>C	MIN	7.72e-27	1B	474253463	125	0	0	0	0	0	0	0	0	0	0	0	0	0	0	0	0	0	0	0	0
514	1002357	TGCAGGCCGCCGCAGCGGCCGCGAGGCCCGTTCACGCCGCGGAGCACTCCTCCGTGGCGGCGATGACGG	38	G>A	MIN	3.28e-25	1B	476264693	126	0	0	0	0	0	0	0	0	0	0	0	0	0	0	0	0	0	0	0	0
515	980658	TGCAGCCTGCATGAGCTAACTGGAGTAGTTCTTGAATGATAAGGTTCTTTGACAAGGCGGCCATAGTAA	47	T>C	MIN	3.28e-25	1B	477391666	126	0	0	0	0	0	0	0	0	0	0	0	0	0	0	0	0	0	0	0	0
516	1092704	TGCAGCAACGGGGTGACCTATGTCTCGCATTAAGCCAGACAGCGGCGAACCCTCGCTGATGGTAACCGC	42	C>T	MIN	3.28e-25	1B	479700831	126	0	0	0	0	0	0	0	0	0	0	0	0	0	0	0	0	0	0	0	0
517	1110373	TGCAGAAGGAAAAGGAGGGTTCGCGCTTGCCGAAGGAAAAGAAGCGAAGCGAAGCGAACCGAGATCGGA	19	T>A	UNI	7.23e-21	1B	480323262	126	0	0	0	0	0	0	0	0	0	0	0	0	0	0	0	0	0	0	0	0
518	1089869	TGCAGAAGAGTACTAGATCTCAAACCCAGAATTTTCTTCAAGACATACTTCCTGGAGGACGAGGAACAC	29	A>C	MIN	3.28e-25	1B	483590822	127	0	0	0	0	0	0	0	0	0	0	0	0	0	0	0	0	0	0	0	0
519	1085087	TGCAGAACAAGATAGCTTTGAATCTGCGAAGGAATCAGATGCAACTCTGCGCGGCCGAGATCGGAAGAG	22	T>C	MIN	1.1e-18	1B	487017378	128	0	0	0	0	0	0	0	0	0	0	0	0	0	0	0	0	0	0	0	0
520	996356	TGCAGGTTGAACATCGCCATGTCTCTGCACTGCGCCTGCTCATGCATCCCTCTCCAGAATCTCTTGCGC	40	C>G	MIN	7.72e-27	1B	491080254	128	0	0	0	0	0	0	0	0	0	0	0	0	0	0	0	0	0	0	0	0
521	1008954	TGCAGAGTATCTTGAAGCGGACGCTGGGGGGGCCTCCTCCTCCTCCTCCGCCACCGCTGCTGACACTGG	46	T>G	MIN	7.91e-27	1B	492495268	129	0	0	0	0	0	0	0	0	0	0	0	0	0	0	0	0	0	0	0	0
522	1034346	TGCAGGCGTTCTTGCTGGATGGAGGTGGCTCTGCTCAAAGACTACTGAAACGAAGAAGAGCTGCCTCTG	13	G>A	MIN	7.72e-27	1B	492638620	129	0	0	0	0	0	0	0	0	0	0	0	0	0	0	0	0	0	0	0	0
523	998633	TGCAGCAGGCCCCTTGTTGCGGTCAAAGGAATTGCAACGGTGGCCAAATTGAAAATCTGAAATATGGGT	40	T>G	MIN	7.72e-27	1B	493553380	129	0	0	0	0	0	0	0	0	0	0	0	0	0	0	0	0	0	0	0	0
524	3064594	TGCAGATATCCGATAGCTGTGACGGGGAGCAGACACCTCCGTCCCTCGACAGCATGCCTTTGTTGACCA	67	C>G	MIN	9.41e-26	1B	493554444	129	0	0	0	0	0	0	0	0	0	0	0	0	0	0	0	0	0	0	0	0
525	1198409	TGCAGCTGGAGCCCAAGTTCCACCTCATGGGCTTCTCCATGGGCGGCGAGATCATGTGGAGCTGCCTCA	9	A>G	MIN	7.72e-27	1B	494175356	129	0	0	0	0	0	0	0	0	0	0	0	0	0	0	0	0	0	0	0	0
526	1048643	TGCAGATACGACGTGCTCAACGTCTCCCAGGTACATGGAGTCAGGGATTTGGAATCAATCTATGTATGA	11	C>T	MIN	7.91e-27	1B	494175608	129	0	0	0	0	0	0	0	0	0	0	0	0	0	0	0	0	0	0	0	0
527	1063426	TGCAGTAGAGCTTTGTATCATTGTATTCGGACCGAACAGAGAAATTTCTCAATTTATCATGCTTCCAGG	26	T>G	MIN	7.72e-27	1B	495338912	129	0	0	0	0	0	0	0	0	0	0	0	0	0	0	0	0	0	0	0	0
528	994111	TGCAGGTGGCCCCTTTCTGTCCTTGGTCCCAAGCGTCGGGCGAGTTGGGTTTCTCTCTAGGTTTCTCTA	49	T>C	MIN	7.72e-27	1B	496028955	129	0	0	0	0	0	0	0	0	0	0	0	0	0	0	0	0	0	0	0	0
529	3025043	TGCAGACCAAGTTTTTGCTGGTGCAACCACTGCGCCAACCCAGCCGAGATCGGAAGAGCGGTTCAGCAG	32	C>T	MIN	2.36e-14	1B	499982504	130	0	0	0	0	0	0	0	0	0	0	0	0	0	0	0	0	0	0	0	0
530	4396104	TGCAGGCGAAGTGAACAACCACGCTGGACCCCCGAGATCGGAAGAGCGGTTCAGCAGGAATGCCGAGAC	20	A>G	UNI	7.92e-08	1B	503469877	131	0	0	0	0	0	0	0	0	0	0	0	0	0	0	0	0	0	0	0	0
531	1242530	TGCAGGTCGAGCAGCTTCTCCCCGCCACCCTGTCCAGCAGTGGCAGAGTGGAGCAGAGGAATGAGGCGG	38	A>G	MIN	7.91e-27	1B	504153325	131	0	0	0	0	0	0	0	0	0	0	0	0	0	0	0	0	0	0	0	0
532	1063973	TGCAGAAGGGATGGGGATGGGAACATATGAAGCAAGACATGAGGGCGAGGAGTTCTGAGGCGGCCAGAT	19	G>C	MIN	7.91e-27	1B	506828567	132	0	0	0	0	0	0	0	0	0	0	0	0	0	0	0	0	0	0	0	0
533	2266225	TGCAGGGTCGCCCAAGTCGACGCTGTGTGGGCTGCCTAAGTCGGGCCAGGAGAGCCCCAACAGCGGCGC	36	T>G	MIN	7.91e-27	1B	510555859	132	0	0	0	0	0	0	0	0	0	0	0	0	0	0	0	0	0	0	0	0
534	1162330	TGCAGGAGAGAAAGAATTCCTTTTGAAAAGGGTAACCAATCTCATCAGCAGAGACCAGGTGCGCAGGGC	63	C>T	MIN	7.91e-27	1B	511106447	132	0	0	0	0	0	0	0	0	0	0	0	0	0	0	0	0	0	0	0	0
535	26673944	TGCAGTTCGGCTCTACCTGCTAGATCCTGCCGTGAAGGTCGCTCGATCATGTGCGGCCATGCCTCGCTC	21	A>G	MIN	7.72e-27	1B	516253631	133	0	0	0	0	0	0	0	0	0	0	0	0	0	0	0	0	0	0	0	0
536	1120791	TGCAGACAGGGCAAAGACCATCCTTGCTCTAGCCTCCCCTGACTCCAAGCCCAGTGACCTCAGAAGGCC	30	A>G	MIN	7.72e-27	1B	518645082	133	0	0	0	0	0	0	0	0	0	0	0	0	0	0	0	0	0	0	0	0
537	999629	TGCAGCAGCCGCCGCACGGCCCAGAGGCGGAGCTCGGCAGAGGAGGTCAAGCGGCGGAGCCTATGTCGT	6	A>C	MIN	7.91e-27	1B	518862836	133	0	0	0	0	0	0	0	0	0	0	0	0	0	0	0	0	0	0	0	0
538	1252529	TGCAGCTTACCGAAAGGCAGGGGGATCGGCACGGGGCTGGCATCAGTGAACCACCTCCGAGATCGGAAG	8	A>G	MIN	2.07e-21	1B	520110004	133	0	0	0	0	0	0	0	0	0	0	0	0	0	0	0	0	0	0	0	0
539	1201853	TGCAGCTAGCGCAGTCGCGACATGTTGCAGGAACCCAGCTCCCGAGCCTCTCACATCGCCAGCCTCGTC	42	C>T	MIN	7.91e-27	1B	520595092	133	0	0	0	0	0	0	0	0	0	0	0	0	0	0	0	0	0	0	0	0
540	1270252	TGCAGCTAGCGCAGTCGCGACATGTTGCAGGAAACCAGCTCCCGAGCCTCTGACATCGCCAGCTTCGTC	33	A>C	MIN	1.7e-22	1B	520595092	133	0	0	0	0	0	0	0	0	0	0	0	0	0	0	0	0	0	0	0	0
541	1260845	TGCAGCACACACAGAGGGTGTCGTACTCAGTTCCACGTCGTTTAATGTTCAGTTTTAGCGGTAAGCTAT	23	T>C	MIN	1.7e-22	1B	520595589	133	0	0	0	0	0	0	0	0	0	0	0	0	0	0	0	0	0	0	0	0
542	1268179	TGCAGGAGACTTGATGAAGATGCAACGCACATTTTCTTAAAATGCAAACTAGTTAAAAAGGTGTGGCAC	31	T>C	MIN	4.1e-24	1B	520595592	133	0	0	0	0	0	0	0	0	0	0	0	0	0	0	0	0	0	0	0	0
543	1208478	TGCAGGCGCTGGCGCCGCGTAATCGCGGCGGAGGGCGGATCCTTCCTCCGCCGAGATCGGAAGAGCGGT	13	G>C	MIN	3.84e-18	1B	522131329	134	0	0	0	0	0	0	0	0	0	0	0	0	0	0	0	0	0	0	0	0
544	1090513	TGCAGTTGCAAATTGGGAGCATTGACCAACAGGAGCCACGGCTACCTGCGGACCAGCGCGTTTATCTGC	38	C>T	MIN	7.72e-27	1B	522961292	134	0	0	0	0	0	0	0	0	0	0	0	0	0	0	0	0	0	0	0	0
545	2277434	TGCAGCACGCACATCTGTAGCGCAACTCTGCATTCAATAGTCGACTTTTGGTGTGGATCTCTGATTTTC	18	A>T	MIN	7.91e-27	1B	523356714	134	0	0	0	0	0	0	0	0	0	0	0	0	0	0	0	0	0	0	0	0
546	3064610	TGCAGCCGCTCCTTCCCTTCCCTTGTCACATCTCGGTTTGTCATGCCGAGATCGGAAGAGCGGTTCAGC	23	T>C	MIN	1.94e-15	1B	523356994	134	0	0	0	0	0	0	0	0	0	0	0	0	0	0	0	0	0	0	0	0
547	983383	TGCAGGTGCTTCTGTCACTTCATATTTTTCTAGACCTCCCCCGCCCCTATGATGAACATGCTGAACATT	20	C>T	UNI	7.91e-27	1B	524252912	134	0	0	0	0	0	0	0	0	0	0	0	0	0	0	0	0	0	0	0	0
548	2339912	TGCAGCAGCTGCTGGTTGTGACACACGTCATCGGTTCGAGGGGCGCATTTGGTGGCCCCATCGCGCTCT	36	C>G	UNI	7.72e-27	1B	525388791	134	0	0	0	0	0	0	0	0	0	0	0	0	0	0	0	0	0	0	0	0
549	3222160	TGCAGACATTTTTTTTGCATGTAGCATATCGTCAACAATTTCTACCGAGATCGGAAGAGCGGTTCAGCA	21	T>A	MIN	6.77e-15	1B	527187223	135	0	0	0	0	0	0	0	0	0	0	0	0	0	0	0	0	0	0	0	0
550	2308362	TGCAGCACGTCGCCGTCGACGAGCCGCAGCTTCCGCGCGCAGTAATCCACCGAGGCGAGCGCCCTCTCC	62	C>G	MIN	7.72e-27	1B	529643065	135	0	0	0	0	0	0	0	0	0	0	0	0	0	0	0	0	0	0	0	0
551	1125909	TGCAGCAGGCCACTTACGCAGAAGGGCGCCGCTGAGCCGCGTGCTAGATGGAGCGCTCGCACTGCTTGC	30	G>A	MIN	7.72e-27	1B	531075822	135	0	0	0	0	0	0	0	0	0	0	0	0	0	0	0	0	0	0	0	0
552	988758	TGCAGGTTGTGAGTCGCTGATGTGATCTTGGCTGTTGCGACATACAGTATTATTTTTCCATACGACCTC	46	G>A	MIN	3.28e-25	1B	533321662	136	0	0	0	0	0	0	0	0	0	0	0	0	0	0	0	0	0	0	0	0
553	1862853	TGCAGTTAAAAACCTCGCTATTCCTACAGTCCTACGAGAAACATCAACAGTACAGACCCTCGATGGATA	68	A>G	MIN	7.91e-27	1B	533321665	136	0	0	0	0	0	0	0	0	0	0	0	0	0	0	0	0	0	0	0	0
554	1044210	TGCAGTCACTATAGCGTCCAATTATCTTCTTGAGCTATAGTATTTTTCTCATAAAACATGTTCTCTTGC	15	G>A	MIN	7.72e-27	1B	533860302	136	0	0	0	0	0	0	0	0	0	0	0	0	0	0	0	0	0	0	0	0
555	1009767	TGCAGCTCCTCGGAGGTGACACCATACATCCAGAGGACGATGGTGAGATTGTCGTTCCACCAGACGGCT	52	C>T	MIN	7.72e-27	1B	533944499	136	0	0	0	0	0	0	0	0	0	0	0	0	0	0	0	0	0	0	0	0
556	1089760	TGCAGGTTGTTACCAGTCCCTCCCTCCGTGTCAATGATGCTATCATCTCCAGAGTCCCATCCCTGGTCT	49	C>G	MIN	7.72e-27	1B	534999373	136	0	0	0	0	0	0	0	0	0	0	0	0	0	0	0	0	0	0	0	0
557	1229218	TGCAGGAACTGGCGGGACGCCATAGACGGCCGCGGGTTGGTGCTGGAGCACCTCGCGCCGAGATCGGAA	36	T>C	MIN	5.94e-22	1B	535000910	136	0	0	0	0	0	0	0	0	0	0	0	0	0	0	0	0	0	0	0	0
558	1023505	TGCAGGAACGTGTTCCAGTCCCGCCGCTTCTGCGACTCGTACCTGCTCAGCTGCTGCTGCGGCGGCGGG	32	C>T	MIN	7.72e-27	1B	535921529	136	0	0	0	0	0	0	0	0	0	0	0	0	0	0	0	0	0	0	0	0
559	4993053	TGCAGCGGCGCTCACGTCATCGAGTTCCTCAAGTACCTCGACCAGTTCGGCAAAACCAAGGTGCACGCG	53	A>G	MIN	3.28e-25	1B	535921570	136	0	0	0	0	0	0	0	0	0	0	0	0	0	0	0	0	0	0	0	0
560	1219577	TGCAGCGAGCTATGTAGATTCTGATGGATGAAGTGCATGGTTTTTGTGTGCAGAAGAGAGCACGTGAAC	41	T>C	MIN	7.72e-27	1B	536485472	137	0	0	0	0	0	0	0	0	0	0	0	0	0	0	0	0	0	0	0	0
561	1219070	TGCAGTAACTGAGCAATCAGAGAAGAGGTCAAGCGATCCGACAATCACTAGAGCTCCACACGTACCTCA	62	T>C	MIN	7.72e-27	1B	537580597	137	0	0	0	0	0	0	0	0	0	0	0	0	0	0	0	0	0	0	0	0
562	977195	TGCAGGCTGTAGAACGGGATTCACCGATCCACGAAGTAATTAAGATCCACATAGACCACGCATGGGGAA	27	T>A	MIN	7.91e-27	1B	538252309	137	0	0	0	0	0	0	0	0	0	0	0	0	0	0	0	0	0	0	0	0
563	4909722	TGCAGCATGCTGGCCTAGCTTGGCTGGGGCGATGTGCGCATCATGCGTCGCAAGTGGGGGTGCATGCAT	39	A>G	MIN	7.72e-27	1B	538343426	137	0	0	0	0	0	0	0	0	0	0	0	0	0	0	0	0	0	0	0	0
564	1098887	TGCAGTGCGCATGTATGAACTATGAACACGACTTGCTTTCTCTCTGTACCATTTCTGATTCGCCGAGAT	7	C>T	MIN	1.15e-24	1B	538484069	137	0	0	0	0	0	0	0	0	0	0	0	0	0	0	0	0	0	0	0	0
565	1134457	TGCAGTGAGCAAGGAAAGGAAACAGCAGCATGTGCCACTGTTGAGGCACATGACCTCCTCTCCTCTCCT	24	G>A	MIN	7.91e-27	1B	539008843	137	0	0	0	0	0	0	0	0	0	0	0	0	0	0	0	0	0	0	0	0
566	2258499	TGCAGCTGAGAACTGGGACGGCCCAGTTGTAGCTCCCTGCATCGAGTCTTTCCTAGGCGCCGAGATCGG	35	C>T	MIN	4.99e-23	1B	539802485	137	0	0	0	0	0	0	0	0	0	0	0	0	0	0	0	0	0	0	0	0
567	12774384	TGCAGATGGAGAGAATGGGATCACAAAAACCAGGCACATATGCATCACATGTTCACACCGAACAAGAGC	12	G>A	MIN	3.28e-25	1B	540844536	137	0	0	0	0	0	0	0	0	0	0	0	0	0	0	0	0	0	0	0	0
568	1094294	TGCAGGTCGGGTCTGCGGCGCGTGGTCTCCCGCCACCTGTTGAGGTCGTAGCCGAGATCGGAAGAGCGG	14	G>C	MIN	1.07e-18	1B	541269605	138	0	0	0	0	0	0	0	0	0	0	0	0	0	0	0	0	0	0	0	0
569	1046839	TGCAGGTGTCCGTTTGCAAATTGCACTGTAACAGGCGCCAAATAGAAATTGCCTGTGTAGGTTGCAAAA	25	C>T	MIN	7.91e-27	1B	544268362	138	0	0	0	0	0	0	0	0	0	0	0	0	0	0	0	0	0	0	0	0
570	6038451	TGCAGCAGCAGAGCGGCTCGGTACGCGCCGTTGAGTACGGCTCCGAGATCGGAAGAGCGGTTCAGCAGG	25	C>A	UNI	8.25e-14	1B	546430892	139	0	0	0	0	0	0	0	0	0	0	0	0	0	0	0	0	0	0	0	0
571	1025363	TGCAGAGGCTGCTCAGGACGAGGCAGCAGTCCATGGTAGCCCAGGTCGCCGCCCTGTACCCTATCAGGG	62	A>G	MIN	7.91e-27	1B	549709238	139	0	0	0	0	0	0	0	0	0	0	0	0	0	0	0	0	0	0	0	0
572	6040732	TGCAGTTTTAGGTGTCTTTTTCTTCAGCACATAGTCACGGGATCAGACTGTAGAAGAGTACATCAGTTA	32	A>G	MIN	7.72e-27	1B	550101593	139	0	0	0	0	0	0	0	0	0	0	0	0	0	1	0	0	0	0	0	0
573	2278693	TGCAGGTCGAATCGATCGAGATCACAGGCCATACGCAAATGCCAGCGCCAGCACAGAATTCCAACCCGA	40	G>A	MIN	2.7e-26	1B	550748673	139	0	0	0	0	0	0	0	0	0	0	0	0	0	1	0	0	0	0	0	0
574	2252259	TGCAGTGCTGCGTGCCTAACCTACCACGATCGATTCAAGTGGCCCAGGCCAAACGGCCGAGATCGGAAG	43	C>G	MIN	2.07e-21	1B	551464957	140	0	0	0	0	0	0	1	0	0	0	0	0	0	0	0	0	0	0	0	0
575	4396886	TGCAGTTTAAACTGTGGCACCAACTTGGACTCCGAGATCGGAAGAGCGGTTCAGCAGGAATGCCGAGAC	8	A>G	MIN	7.73e-08	1B	552383597	140	0	0	0	0	0	0	0	0	0	0	0	0	0	0	0	0	0	0	0	0
576	3024271	TGCAGACACCTACCAGTAGCGCTCCTCGCCAGGATCCGAGATCGGAAGAGCGGTTCAGCAGGAATGCCG	19	C>T	MIN	5.21e-10	1B	552887829	140	0	0	0	0	0	0	0	0	0	0	0	0	0	0	0	0	0	0	0	0
577	1091605	TGCAGTTCGGTCCATGTGTGCGCCACAGCCCTCCATCGGGCACGCGTGCAATCCGAGATCGGAAGAGCG	41	A>G	MIN	1.34e-17	1B	552987267	140	0	0	0	0	0	0	0	0	0	0	0	0	0	0	0	0	0	0	0	0
578	2262381	TGCAGCGTACCGCGTCCGTCGCGTCGACACACAGCCCCACCGCTGCCGCGTACAGCGTCCGAGATCGGA	26	A>G	MIN	1.7e-22	1B	553269114	140	0	0	0	0	0	0	0	0	0	0	0	0	0	0	0	0	0	0	0	0
579	5324668	TGCAGATCGACGGCGCGATCGTGGCGCCGAGCGAGCCCACGACGTGGCCGAGATCGGAAGAGCGGTTCA	14	G>A	MIN	6.77e-15	1B	554253482	140	0	0	0	0	0	0	0	0	0	0	0	0	0	0	0	0	0	0	0	0
580	1000810	TGCAGACAAAGAGGAGGGCGTGGCAAGGGAGACGGGTGTGAGGCGGCGGCGGTAGGGGGATGCTGGCGG	6	C>G	UNI	3.28e-25	1B	554306154	140	0	0	0	0	0	0	0	0	0	0	0	0	0	0	0	0	0	0	0	0
581	3385476	TGCAGACCGAACATTGCTCGCTGGCATACTCTCTCCGAGATCGGAAGAGCGGTTCAGCAGGAATGCCGA	13	A>T	MIN	7.92e-08	1B	554923350	140	0	0	0	0	0	0	0	0	0	0	0	0	0	0	0	0	0	0	0	0
582	2255213	TGCAGCGCCCAGCAAGCTTACTACTTAGGTTGGTGGAGAAGCAGCACCCACTCGAGACTCGACAAGCAA	6	G>A	MIN	7.72e-27	1B	555335752	140	0	0	0	0	0	0	0	0	0	0	0	0	0	0	0	0	0	0	0	0
583	995057	TGCAGCTAACATCTACAGTAGTGCGCAAAGCTTGACTGACGGTGTGTCTAACTGAAAGAAACAAGGGCA	40	G>C	MIN	7.72e-27	1B	555613180	140	0	0	0	0	0	0	0	0	0	0	0	0	0	0	0	0	0	0	0	0
584	1088904	TGCAGTAGATATTCAAACTGAAGTTGCTGAACCCTTTGTTCAAGAACAAGTTACTGAATGGTGATCATG	59	G>A	MIN	7.72e-27	1B	556167223	140	0	0	0	0	0	0	0	0	0	0	0	0	0	0	0	0	0	0	0	0
585	1094531	TGCAGGACGCGTACGGCCGCGACCACCGCGACAAGGCGCAGGTGCGCGTGTGGCGCCGCCCGAGATCGG	10	G>C	MIN	4.87e-23	1B	556230500	140	0	0	0	0	0	0	0	0	0	0	0	0	0	0	0	0	0	0	0	0
586	1089602	TGCAGACGCATGTTCAATTTTCGTGAAGAAATTACCACGGCTCGTGTTTCCTTCTTCCTTTCCTGTTTT	53	C>T	MIN	7.91e-27	1B	556501663	141	0	0	0	0	0	0	0	0	0	0	0	0	0	0	0	0	0	0	0	0
587	4910211	TGCAGCTTGCCAGCAGGGTTGGTCGGGGCAGGCTGGGGAGTCGGGGCGGCGGTGTCGAGGACGGTGATC	37	G>T	MIN	7.72e-27	1B	556746686	141	0	0	0	0	0	0	0	0	0	0	0	0	0	0	0	0	0	0	0	0
588	983716	TGCAGGAAAACCATTCGCAGAAGAAAGGAAATGCCGTGCCTGATAAGTAAGTTACTTTAACAATAGTCA	17	C>T	MIN	7.72e-27	1B	557098102	141	0	0	0	0	0	0	0	0	0	0	0	0	0	0	0	0	0	0	0	0
589	3022835	TGCAGAACTCGACCTACCGCAAATCAACACAACTCTGTGACCGAGATCGGAAGAGCGGTTCAGCAGGAA	34	C>A	MIN	1.01e-12	1B	557100848	141	0	0	0	0	0	0	1	0	0	0	0	0	0	0	0	0	0	0	0	0
590	1210497	TGCAGCTTGGCCTTGAGCAGCTCCTGCGCCAGGGCGCCCACGAAGCCCACCACCCCGCCGTGCTGCCCC	41	G>C	MIN	7.91e-27	1B	557936418	141	0	0	0	0	0	0	0	0	0	0	0	0	0	0	0	0	0	0	0	0
591	1393080	TGCAGCCAGCCTCCTGGCCTGCCGCCGTGACGCAAGCCCTACACCATCTATCATGTATCCATCCCTGTG	24	C>T	MIN	1.7e-22	1B	558979771	141	0	0	0	0	0	0	0	0	0	0	0	0	0	0	0	0	0	0	0	0
592	3945038	TGCAGCTCGCGGATGGAGACCGCAACAGCATAAGGTGGCCCGAGATCGGAAGAGCGGTTCAGCAGGAAT	25	C>T	MIN	3.51e-12	1B	559651788	141	0	0	0	0	0	0	0	0	0	0	0	0	0	0	0	0	0	0	0	0
593	1074839	TGCAGTTAAACTTTACTTGTACGGTCGTATGTGCCGTACTGTCCAGAGTGCTTCAGAGTTCAAAGGAGC	38	C>T	MIN	7.91e-27	1B	560925931	141	0	0	0	0	0	0	0	0	0	0	0	0	1	0	0	0	0	0	0	0
594	2257211	TGCAGTACTGCTAAATTGTTGTACAAATTCTGCATTTCAATCGTCTCGAGAGATCGACCATGCTTGAGA	57	C>T	MIN	7.91e-27	1B	561214060	141	0	0	0	0	0	0	0	0	0	0	0	0	0	0	0	0	0	0	0	0
595	984340	TGCAGATACTTAGGATCTATTATATAATCACATATCCATTCAGCTAGTTAACCTATGACTTTTACGAGA	11	A>T	MIN	7.91e-27	1B	561382110	142	0	0	0	0	0	0	0	0	0	0	0	0	1	0	0	0	0	0	0	0
596	2252961	TGCAGGATGGATGGTGTTGTGAGATCATTGATACTAGTATGTCGACATATATAGCCGATGGATGTGTTA	54	C>G	MIN	7.72e-27	1B	561812020	142	0	0	0	0	0	0	0	0	0	0	0	0	0	0	0	0	0	0	0	0
597	4407219	TGCAGCCTTGGCCCTTCATGCGTTTTGGACTTGACATGAGTTTAGCCCATGCACTAATGGCCGAGATCG	28	A>G	MIN	5.94e-22	1B	561818601	142	0	0	0	0	0	0	0	0	0	0	0	0	0	0	0	0	0	0	0	0
598	1078363	TGCAGACAGTTAAATTCTAGTCAGTGTACCAACATCAGGCAGAGAATTGAGAAGCAATTGAAGCACGGC	19	G>A	UNI	7.72e-27	1B	561983491	142	0	0	0	0	0	0	0	0	0	0	0	0	0	0	0	0	0	0	0	0
599	3948637	TGCAGATTCTGAATTCTTGCGTTCTAATCAACGTTGTGAGTTGCAGCTGATCATGGCATGTGCATGTGG	11	A>G	MIN	3.36e-25	1B	562800923	142	0	0	0	0	0	0	0	0	0	0	0	0	0	0	0	0	0	0	0	0
600	1398058	TGCAGAGAGGCACGTTGCCCAGATGATATTCCATGGTTTCAGACCATGATTTTGCTTTAAATTTGTTGT	24	G>A	MIN	7.72e-27	1B	564629971	142	0	0	0	0	0	0	0	0	0	0	0	0	0	0	0	0	0	0	0	0
601	4909460	TGCAGATCTATCGACTTACGGCTCGAGACTTTTGAGTTTTGATCAGGGAATAATAGCACGCGCGTGTAC	24	G>C	MIN	7.72e-27	1B	565241373	142	0	0	0	0	0	0	0	0	0	0	0	0	0	0	0	0	0	0	0	0
602	3222468	TGCAGACAGGAGACCACCATCGCGCTTGACCCGAACTTCACAGGCCGAGATCGGAAGAGCGGTTCAGCA	42	G>C	UNI	6.94e-15	1B	565255467	142	0	0	0	0	0	0	0	0	0	0	0	0	0	0	0	0	0	0	0	0
603	2285557	TGCAGAAAGCGCTCTATGGCCTATGCCAGGCACCAAGGGCATGGTACGCGAAGCTTGACAACTGCCTCA	23	T>C	MIN	3.28e-25	1B	565587646	142	0	0	0	0	0	0	0	0	0	0	0	0	0	0	0	0	0	0	0	0
604	2277541	TGCAGTTTAATGCATGCTTCCACATATGTAAGGATGAAACAATTAATCGACAAACGCTAGCAGCTAGAC	52	A>C	MIN	3.28e-25	1B	565767062	142	0	0	0	0	0	0	0	0	0	0	0	0	0	0	0	0	0	0	0	0
605	1133318	TGCAGAAGAAAATTTTTGCCTTTTCTTCCAGGAGGAGTTGGAAGCAGATCTACTAGAAATCGAACCGAG	12	T>A	MIN	9.41e-26	1B	566005393	142	0	0	0	0	0	0	0	0	0	0	0	0	0	0	0	0	0	0	0	0
606	4989067	TGCAGTCGGCCCTGCTCGACGACGTGTCCTCCGTGCCCGTGGCCGTCGCAGTCGCCGCGGCCCGCCTCG	41	G>C	MIN	7.72e-27	1B	566638969	143	0	0	0	0	0	0	0	0	0	0	0	0	0	0	0	0	0	0	0	0
607	1091623	TGCAGCGAGTCAAGGGTGACTGTGCAGTTGTATACCCGCCGATCATAGGGGTTGCCGAGATCGGAAGAG	19	C>A	MIN	2.52e-20	1B	566987539	143	0	0	0	0	0	0	0	0	0	0	0	0	0	0	0	0	0	0	0	0
608	987187	TGCAGCATTGATCCATCCATCTCAACTTCTGAAGAAGAGGGTCCATATCTTCTGGCGGATGTCTGCCGT	67	G>A	MIN	7.72e-27	1B	567967935	143	0	0	0	0	0	0	0	0	0	0	0	0	0	0	0	0	0	0	0	0
609	1004273	TGCAGTGTATGCTCTTGGCAAGGCCGTAGGCGATGATGATAGCTGGTAGTAGGATCCATGGGAAAGTGT	61	G>C	MIN	3.28e-25	1B	568014915	143	0	0	0	0	0	0	0	0	0	0	0	0	0	0	0	0	0	0	0	0
610	1120035	TGCAGAGAGGGCACATCTCGCTCTCCTTGAGGGCGAGCACGAGGCATTCGCCATGGAAGACGTGGGGCA	46	T>C	MIN	7.72e-27	1B	568241614	143	0	0	0	0	0	0	0	0	0	0	0	0	0	0	0	0	0	0	0	0
611	4988980	TGCAGATCAGTGCTTCTTTGCCATATGAATAATAGTAAATTCTCCACGTAGAAGCAATGGATTGATGAA	53	G>A	MIN	7.72e-27	1B	568391794	143	0	0	0	0	0	0	0	0	0	0	0	0	0	0	0	0	0	0	0	0
612	1110494	TGCAGGTCACACGACCATTGGCCTCAAGTGGGTGTTTAAACTGAAGAAAGATGCCGCCGAGATCGGAAG	48	C>A	MIN	8.81e-20	1B	568982630	143	0	0	0	0	0	0	0	0	0	0	0	0	0	0	0	0	0	0	0	0
613	1244508	TGCAGGCTTGGAAGGGCACACCTCAGCTGTTTTTTGCCACAACAAGCCTTCCTGAAAAGAGAGGAGCAT	10	G>C	MIN	4e-24	1B	569137552	143	0	0	0	0	0	0	0	0	0	0	0	0	0	0	0	0	0	0	0	0
614	1089763	TGCAGTTCTGTGGCTTATAGTACATCCTGCCAACATGGAACTCTACAAGTGGCAACACTCATGCACCGA	33	C>T	MIN	2.76e-26	1B	569735843	143	0	0	0	0	0	0	0	0	0	0	0	0	0	0	0	0	0	0	0	0
615	3955069	TGCAGGCCCTGTGGTCGAGGCTGGTCTCGCAGGTGAGCGTCCCGCCGAGATCGGAAGAGCGGTTCAGCA	37	C>T	MIN	6.77e-15	1B	569786972	143	0	0	0	0	0	0	0	0	0	0	0	0	0	0	0	0	0	0	0	0
616	1095264	TGCAGTGGCTCAATAGCGAGCAAGAAAAGGAAAGGCGACAGGGGATCGCCTTGGCGCAAGCCACAACGG	20	C>A	MIN	7.91e-27	1B	569973174	143	0	0	0	0	0	0	1	0	0	0	0	0	0	0	0	0	0	0	0	0
617	23919564	TGCAGCAGCTGTCGCACGGAACTTTTAAGCATTAATTACCGATGAATTCCAGAGCGAGGCGTGCACTAG	46	T>C	MIN	3.28e-25	1B	570343665	143	0	0	0	0	0	0	0	0	0	0	0	0	0	0	0	0	0	0	0	0
618	999620	TGCAGCAGCTGTCGCACCGAACTTTTAAGCATTAATTACCGATGAACTCCAGAGCGAGGCGTGCACTAG	17	C>G	MIN	3.28e-25	1B	570343665	143	0	0	0	0	0	0	1	0	0	0	0	0	0	0	0	0	0	0	0	0
619	996292	TGCAGTCTGCACGCTCATTTGCTCTGCTCCCCCCTAGCAACTAGCAATACATTTCCGAGATCGGAAGAG	33	C>T	UNI	2.52e-20	1B	571336966	144	0	0	0	0	0	0	0	0	0	0	0	0	0	0	0	0	0	0	0	0
620	1225005	TGCAGCAGCTACGAGCCGTCCTTGTGTTAAGTTAATCCGTCGGCCCGCCGAGATCGGAAGAGCGGTTCA	8	C>G	MIN	1.59e-16	1B	571398766	144	0	0	0	0	0	0	0	0	0	0	0	0	0	0	0	0	0	0	0	0
621	2279369	TGCAGTGGTCGTCGTCGATCTACTGTCGTGGTCGTTGATTTACAGGTACATGTATATGTATGTTCAGCC	66	G>T	MIN	7.72e-27	1B	571657711	144	0	0	0	0	0	0	0	0	0	0	0	0	0	0	0	0	0	0	0	0
622	1093049	TGCAGAGCGCGGACACCTGGGTCCTACAGGAGTTGCAGGAAGGTTCAACTGCGTCGCAAGCACTGCTGC	31	G>A	MIN	3.28e-25	1B	572990282	144	0	0	0	0	0	0	0	0	0	0	0	0	0	0	0	0	0	0	0	0
623	1106575	TGCAGGGAGGACGTGCGCGGGGAGAACTCTCCGACTTTGCTACATTGGTGGCCGTGGGCGGGCAGGATG	22	A>G	MIN	4.1e-24	1B	573166431	144	0	0	0	0	0	0	0	0	0	0	0	0	0	0	0	0	0	0	0	0
624	2266474	TGCAGCGGCCTTTCGATGAGGCAAGCGGCACCCGGTACAGTTTCGACGGCACCGTCCGAGATCGGAAGA	29	A>G	MIN	3.08e-19	1B	574819551	144	0	0	0	0	0	0	0	0	0	0	0	0	0	0	0	0	0	0	0	0
625	4439582	TGCAGCGGCCTTTCGATGAGGCAAGCGGCGCCCGAGATCGGAAGAGCGGTTCAGCAGGAATGCCGAGAC	10	T>G	UNI	7.73e-08	1B	574819551	144	0	0	0	0	0	0	0	0	0	0	0	0	0	0	0	0	0	0	0	0
626	1003008	TGCAGACACGGTCCAGAATGGCGACGAAGTCCCTCGCCAGAATGAATATCCTCAGAGGGCGCGCCTCCT	39	G>C	MIN	3.36e-25	1B	575575161	144	0	0	0	0	0	0	0	0	0	0	0	0	0	0	0	0	0	0	0	0
627	4539951	TGCAGTGGTAACACCATCCCTCGAGCACCGAGATCGGAAGAGCGGTTCAGCAGGAATGCCGAGACCGAT	5	T>C	UNI	9.42e-07	1B	575601506	144	0	0	0	0	0	0	0	0	0	0	0	0	0	0	0	0	0	0	0	0
628	3954814	TGCAGCCTGTGCCAGCAAGCCAAGTGGCTGGAGGATCGACCCGAGATCGGAAGAGCGGTTCAGCAGGAA	9	T>C	UNI	4.27e-11	1B	575787878	144	0	0	0	0	0	0	0	0	0	0	0	0	0	0	0	0	0	0	0	0
629	1147833	TGCAGCAATGCCATGGGCTGGGCGCCCAAGGCGTTGACCACCATGTATAAGGTGTGCGACTTCTAGGGG	34	T>C	UNI	3.28e-25	1B	576334918	145	0	0	0	0	0	0	0	0	0	0	0	0	0	0	0	0	0	0	0	0
630	3385465	TGCAGGAAAAGATCTTGTAGTTTTCTCCAAGAACCTCGGAGCCGAGATCGGAAGAGCGGTTCAGCAGGA	37	G>A	UNI	2.88e-13	1B	576334921	145	0	0	0	0	0	0	0	0	0	0	0	0	0	0	0	0	0	0	0	0
631	4989004	TGCAGACTTGCAGAGTCACAGGCTCATAACCCAGTGTTGGCACTCCACTCGATCAAGCTAGCTCTTGCC	64	T>C	MIN	3.36e-25	1B	578249220	145	0	0	0	0	0	0	0	0	0	0	0	0	0	0	0	0	0	0	0	0
632	1018563	TGCAGTCATATAACATCACATCACTAAACAGGACCAACTAACTGAATCAGGACGAACTTTAGGTATCGT	26	A>C	MIN	3.36e-25	1B	579070616	145	0	0	0	0	0	0	0	0	0	0	0	0	0	0	0	0	0	0	0	0
633	1109533	TGCAGTGTCACAGTTCCCTCCATGCGCACCCAGGATCCATCCGCCACCGAAGCGGAGGGCCATTGTGGG	30	C>T	MIN	1.7e-22	1B	579816200	145	0	0	0	0	0	0	0	0	0	0	0	0	0	0	0	0	0	0	0	0
634	4008669	TGCAGCGCGAGCGTGACGCCGATGATGACCAGGAACATCCTGTTCTTGAGCACCCCGAGATCGGAAGAG	18	C>G	MIN	1.07e-18	1B	582492834	146	0	0	0	0	0	0	0	0	0	0	0	0	0	0	0	0	0	0	0	0
635	1230010	TGCAGTTCGACAAATAGTTACTGTATACTAAACAAATGTATGAAAGAATCACCTAAGCTATATGAATTG	26	A>G	MIN	7.91e-27	1B	582493119	146	0	0	0	0	0	0	0	0	0	0	0	0	0	0	0	0	0	0	0	0
636	1110840	TGCAGGACGAGCGTGACGGCGATGATGACGAGGAACATCTTGTTCTTGAGTACCCCGAGATCGGAAGAG	50	T>C	MIN	2.59e-20	1B	582717874	146	0	0	0	0	0	0	0	0	0	0	0	0	0	0	0	0	0	0	0	0
637	4991461	TGCAGTTCGACAAATAGTTACTGTATGCTAAACAAATGTATAAAAGAATCACCTAAGCTATATGAATTG	41	A>G	MIN	3.36e-25	1B	582718159	146	0	0	0	0	0	0	0	0	0	0	0	0	0	0	0	0	0	0	0	0
638	3959976	TGCAGCTGAATGCTGAAAGCTCGGTGGCATCGGCCGAGATCGGAAGAGCGGTTCAGCAGGAATGCCGAG	10	T>C	UNI	3.29e-06	1B	583216473	146	0	0	0	0	0	0	0	0	0	0	0	0	0	0	0	0	0	0	0	0
639	1006460	TGCAGACAGAGCACAACCAGAGTCACGACGTGCATTTCTCGGAATGAATGTATGGCTAGAGAACGTGAA	46	A>C	UNI	3.36e-25	1B	583226825	146	0	0	0	0	0	0	0	0	0	0	0	0	0	0	0	0	0	0	0	0
640	7351795	TGCAGCAGCGGGCACGGCGGGTAGTGGTTCAACCGAGATCGGAAGAGCGGTTCAGCAGGAATGCCGAGA	31	A>C	MIN	2.27e-08	1B	583685836	146	0	0	0	0	0	0	0	0	0	0	0	0	0	0	0	0	0	0	0	0
641	5050457	TGCAGTCGGCCATGAAAGAAACATTGCGGCTACACCCAGCGGTGCCGCTCCTCCTCCCACGAGAGTCGA	9	C>G	MIN	3.28e-25	1B	584071788	146	0	0	0	0	0	0	0	0	0	0	0	0	0	0	0	0	0	0	0	0
642	2284499	TGCAGCTCAAGGATATGCTCTTGGGCAGTTCACGGCGGCGGCGGCGAAAGTGTCCTCTCCTTCGTCCGT	60	T>G	MIN	3.36e-25	1B	584643451	146	0	0	0	0	0	0	0	0	0	0	0	0	0	0	0	0	0	0	0	0
643	5411777	TGCAGGAACGCCATCCTCCTCATCCGCCGCAGCTGCTCTGTGGTGGTGGCGTCGTGCGCCTCGCCCTGC	64	C>T	MIN	3.36e-25	1B	587670803	147	0	0	0	0	0	0	0	0	0	0	0	0	0	0	0	0	0	0	0	0
644	1014052	TGCAGATGTGTCCGTGACTAGGCGCAACGCTGTCCACGAATTTGATCTGCGGTGAGGTGGCCAGCGTCG	33	C>G	MIN	7.72e-27	1B	588246560	147	0	0	0	0	0	0	0	0	0	0	0	0	0	0	0	0	0	0	0	0
645	13589623	TGCAGCAAAAATAAGAAATGCCTTTCTCTCCTTTCCCTTCTCCATTTTGTTTTAACTGAGTGTGAATGG	6	A>G	MIN	4e-24	1B	589377629	147	0	0	0	0	0	0	0	0	0	0	0	0	0	0	0	0	0	0	0	0
646	3950060	TGCAGCCGAGGGCCAAAGGGACGGTCTCAAACCCGAGATCGGAAGAGCGGTTCAGCAGGAATGCCGAGA	17	G>T	MIN	2.21e-08	1B	589942490	147	0	0	0	0	0	0	0	0	0	0	0	0	0	0	0	0	0	0	0	0
647	993307	TGCAGTGTTAGTTTGATCCTGCATGTCTTTATGATTTGTGATGATACTATTAACGTTATTTACGCACGA	30	A>G	MIN	7.72e-27	1B	590886957	147	0	0	0	0	0	0	0	0	0	0	0	0	0	0	0	0	0	0	0	0
648	2289862	TGCAGCCAAATCAAGTTACTCTGCTGCTAGTCATTAACGTGTGGATCCGCTGCTACAACCTGAGCCACT	26	C>G	MIN	3.28e-25	1B	591187758	147	0	0	0	0	0	0	0	0	0	0	0	0	0	0	0	0	0	0	0	0
649	2257522	TGCAGGTGTTGTACTTACACTATAACAAGCTCGCTGGTGATGTCGCCATCGATGGCGCCATCGGAGCGG	45	C>T	MIN	3.28e-25	1B	592095686	148	0	0	0	0	0	0	0	0	0	0	0	0	0	0	0	0	0	0	0	0
650	981258	TGCAGCCCAGAAGGATTTATCTTGTGATGAAAGCGGAGTGCGAGGAGCAGAAGAGAAAATATTTTCAGG	10	A>C	MIN	7.91e-27	1B	592558343	148	0	0	0	0	0	0	0	0	0	0	0	0	0	0	0	0	0	0	0	0
651	1139478	TGCAGAGAGAGAGCCGCAACGGACGAGTTCATAACTTCATATCGGATGAGATGCCGAGATCGGAAGAGC	44	G>A	MIN	3.84e-18	1B	592566472	148	0	0	0	0	0	0	0	0	0	0	0	0	0	0	0	0	0	0	0	0
652	1082842	TGCAGCTCAGAGAAGTGCATGATGGCGACGTACCCTGGCGACGGGTCATTGGGCTGGGGCCTCCGAGAT	8	A>G	MIN	1.15e-24	1B	594126830	148	0	0	0	0	0	0	0	0	0	0	0	0	0	0	0	0	0	0	0	0
653	1276419	TGCAGTGTAACAAAACAACCCATTCATACGTTATATTTCACGTCACAAATTTATAGGTAGAAGTTAACA	52	A>C	MIN	7.72e-27	1B	594263727	148	0	0	0	0	0	0	0	0	0	0	0	0	0	0	0	0	0	0	0	0
654	2281182	TGCAGATGCTGAGATGTGTAGAGACGGATGGGGGCGGCGAGGTTATGTAGGAAGCGGGAGGAAGGAGGA	22	G>A	MIN	7.72e-27	1B	594486945	148	0	0	0	0	0	0	0	0	0	0	0	0	0	0	0	0	0	0	0	0
655	2278315	TGCAGCCCGCCACACATCCCACCCAAACTAGACCTCCCCGCACGCTCGAACCAGCGGCACCCATGGCAC	29	A>T	MIN	1.74e-22	1B	594486948	148	0	0	0	0	0	0	0	0	0	0	0	0	0	0	0	0	0	0	0	0
656	1132017	TGCAGCTCAGAGAAGTGCAAGATGGCGATGTACCCTGGTGACGGGTCGTTCGGCTGGGGCTCCGAGATC	26	G>A	MIN	4e-24	1B	594591224	148	0	0	0	0	0	0	0	0	0	0	0	0	0	0	0	0	0	0	0	0
657	2262137	TGCAGACGTGCTTGGCGCGTCGACGAGCTGGGCCAGCTGATGTCTCTGACGGAAGACGTTGCATCTCGG	49	C>T	MIN	7.72e-27	1B	595137357	148	0	0	0	0	0	0	0	0	0	0	0	0	0	0	0	0	0	0	0	0
658	1203688	TGCAGTTAAGTAACAAGATAACGTTGGTTGAGCTTAATCATCAGCACGGTCACGTATGTAAAGTATATT	42	A>C	UNI	7.72e-27	1B	595207335	148	0	0	0	0	0	0	0	0	0	0	0	0	0	0	0	0	0	0	0	0
659	3946249	TGCAGAGGAGGGAGGAGATCCGCCGCCACTGCACCGAGATCGGAAGAGCGGTTCAGCAGGAATGCCGAG	23	C>T	MIN	6.34e-09	1B	595241806	148	0	0	0	0	0	0	0	0	0	0	0	0	0	0	0	0	0	0	0	0
660	1060382	TGCAGTCTCTTGCACATGCCAGCTAATTTGAAGCTAACTTCATTGGAAAGCTCTCCAGTGGAGCTCCCT	12	C>G	MIN	7.72e-27	1B	595335413	148	0	0	0	0	0	0	0	0	0	0	0	0	0	0	0	0	0	0	0	0
661	1266026	TGCAGGGCACGGGGCCGCCACGGAGCGCGGGCGGGCACGGCCAGAGGCTGCGCGGCGTGGAGGCCGAGA	56	G>A	MIN	1.4e-23	1B	595342814	148	0	0	0	0	0	0	0	0	0	0	0	0	0	0	0	0	0	0	0	0
662	57810131	TGCAGTACCACTGGTTGGCCTTCTTGAGGTCCGAGATCGGAAGAGCGGTTCAGCAGGAATGCCGAGACC	19	C>T	UNI	2.7e-07	1B	596053021	148	0	0	0	0	0	0	0	0	0	0	0	0	0	0	0	0	0	0	0	0
663	1098420	TGCAGAGGAGCCGAAGGCGTCTCGGCCTAGCACCCTATGTGCAGTAGCGCATTTGGCTCGGTCCGAGAT	15	G>C	UNI	5.94e-22	1B	596747669	149	0	0	0	0	0	0	0	0	0	0	0	0	0	0	0	0	0	0	0	0
664	2259299	TGCAGGTATACGGGCTGAAGCAAAGACATAAATTCCCCCCACATTCGAGTTCTGAACTCCCGAAAGCTC	24	G>T	MIN	7.72e-27	1B	596869240	149	0	0	0	0	0	0	0	0	0	0	0	0	0	0	0	0	0	0	0	0
665	1216333	TGCAGACCTGGACGCGGACGCGCGCCTCGTCGGCGAGCTCCACGGTGACGCTGGCCGCGTCCTTGGCGT	5	A>G	MIN	3.28e-25	1B	597478606	149	0	0	0	0	0	0	0	0	0	0	0	0	0	0	0	0	0	0	0	0
666	1034225	TGCAGGTGTCCGATATGGACATGTATTACCCTTTACGTGACCCTGTTTTTGTTGATGTCATGATGAAAT	23	T>C	MIN	3.28e-25	1B	598095575	149	0	0	0	0	0	0	0	0	0	0	0	0	0	0	0	0	0	0	0	0
667	1029624	TGCAGAGGAATGGAGGAGGGAACCTGCTGAGATGGGAGGTGGCGGCGTGGGGAAGAAGGTCTCTCTTCG	32	T>C	MIN	3.28e-25	1B	598856258	149	0	0	0	0	0	0	0	0	0	0	0	0	0	0	0	0	1	0	0	0
668	4540831	TGCAGGAGACGAACGGCGGAGGACGAGCTCGCTCCGAGATCGGAAGAGCGGTTCAGCAGGAATGCCGAG	9	C>T	MIN	6.34e-09	1B	598991210	149	0	0	0	0	0	0	0	0	0	0	0	0	0	0	0	0	0	0	0	0
669	1211328	TGCAGTGGCGCCGCATGGTGGACGACCTCCGTTCCAAGGGGTCGCTGCACAACTGCATCTCGGTCTGCG	37	G>A	MIN	7.91e-27	1B	605243305	150	0	0	0	0	0	0	0	0	0	0	0	0	0	0	0	0	0	0	0	0
670	3027436	TGCAGTATCCACACGCCCGCCTCGATCGCCACGTCCACCGAGATCGGAAGAGCGGTTCAGCAGGAATGC	21	T>C	UNI	4.27e-11	1B	607150805	151	0	0	0	0	0	0	0	0	0	0	0	0	0	0	0	0	0	0	0	0
671	4989120	TGCAGTTTGAGTCTGTGAAATTGCTCCGTTACCTCGTCCACCTCGACAATGTATACGCGCTTAAGGCGA	14	G>C	MIN	3.36e-25	1B	608606148	151	0	0	0	0	0	0	1	0	0	0	0	0	0	0	0	0	0	0	0	0
672	7172658	TGCAGGTCGCACCTCGCCAGTCGCCTCGACTCCGAGATCGGAAGAGCGGTTCAGCAGGAATGCCGAGAC	15	G>T	MIN	7.73e-08	1B	608762768	151	0	0	0	0	0	0	0	0	0	0	0	0	0	0	0	0	0	0	0	0
673	1209707	TGCAGATGATGGATGGTACTTCTCCACAGTCGTCCTGACCCATAACCACGAGCTTGCAAACACTGCCGA	58	A>G	MIN	2.7e-26	1B	609452118	151	0	0	0	0	0	0	0	0	0	0	0	0	0	0	0	0	0	0	0	0
674	3024957	TGCAGAGAGCGCACAGGCCATCTCACTGCTCACAATGTCGTCCGAGATCGGAAGAGCGGTTCAGCAGGA	12	A>G	MIN	2.88e-13	1B	609457560	151	0	0	0	0	0	0	0	0	0	0	0	0	0	0	0	0	0	0	0	0
675	2270676	TGCAGTCTTGATGGCTTTGATACGGCCATCGATCCGCCAACGTACGTCGACACGTATGGGGCACTAAGA	32	T>C	MIN	3.28e-25	1B	610249013	151	0	0	0	0	0	0	0	0	1	0	0	0	0	0	0	0	0	0	0	0
676	978671	TGCAGGGATGGCGAATCTAGCACCCCCCAAACTTGTCGTTCCTACTTCTACTGGATCACCCGAGATCGG	39	T>G	MIN	4.99e-23	1B	610668910	151	0	0	0	0	0	0	0	0	0	0	0	0	0	0	0	0	0	0	0	0
677	1091858	TGCAGATGCATTTCCGATGCATTGACGTCTCTGTCGCCCGCTGGCCCTCTCTGCCCAGCCTCCCCGCCT	45	C>T	UNI	7.91e-27	1B	611173497	151	0	0	0	0	0	0	0	0	0	0	0	0	0	0	0	0	0	0	0	0
678	1064989	TGCAGATATATTCACAGTGGCTGATCCACTGGAGGGGAGCACCAGTGGGGCGCTGGTTGACAAGATTCT	50	C>G	MIN	7.72e-27	1B	611300071	152	0	0	0	0	0	0	0	0	0	0	0	0	0	0	0	0	0	0	0	0
679	1209708	TGCAGATGATACGAGCAAATCTGAACTTTGTAACTCTTCCTTTTCCTTTTTCCCGTGCTCTGTCACCTA	39	C>T	MIN	7.91e-27	1B	611981714	152	0	0	0	0	0	0	0	0	0	0	0	0	0	0	0	0	0	0	0	0
680	2278925	TGCAGTGAGCGAGACGACGACGTCACTCCATCCTAGTCGAACCACACCACACTGCCGCCGCGTCCCGTG	13	A>C	MIN	7.91e-27	1B	612150474	152	0	0	0	0	0	0	0	0	0	0	0	0	0	0	0	0	0	0	0	0
681	1211535	TGCAGCTGAAAACTGAGGTTCCAAAACAGGATCAGTTGATGGGCCTGTCTGGTTTTTTTCGCCCGCCTG	59	C>T	MIN	7.91e-27	1B	612599773	152	0	0	0	0	0	0	0	0	0	0	0	0	0	0	0	0	0	0	0	0
682	5323591	TGCAGCGTGAACCACAATCAAAACATTTACCGAGTTGCATGCACGATGCATGCATGCGTAGATCGGAAG	22	A>G	MIN	3.36e-25	1B	613625107	152	0	0	0	0	0	0	0	0	0	0	0	0	0	0	0	0	0	0	0	0
683	4003070	TGCAGAATGGTTGAAGTGCAGAAGAAAAAGAGAGCCTATTATCGAGGGTTGCAAGTTCATCGCAGCCAT	40	A>C	MIN	7.72e-27	1B	613768386	152	0	0	0	0	0	0	1	0	0	0	0	0	0	0	0	0	0	0	0	0
684	2260946	TGCAGCTGATAGAACGGACGGAATCGATCAGGGCTGCCGCAGGGTTCGTCCGATAGTCGCCATGTCTTT	54	A>C	UNI	7.91e-27	1B	613821706	152	0	0	0	0	0	0	0	0	0	0	0	0	0	0	0	0	0	0	0	0
685	1064677	TGCAGAGGCAACGGTCTGGGGGCGTGCCGTATTACAGCAGAAGGGTGGCGCTCTCCTCGTTGGACTCGG	10	A>G	MIN	4e-24	1B	619963151	153	0	0	0	0	0	0	0	0	0	0	0	0	0	0	0	0	0	0	0	0
686	1214677	TGCAGAACTCAGGATCTAGGGTGGCCTGTGGTGGTGGGGTAGCTAGGGGAGGCGGCAGGGCTGTGGTGG	63	T>C	MIN	7.91e-27	1B	620181869	153	0	0	0	0	0	0	0	0	0	0	0	0	0	0	0	0	0	0	0	0
687	3064922	TGCAGAGCTGGGCCGTGGGCCTCTCTCCCTGTCAGAGCGGGCGGGCCGAGATCGGAAGAGCGGTTCAGC	24	C>A	UNI	1.99e-15	1B	620512537	153	0	0	0	0	0	0	0	0	0	0	0	0	0	0	0	0	0	0	0	0
688	4260609	TGCAGCTTGGACACCTCATGAGTAGGCGGGGCAGGAGCCGAGATCGGAAGAGCGGTTCAGCAGGAATGC	17	A>G	UNI	4.27e-11	1B	620615137	153	0	0	0	0	0	0	0	0	0	0	0	0	0	0	0	0	0	0	0	0
689	13375739	TGCAGCCGACTCCAGCTCCTTTCCTTGGCCCACTGTGGCTCTCGCACCGACTCGATCCTATCGGTAGAC	6	C>T	MIN	7.72e-27	1B	621483219	154	0	0	0	0	0	0	0	0	0	0	0	0	0	0	0	0	0	0	0	0
690	1167674	TGCAGAACGGGCCGCAGTTCCACCTGTCCTTCACGCGGTGCACGGACGTGAAGGCCAACTTCCTCCGAG	57	A>G	MIN	9.64e-26	1B	621589888	154	0	0	0	0	0	0	0	0	0	0	0	0	0	0	0	0	0	0	0	0
691	2261292	TGCAGCGTCACCCCCTGCACGCTCACCCCCCTGCACTCCTCGAAATGCAACGCCTACAACATCCCAAAT	11	C>G	MIN	7.91e-27	1B	621589891	154	0	0	0	0	0	0	0	0	0	0	0	0	0	0	0	0	0	0	0	0
692	2258021	TGCAGGTTGACGGCCTCTGCATCCCGTGTGTGTCGAAGTTATATAGGAAGGATGTGCAATTTAACCTGA	10	C>T	MIN	7.72e-27	1B	622101072	154	0	0	0	0	0	0	0	0	0	0	0	0	0	0	0	0	0	0	0	0
693	1054439	TGCAGGTCATGATAATCAGTTGGTTTTCATGATCACCAGAGCAAAGCATAGCGTAATCTTCACTTTTTT	11	A>T	MIN	3.28e-25	1B	622700995	154	0	0	0	0	0	0	0	0	0	0	0	0	0	0	0	0	0	0	0	0
694	1117717	TGCAGCGGCGAGCCGTTGATGCACGCGACGATTTTTCTATGCACCAATGGTGCTACGATGGATGTTGAA	6	G>A	MIN	4e-24	1B	626648058	155	0	0	0	0	0	0	0	0	0	0	0	0	0	0	0	0	0	0	0	0
695	987297	TGCAGAAATAAAAAATTATCGTGAATTAGTATGCACCAGCCCAATTCATGACCTCCATTTGCTTTCTAC	20	G>A	MIN	1.15e-24	1B	628080362	155	0	0	0	0	0	0	0	0	0	0	0	0	0	0	0	0	0	0	0	0
696	1064232	TGCAGGTGTACCACGACACATACGCACTGGTTGTCAGCACGGAGAATATCACCCTAAACGCCTACTTGG	11	C>G	MIN	7.72e-27	1B	629037716	155	0	0	0	0	0	0	0	0	0	0	0	0	0	0	0	0	0	0	0	0
697	987595	TGCAGCCCATGCCGCTAAGGTTGTGGGTGACGACATCGTCGCGCAAGCAGTAGCGGTTCGCCACGAGCG	16	A>G	MIN	7.91e-27	1B	629037924	155	0	0	0	0	0	0	0	0	0	0	0	0	0	0	0	0	0	0	0	0
698	1079237	TGCAGCTATCACCAAAAGATTTTTCCTCTGTCCAGCTTCGTCGCCAGTTTACATCGGGAGTCGCCGAGA	5	C>T	MIN	3.36e-25	1B	632041804	156	0	0	0	0	0	0	0	0	0	0	0	0	0	0	0	0	0	0	0	0
699	3942658	TGCAGTGGGAAGTGCTTCTCGGCGTACTGCTTCGGTATCACCAGCCGAGATCGGAAGAGCGGTTCAGCA	25	A>G	MIN	6.77e-15	1B	632149720	156	0	0	0	0	0	0	0	0	0	0	0	0	0	0	0	0	0	0	0	0
700	2278802	TGCAGGCACGCACACGCATCCATGGAGACGCGAGACACGTGATCGAGCCATGTCCTATAGTCCACACGT	34	A>G	MIN	3.36e-25	1B	632296167	156	0	0	0	0	0	0	0	0	0	0	0	0	0	0	0	0	0	0	0	0
701	1064784	TGCAGAAACGATATGTATGTTCTTTGGCAGATGCAAATCTGTCCATGCTTGAACCGAGATCGGAAGAGC	22	T>C	MIN	8.81e-20	1B	633128601	156	0	0	0	0	0	0	0	0	0	0	0	0	0	0	0	0	0	0	0	0
702	1068218	TGCAGACTATGCAAGGAGTAAAAGCGAAAGCCATGGCACCAGCCGCTTGCCACCGCCAAGCCAAGACAG	24	C>T	MIN	3.28e-25	1B	633779418	156	0	0	0	0	0	0	0	0	0	0	0	0	0	0	0	0	0	0	0	0
703	1026479	TGCAGTGGCCATCTCCCTTTGTTCTCTAGCATTTGTCCCTCATGGCTCCTCACCTCTCCAAGATTCGGC	48	C>G	MIN	3.36e-25	1B	633780938	156	0	0	0	0	0	0	0	0	0	0	0	0	0	0	0	0	0	0	0	0
704	982742	TGCAGACAATCCATTAATTTGGAGTGAGATGATGTTTGTTGTTGCAGGATTGATTGGTTGGGGAAGAAA	24	T>C	MIN	7.91e-27	1B	634145649	156	0	0	0	0	0	0	0	0	0	0	0	0	0	0	0	0	0	0	0	0
705	3021599	TGCAGATGCAGAAGTTCAAGACCTTGGCCAAAGCCTTGACCGAGATCGGAAGAGCGGTTCAGCAGGAAT	31	A>G	MIN	3.51e-12	1B	634869841	156	0	0	0	0	0	0	0	0	0	0	0	0	0	0	0	0	0	0	0	0
706	1046220	TGCAGTACAATTTTGTTTGTGGATTTTGTTGCGTGCCGACGTAAATGCCGAAGATGGGGCATTTTAAAC	66	A>G	UNI	7.91e-27	1B	635076302	156	0	0	0	0	0	0	0	0	0	0	0	0	0	0	0	0	0	0	0	0
707	7342644	TGCAGCATCAGCAGGCGAGATGGAGGCGCTCGCTGGAAGAGGAGTAGTGGAAGCGCAGGGTCCTACGGC	45	A>G	MIN	7.72e-27	1B	635169667	156	0	0	0	0	0	0	0	0	0	0	0	0	0	0	0	0	0	0	0	0
708	987503	TGCAGGAGCAAAGTCCAATTTATTGGGACGTAGAAGATTGAGACAAGGACACATGGCTGCCGAGATCGG	35	G>T	MIN	5.94e-22	1B	635419316	156	0	0	0	0	0	0	0	0	0	0	0	0	0	0	0	0	0	0	0	0
709	1083038	TGCAGCAAAACATTCTATCTTTATCTGCAAGTTAGCACAACAATCTTGATGCCAGGACGAAGGGCAACA	25	T>C	MIN	3.28e-25	1B	636139420	156	0	0	0	0	0	0	0	0	0	0	0	0	0	0	0	0	0	0	0	0
710	3533302	TGCAGTCGCTCTTCATGAATGTTGTTGCCTTGTTGAGGCCGAGATCGGAAGAGCGGTTCAGCAGGAATG	6	C>G	UNI	2.21e-08	1B	636914667	157	0	0	0	0	0	0	0	0	0	0	0	0	0	0	0	0	0	0	0	0
711	985289	TGCAGCATCAGGTTGAGCATGGTGAAAGTAGTTTGTTTTGTTGTTTGCAGTCTATGGTCTGCCAAATTA	51	C>G	MIN	3.36e-25	1B	638777437	157	0	0	0	0	0	0	0	0	0	0	0	0	0	0	0	0	0	0	0	0
712	2276913	TGCAGAAATCCATCGATGCATCCGCTCTCAACTTTTGGTCCTGAACCAATGCTGGGCAGAGGACGAACA	28	C>G	MIN	1.74e-22	1B	638874277	157	0	0	0	0	0	0	0	0	0	0	0	0	0	0	0	0	0	0	0	0
713	14393735	TGCAGGGGCTCCCTGCCTCCTCCAGGTCGACCGAGATCGGAAGAGCGGTTCAGCAGGAATGCCGAGACC	10	C>A	UNI	2.7e-07	1B	638895127	157	0	0	0	0	0	0	0	0	0	0	0	0	0	0	0	0	0	0	0	0
714	1235724	TGCAGGGGCAGCTGCCGCATTCATTAGTCTGTGCGTATTTATTGTGCTGCCAGAGTGACGAATTATTGC	29	T>C	MIN	1.7e-22	1B	639722021	157	1	0	1	0	0	0	0	1	0	0	0	0	0	0	0	0	0	0	0	0
715	4410248	TGCAGCTGTGACTGGGTAAACGACTGGCCCGAGATCGGAAGAGCGGTTCAGCAGGAATGCCGAGACCGA	8	T>G	UNI	3.29e-06	1B	639763308	157	0	0	0	0	0	0	0	1	0	0	0	0	0	0	0	0	0	0	0	0
716	1129978	TGCAGTGGTGCCATTTTCTGGAGCGCGAGTGGGACCCGCCCATAGACAGCGCCCTCTGGATCGGGCTGT	47	A>G	MIN	4e-24	1B	640270522	157	0	0	0	0	0	0	0	0	0	0	0	0	0	0	0	0	0	0	0	0
717	1185714	TGCAGCCACGGCGAGGCGGGGCGGCGCTGGGCAAGGCGGGGTGGAGCTAGCGAGGCGGGACGTCCGTTT	17	G>A	MIN	7.72e-27	1B	641422622	158	0	0	0	0	0	0	0	0	0	0	0	0	0	0	0	0	0	0	0	0
718	977296	TGCAGGAGTTGGCGATGGGTGCAGCAAGCCAACCAATACAAAGTTCATCCAAAGTTAATATCGTTAGCT	58	T>C	MIN	7.72e-27	1B	641732029	158	0	0	0	0	0	0	0	0	0	0	0	0	0	0	0	0	0	0	0	0
719	986606	TGCAGTATGGCCCGTTGAGCCAGCCGTCGGTGATCTGCTTGTATGCGGCCTCGGTGAGGTGGATGCCGT	7	T>G	MIN	7.72e-27	1B	641831325	158	0	0	0	0	0	0	0	0	0	0	0	0	0	0	0	0	0	0	0	0
720	985760	TGCAGTTGTGCAAAAACAAGAACAAAAATGACGTTGTTTTGCTGCTGCCATCGCTAACTCCTGCATCTG	28	T>C	MIN	3.28e-25	1B	643462993	158	0	0	0	0	0	0	0	0	0	0	0	0	0	0	0	0	0	0	0	0
721	1020445	TGCAGGTAGACGGCCGCGGCCTCCAGCACGGCCGCGGCCACGTTGGCCCACACCAGGTACACGAAGGCG	46	C>T	MIN	7.72e-27	1B	644603709	158	0	0	0	0	0	0	0	0	0	0	0	0	0	0	0	0	0	0	0	0
722	1164082	TGCAGTAAAGGGGTACAGCGCCCGCCATAGCCGAGATGGGACTCTACCTCGCAACAGGCGATATATAGC	38	G>A	MIN	4e-24	1B	644624703	158	0	0	0	0	0	0	0	0	0	0	0	0	0	0	0	0	0	0	0	0
723	4911213	TGCAGGTGGACAGCCGCGGCCTCGAGCACCGCCGCGGCCACGTTGGCCCACACCAGGTACACGAAGGCG	7	G>A	MIN	7.72e-27	1B	644705827	158	0	0	0	0	0	0	0	0	0	0	0	0	0	0	0	0	0	0	0	0
724	2255532	TGCAGACCCCTCCGCCGCTCGTACGTTTAAAGAAGGAAATATGAGGCGTGTTACAGACGTCGATTTGTT	7	C>G	MIN	7.72e-27	1B	644757768	158	0	0	0	0	0	0	0	0	0	0	0	0	0	0	0	0	0	0	0	0
725	1109266	TGCAGCAGCATCAACCAACCACGGGCGACGTGCCTCGTGGCGTAGCCAACTGCTCCAGCACGACAGCAT	12	A>G	UNI	4.1e-24	1B	645039131	158	0	0	0	0	0	0	0	0	0	0	0	0	0	0	0	0	0	0	0	0
726	3064694	TGCAGCTATACATGCGGCGACGCAGAAAGTACCACCGAGATCGGAAGAGCGGTTCAGCAGGAATGCCGA	14	C>G	MIN	7.92e-08	1B	645045811	158	0	0	0	0	0	0	0	0	0	0	0	0	0	0	0	0	0	0	0	0
727	2257560	TGCAGCTTCTCGGTGGCACCAACATCGACGGCGAGATGGTCATGGCGCAGTTCAGCGTCAGCTTGCTCG	35	A>G	MIN	7.72e-27	1B	645123352	158	0	0	0	0	0	0	0	0	0	0	0	0	0	0	0	0	0	0	0	0
728	2261197	TGCAGGTCACTATCGACAAGTTTGAGGACCTGAAGAAGAAGGAGGAGGCAACCTTCGCAGCCGCCGCAA	26	G>A	MIN	7.72e-27	1B	646845202	159	0	0	0	0	0	0	0	0	0	0	0	0	0	0	0	0	0	0	0	0
729	999132	TGCAGTAATCTTTCTACTGCGAGGAGCCTTTCTAGCTAAATGTCACATGTAATGTGGTTGTTTATGCCG	12	T>G	MIN	7.72e-27	1B	647346930	159	0	0	0	0	0	0	0	0	0	0	0	0	0	0	0	0	0	0	0	0
730	3025614	TGCAGCGCCTCTTGAACGATCTTATCGAGCCTTGCCGCCATCTCCGAGATCGGAAGAGCGGTTCAGCAG	14	A>G	MIN	1.01e-12	1B	647477951	159	0	0	0	0	0	0	0	0	0	0	0	0	0	0	0	0	0	0	0	0
731	1015710	TGCAGCACCTGTCGGCGACGCCGCGCGCGGTCCCCATCGTCGTCGGCGAGGCGGTCACCACTGCCGCCG	61	T>C	MIN	7.91e-27	1B	647559784	159	0	0	0	0	0	0	0	0	0	0	0	0	0	0	0	0	0	0	0	0
732	26672835	TGCAGAGAAACAAGATAAGGAATAAGCTGCTCATCTTTGGCTTTGGGAAGGTTCACTCCATATAAAAGA	18	G>T	MIN	3.28e-25	1B	647882875	159	0	0	0	0	0	0	0	0	0	0	0	0	0	0	0	0	0	0	0	0
733	1006956	TGCAGGCATGACACTGACGCTGCGAGTTTAATACTGTACTAGGAAATCGGACGTTGAGTGCACGCATCC	50	A>G	MIN	3.28e-25	1B	648252395	159	0	0	0	0	0	0	0	0	0	0	0	0	0	0	0	0	0	0	0	0
734	1220313	TGCAGTTTCTGTAAGATGGACTATGTCACAATCAGCAGGTCCAATCCTTAGTGCTCTCTCATCAGGCAT	32	C>G	MIN	3.28e-25	1B	648440383	159	0	0	0	0	0	0	0	0	0	0	0	0	0	0	0	0	0	0	0	0
735	1113207	TGCAGCCAGAGCCGACGCCTCATGCCGTCATTCGTTGCTTCTGTAGTTTGGTAGTTGCCGCCGAGATCG	31	T>G	MIN	7.41e-21	1B	648538868	159	0	0	0	0	0	0	0	0	0	0	0	0	0	0	0	0	0	0	0	0
736	997660	TGCAGCCAGAGCCGACGCCTCATGCCGTCATGCGTCGCTTCTGTAGTTTGGTAGTTGCCGCCGAGATCG	38	T>C	MIN	1.43e-23	1B	648538868	159	0	0	0	0	0	0	0	0	0	0	0	0	0	0	0	0	1	0	0	0
737	986158	TGCAGTGCCACATTGGCTAGGCGAATTGACCTCTCTCAAGACACTTTGGATACATAACAGTGGAGGCTT	56	A>T	MIN	7.91e-27	1B	648601249	159	0	0	0	0	0	0	0	0	0	0	0	0	0	0	0	0	0	0	0	0
738	1216401	TGCAGTTACTGCTATGTAGCTTCGCTCTACTTCCCCACAACCCACCAGATACATGCAGACTTGCCCTTT	5	T>C	MIN	7.91e-27	1B	648616618	159	0	0	0	0	0	0	0	0	0	0	0	0	0	0	0	0	1	0	0	0
739	9724366	TGCAGGTGACACAGGGCACAAGTCAGCCAAGGTTCAGGCATTTCATCGAACAGGTCAGGTGCGCGCCCA	25	G>A	MIN	7.72e-27	1B	649028652	159	0	0	0	0	0	0	0	0	0	0	0	0	0	0	0	0	0	0	0	0
740	1254743	TGCAGGATGGCAGGAAGCAAACATAGGAGTATAAAATATCAGTGGCAGTCAAAATATCATGACATTAGC	59	T>G	MIN	3.28e-25	1B	649236053	159	0	0	0	0	0	0	0	0	0	0	0	0	0	0	0	0	0	0	0	0
741	1059594	TGCAGGATGGCAGGAAGCAAACGTAGGAGTATAAAATATCAGTGTCAGTCAAAATATCAGGACATTAGC	44	T>G	MIN	7.72e-27	1B	649237835	159	0	0	0	0	0	0	0	0	0	0	0	0	0	0	0	0	0	0	0	0
742	1163346	TGCAGGCACCAGGAGCACGAACGGGCGCCTGCACCGCTGAACCACACCACCACCAAGCGAAACGGCCCT	16	A>G	MIN	4e-24	1B	649508007	159	0	0	0	0	0	0	0	0	0	0	0	0	0	0	0	0	0	0	0	0
743	4329332	TGCAGTGGCTTGAAACAGCAGAGGAATTCCTACCCGATCTGAACCCTAGTACTACTCGTACTGTAGTTG	8	C>T	MIN	7.72e-27	1B	649517081	159	0	0	0	0	0	0	0	0	0	0	0	0	0	0	0	0	0	0	0	0
744	4910963	TGCAGACGCCGCGCCCGCCTCCACAGCAGCCTCCCGAGATCGGAAGAGCGGTTCAGCAGGAATGCCGAG	24	A>C	UNI	6.34e-09	1B	649518753	159	0	0	0	0	0	0	0	0	0	0	0	0	0	0	0	0	0	0	0	0
745	3064469	TGCAGCATGATTATGCACACAACTCTCTTTCGATTCATTTGTCGCCTTGGCTACGGTGGTTGCCGAGAT	19	C>A	MIN	4.87e-23	1B	650371766	159	0	0	0	0	0	0	0	0	0	0	0	0	0	0	0	0	0	0	0	0
746	1108680	TGCAGACGTAGCAACATCATTTGTTATTATTGCGTTCAGCAAATATTTGCAAAATTTGAGGTGGATCCA	16	T>G	MIN	7.72e-27	1B	650556751	159	0	0	0	0	0	0	0	0	0	0	0	0	0	0	0	0	0	0	0	0
747	3064484	TGCAGAGCGGCACCGAGGCGCATAGCTAGCTTGCTGGTCCCTCCGAGATCGGAAGAGCGGTTCAGCAGG	11	A>G	UNI	3.6e-12	1B	651307637	160	0	0	0	0	0	0	0	0	0	0	0	0	0	0	0	0	0	0	0	0
748	1061145	TGCAGGTAGGAGTAGGTTAGATAGATCCATATATAGACGCTACGTACCCTTGAATGGTGCATCGCCCTT	36	A>G	MIN	7.72e-27	1B	651952722	160	0	0	0	0	0	0	0	0	0	0	0	0	0	0	0	0	0	0	0	0
749	997505	TGCAGCTGCGCATCTGATTGGGGCTGTGATCTGATCCGAAGCAATCGCGTAACTGTTCAGTTTTGGAGC	45	C>A	MIN	3.36e-25	1B	653531736	160	0	0	0	0	0	0	0	0	0	0	0	0	0	0	0	0	0	0	0	0
750	1161231	TGCAGTTCAATTCTTGTCGGCCGCGGCGACTCGTAATTATAGCAGCAAAAAGTTAACCTTTTACGGATT	31	C>G	MIN	4.1e-24	1B	656421997	161	0	0	0	0	0	0	0	0	0	0	0	0	0	0	0	0	0	0	0	0
751	1150624	TGCAGCTGTGGCCGTGCCTTGGGCCACCGTCTGCACCGCACCTCCGTCGTCGCCGAGATCGGAAGAGCG	32	G>A	MIN	3.15e-19	1B	656422516	161	0	0	0	0	0	0	0	0	0	0	0	0	0	0	0	0	0	0	0	0
752	1203589	TGCAGCATCATCCAAGAATCGCCGACGACAAGGGGCCATGAGATCCACATGCCACACCAGCTGCTGTAA	67	A>G	MIN	9.41e-26	1B	659790287	161	0	0	0	0	0	0	0	0	0	0	0	0	0	0	0	0	0	0	0	0
753	1074770	TGCAGTTTAGTTTCATGGATGAGGTTGAAAAGCAACAGCCTATACACATTCGTGCAATCAAAACTATTG	42	T>C	MIN	3.28e-25	1B	661006196	161	0	0	0	0	0	0	0	0	0	0	0	0	0	0	0	0	0	0	0	0
754	1088931	TGCAGTTTAGTTTCATGGATGAGGTTGACAAGCAACAGCCTACACACACTCGTGCAATCAATACTGTTG	23	G>T	MIN	2.07e-21	1B	661006196	161	0	0	0	0	0	0	0	0	0	0	0	0	0	0	0	0	0	0	0	0
755	1066531	TGCAGTTTAGTTTCATGGATGAGGTTGACAAGCAACAGCCTACGCACATTCATGCAATCAATACTGTTG	43	G>A	MIN	8.81e-20	1B	661006196	161	0	0	0	0	0	0	0	0	0	0	0	0	0	0	0	0	0	0	0	0
756	1083078	TGCAGATGCACTTTCACAGGCTTTGCGACATCATCCTGGTCAAGGGAAAGGATAACGGACACGAACCCA	59	C>G	UNI	3.6e-12	1B	661006199	161	0	0	0	0	0	0	0	0	0	0	0	0	0	0	0	0	0	0	0	0
757	2291988	TGCAGCCGTCCGCGGAGTCGGCCATGACCTACTCTGGCACCGCCAGCCATAGTTGGTACCACTTGCTTT	48	A>G	MIN	7.72e-27	1B	661119899	161	0	0	0	0	0	0	0	0	0	0	0	0	0	0	0	0	0	0	0	0
758	3222427	TGCAGCAGCGTGAACCGTGAAGCAAGGAACCACCAACGGAGAGGACAGATGGTGCGGTTGGCTGAGACG	46	A>G	MIN	3.28e-25	1B	661439487	162	0	0	0	0	0	0	0	0	0	0	0	0	0	0	0	0	0	0	0	0
759	1064357	TGCAGGAGTCTCCGTTTGAACATGGAAATGATCCAGCTTTTCTGTGCTAATTTGACAGGGCAAGGTAGC	67	G>C	MIN	7.91e-27	1B	661927354	162	0	0	0	0	0	0	0	0	0	0	0	0	0	0	0	0	0	0	0	0
760	2257064	TGCAGTCTTACTCGAAAAGCAGTAATGCAGTACAAGAGCCGTATACATTCCACTGTAACAAACATGTCC	24	A>G	MIN	3.28e-25	1B	661927357	162	0	0	0	0	0	0	0	0	0	0	0	0	0	0	0	0	0	0	0	0
761	1003552	TGCAGGAACTGCGTCGGAGAAGGATGGCATAGGGGAGAAGGACGCGCAGTGGTGGCCACCATCCGTAAC	64	G>A	MIN	7.72e-27	1B	662129263	162	0	0	0	0	0	0	0	0	0	0	0	0	0	0	0	0	0	0	0	0
762	3952671	TGCAGCCGCCGTCAAATCCTAGGCCCTAGCGGAAGCCGAGATCGGAAGAGCGGTTCAGCAGGAATGCCG	5	C>A	UNI	5.21e-10	1B	662381364	162	0	0	0	0	0	0	0	0	0	0	0	0	0	0	0	0	0	0	0	0
763	1111091	TGCAGAAAGGGTCACAAGTGATTGTCCCTATAGCCCCATCAGTGACGAGGCGCCCCTCCTCGTCACTGG	24	T>G	MIN	3.28e-25	1B	663148034	162	0	0	0	0	0	0	0	0	0	0	0	0	0	0	0	0	0	0	0	0
764	1056925	TGCAGACTGGAAGTTGATGACGAGATGGACGTAGGCAAATCGGCAGAGGAACTTATTCCGAGATCGGAA	11	A>T	MIN	5.94e-22	1B	663725826	162	0	0	0	0	0	0	0	0	0	0	0	0	0	0	0	0	0	0	0	0
765	3954513	TGCAGGGTGGCACGCCACGTACCACGTGGACGGCGGACCGAGATCGGAAGAGCGGTTCAGCAGGAATGC	11	A>G	UNI	4.27e-11	1B	663752200	162	0	0	0	0	0	0	0	0	0	0	0	0	0	0	0	0	0	0	0	0
766	3947374	TGCAGCGGGACGGCGTCGATGGGTTCCGTGGCCATTGCTTCCGAGATCGGAAGAGCGGTTCAGCAGGAA	20	G>T	MIN	1.01e-12	1B	665735202	162	0	0	0	0	0	0	0	0	0	0	0	0	0	0	0	0	0	0	0	0
767	985744	TGCAGAAAATGTCCAAATGAAGGCCATCCACGGCATCACGTGTTAGACAGCCACAGAAAATGTCCAATA	53	C>T	MIN	3.28e-25	1B	666744666	163	0	0	0	0	0	0	0	0	0	0	0	0	0	0	0	0	0	0	0	0
768	986104	TGCAGAAGCGAATCCACATGTCCAACTTTGGACAATCTCTACATGCCTGTTTCCCAGATTGACAAGGCG	17	A>G	MIN	7.91e-27	1B	666747112	163	0	0	0	0	0	0	0	0	0	0	0	0	0	0	0	0	0	0	0	0
769	1218477	TGCAGCAAGCTCTTTTACACACTATACCTCAGAAACGGACAGAGAAATTTTACCAATCGTACATTGACA	58	G>A	MIN	7.91e-27	1B	668412484	163	0	0	0	0	0	0	0	0	0	0	0	0	0	0	0	0	0	0	0	0
770	2264416	TGCAGAGGAGAAGACCTTCGCAGAATTGTTCGACATGAACGTTTTTGTAGCTGCGGCGCAAGAAAGGCA	15	C>T	MIN	4.1e-24	1B	668439143	163	0	0	0	0	0	0	0	0	0	0	0	0	0	0	0	0	0	0	0	0
771	4910421	TGCAGGGGAACAAGAAGAGGGGGGCGGAGTGGATGGACGAGGGGTCGGAGAGGCAGCACTGGCCTTGGA	64	T>G	MIN	3.36e-25	1B	668657210	163	0	0	0	0	0	0	0	0	0	0	0	0	0	0	0	0	0	0	0	0
772	2275285	TGCAGTCCCCTCTGCTCGACGTTACAGAGTGAGCTTGAACATTCAACTAATCACTAGTTACGGAGTGTG	5	T>C	UNI	7.72e-27	1B	669187855	163	0	0	0	0	0	0	0	0	0	0	0	0	0	0	0	0	0	0	0	0
773	4910898	TGCAGACCGACAGTGATGTCGCTGGTTCTCTGGGTTGTTGCGTGTGCGCTTGAAACTGGGGGTGGACTG	66	C>A	MIN	3.36e-25	1B	670016583	163	0	0	0	0	0	0	0	0	0	0	0	0	0	0	0	0	0	0	0	0
774	5324641	TGCAGTTTTTTCTATGCATAAAAAAAAGAACCTCATACCTCTTTTAAAAAGACTGAGCAGCTGAAAAGA	13	A>C	MIN	2.52e-20	1B	670591719	163	0	0	0	0	0	0	0	0	0	0	0	0	0	0	0	0	0	0	0	0
775	2259129	TGCAGCGCAGGTCTGAGTTCCTCATCTCCGAGGTGGGCTTGGAACCAGTGTACATTGCTCATCGACCGT	67	G>C	MIN	9.64e-26	1B	670592820	163	0	0	0	0	0	0	0	0	0	0	0	0	0	0	0	0	0	0	0	0
776	1069950	TGCAGCCCTAAATAGGGAATGCCGCCGCTCTCTGCGAATGAAGGAGACCTCCTATACAGCCCTTTAAGG	57	A>G	UNI	1.7e-22	1B	671044218	163	0	0	0	0	0	0	0	0	0	0	0	0	0	0	0	0	0	0	0	0
777	2278137	TGCAGTACATCTATTACTGCACAGGTACTGTAGCAGTCACAATCTGCCATTCAATTTAATCGGATGGTT	43	C>T	MIN	3.28e-25	1B	671188883	163	0	0	0	0	0	0	0	0	0	0	0	0	0	0	0	0	0	0	0	0
778	1256672	TGCAGATAAAAATGCAGTCAGTGAAACTAGCAAGGAAGTATCTGAGAAGGGTTTCCTCCGAGCTGGAGG	13	G>T	MIN	4e-24	1B	671593621	164	0	0	0	0	0	0	0	0	0	0	0	0	0	0	0	0	0	0	0	0
779	1075792	TGCAGGTGAGCTCAACACTGAACTGTATATGGTATAGTAATACGTGACAATGATGTCGTTTAGTCACAA	29	T>C	MIN	3.28e-25	1B	672556005	164	0	0	0	0	0	0	0	0	0	0	0	0	0	0	0	0	0	0	0	0
780	1235874	TGCAGCTGTGCGCATGGGCGCACCGTGGCGGCGCTAACGCACTCTATAGAGCTCGCCTTGGCATCAACT	36	A>G	MIN	4e-24	1B	672851389	164	0	0	0	0	0	0	0	0	0	0	0	0	0	0	0	0	0	0	0	0
781	1002884	TGCAGATCTAGAGCGGCATGGCGGCAGAGTGGGTGATAAGGGGGCTTACGTTGGGGCAGTGCGTGGCGA	15	G>A	MIN	3.36e-25	1B	672853026	164	0	0	0	0	0	0	0	0	0	0	0	0	0	0	0	0	0	0	0	0
782	1317149	TGCAGCCTCTTCAACCCGACGCCCTCGCTCTCCGCCATGGTCGTCAACAAGTACAATCTCCGAGATCGG	56	T>G	MIN	4.87e-23	1B	673331324	164	0	0	0	0	0	0	0	0	0	0	0	0	0	0	0	0	0	0	0	0
783	1189726	TGCAGTTGACGACGAGCACGCCGATGTCCTTGGCCTTCACGCCCGTCTTGGCGAACAGCTCGTCCAGCG	55	C>G	MIN	7.72e-27	1B	673331327	164	0	0	0	0	0	0	0	0	0	0	0	0	0	0	0	0	0	0	0	0
784	1096191	TGCAGCGTCTACGACATGAGGACGAGGCGGTCGGAGTTGTTCCTCCAGACGCCCGTGCGGCCGTTGAAA	45	C>G	MIN	7.91e-27	1B	673866208	164	0	0	0	0	0	0	0	0	0	0	0	0	0	0	0	0	0	0	0	0
785	1135836	TGCAGTTTCCTCTGAAGAACTCTGTACCCGAGTGTAACTGACGAACACTGCATGACTGCATCCGAGTGT	65	G>C	MIN	3.36e-25	1B	673885553	164	0	0	0	0	0	0	0	0	0	0	0	0	0	0	0	0	0	0	0	0
786	1738865	TGCAGAAGCTCCTCGTCCTCGCCTCGCTCGCCGTCTGGTCCCGCCTGCCCGTCCCCTTCGCCGAGATCG	46	G>C	MIN	6.08e-22	1B	674004178	164	0	0	0	0	0	0	0	0	0	0	0	0	0	0	0	0	0	0	0	0
787	2290828	TGCAGTTGGAGTCGTTGCCTCCGCAATTGCCAGACTCAATACTGAATGGGCCTGGGCCTGGGCCTGATT	40	A>G	MIN	7.72e-27	1B	674089025	164	0	0	0	0	0	0	0	0	0	0	0	0	0	0	0	0	0	0	0	0
788	5323692	TGCAGTTGCCAGCCGCTGCCCAGGTACACCCGAGATCGGAAGAGCGGTTCAGCAGGAATGCCGAGACCG	11	G>A	UNI	9.42e-07	1B	674629387	164	0	0	0	0	0	0	0	0	0	0	0	0	0	0	0	0	0	0	0	0
789	1230608	TGCAGCAGCTCGGCGAAGTGAGGCATGTGCTCCGATGGCACCCTGCTGCGGCTGTGCGGGTGGAGGTGG	24	A>T	UNI	7.72e-27	1B	674777597	164	0	0	0	0	0	0	0	0	0	0	0	0	0	0	0	0	0	0	0	0
790	1153729	TGCAGGTTGAGTCGTGCTTGATGGTGCCATCCATTCCCTGCCAGTGATAGACGCGACCTGTTCACAACT	59	G>A	MIN	7.72e-27	1B	674781294	164	0	0	0	0	0	0	0	0	0	0	0	0	0	0	0	0	0	0	0	0
791	3953714	TGCAGAGCTCAAGCTCGTGGAGGTTGTCGAGGGCGGGGGATCTGAGCCAGGCGTCGGCTCGGTCGACGG	37	G>A	MIN	1.15e-24	1B	675732580	164	0	0	0	0	0	0	0	0	0	0	0	0	0	0	0	0	0	0	0	0
792	1148728	TGCAGAGCCCCCACGAAGAGGGGCGGGATGCTCTGGGCATTGCAGAACACGTTCTCCGAGATCGGAAGA	43	A>G	MIN	7.41e-21	1B	676414251	165	0	0	0	0	0	0	0	0	0	0	0	0	0	0	0	0	0	0	0	0
793	1137809	TGCAGCGGAGATCATTGCGACGTCGGTATTTGCCTTCACATTTACCGAGGAGAAGACCGCAATCCTCCG	19	A>G	MIN	4e-24	1B	679132697	165	0	0	0	0	0	0	0	0	0	0	0	0	0	0	0	0	0	0	0	0
794	3025068	TGCAGATTGTCACTGCCTAGCCCGACTGGCCGCACACTGGAGCACCGAGATCGGAAGAGCGGTTCAGCA	11	A>G	MIN	6.94e-15	1B	679132700	165	0	0	0	0	0	0	0	0	0	0	0	0	0	0	0	0	0	0	0	0
795	1104153	TGCAGGTCGGTCGCTGTATTATTCCTTCCCCAGATCCCTCCCACGCACCTCTGTTCGGCGGTGGATCCG	16	T>C	UNI	7.72e-27	1B	679751991	165	0	0	0	0	0	0	0	0	0	0	0	0	0	0	0	0	0	0	0	0
796	24052750	TGCAGCACACACTTAATTCGAGACTGACTACATCGCTAAAGCCAAGGGTTAAACGTATCCGATGGCCCG	20	A>G	MIN	3.28e-25	1B	680118343	165	0	0	0	0	0	0	0	0	0	0	0	0	0	0	0	0	0	0	0	0
797	5323610	TGCAGCTGTCATCTTCCTCGCTTTCATGCCGAGATCGGAAGAGCGGTTCAGCAGGAATGCCGAGACCGA	14	T>C	UNI	3.37e-06	1B	682008103	166	0	0	0	0	0	0	0	0	0	0	0	0	0	0	0	0	0	0	0	0
798	2276329	TGCAGGTCTATTGGGTTGATCGACGTGCCAAAATATGCCATCGGAGCACGTGCCGAGATCGGAAGAGCG	38	C>G	MIN	3.08e-19	1B	682138507	166	0	0	0	0	0	0	0	0	0	0	0	0	0	0	0	0	0	0	0	0
799	2263671	TGCAGCTGCTTGCTATAGAACGGAAAGGGAGTCGATGCCGTCAACAAAAATACGCCGCCGACCCACCGT	64	A>G	MIN	3.28e-25	1B	682149653	166	0	0	0	0	0	0	0	0	0	0	0	0	0	0	0	0	0	0	0	0
800	5411162	TGCAGAAGCTGGTTACAGGAGCTGCACACGACGAAAGGCGTGCCGCCCTTCGCCGAGATCGGAAGAGCG	35	A>C	MIN	1.59e-16	1B	682297676	166	0	0	0	0	0	0	0	0	0	0	0	0	0	0	0	0	0	0	0	0
801	5362273	TGCAGCGTCGCCGCGAGGGCCAGCAGGGCAAAGAGCACGGCGACGGTGTGCTTGGAGAGCGCCATCGTG	23	C>A	MIN	1.7e-22	1B	682410776	166	0	0	0	0	0	0	0	0	0	0	0	0	0	0	0	0	0	0	0	0
802	1125460	TGCAGAATAACTGTTCAAGAAAGTTAATCTTCGTCTCCATGGTGCCCCACTACGGAAGAAAAAAAGAAG	31	C>G	MIN	7.72e-27	1B	683207749	166	0	0	0	0	0	0	0	0	0	0	0	0	0	0	0	0	0	0	0	0
803	1085895	TGCAGAGGTTGCAGAGGTTCTGATTTATGAGAAGCGACCACACTGATGTTGCCCTCCGAGATCGGAAGA	6	G>T	MIN	3.08e-19	1B	684602041	166	0	0	0	0	0	0	0	0	0	0	0	0	0	0	0	0	0	0	0	0
804	3022562	TGCAGGCGTCACCGTCACCTCCTCGGTCAGCTTCTCGATCTCTGGATAGGTGGCATGCTAGTCTATGGA	56	G>C	MIN	7.72e-27	1B	684602044	166	0	0	0	0	0	0	0	0	0	0	0	0	0	0	0	0	0	0	0	0
805	995000	TGCAGCTTTGCACCTACCGTGAGCATGGCCGAGCCGACTCCAAACCCCATGTCGCCAAGAACCGCCTCT	56	A>G	MIN	3.36e-25	1B	684717498	166	0	0	0	0	0	0	0	0	0	0	0	0	0	0	0	0	0	0	0	0
806	3064624	TGCAGACCAACATCGAGAAGGTCTTTGCCGCTTGGAGCGTTTGCCGAGATCGGAAGAGCGGTTCAGCAG	41	T>G	MIN	2.36e-14	1B	684717501	166	0	0	0	0	0	0	0	0	0	0	0	0	0	0	0	0	0	0	0	0
807	5324322	TGCAGGCTGAGAATATTTGAACTGGCAGGGAATGATGTTCAAGGGGACATGACAGTTTTAATCGATAGG	48	A>G	MIN	7.72e-27	1B	685248032	166	0	0	0	0	0	0	0	0	0	0	0	0	0	0	0	0	0	0	0	0
808	1102235	TGCAGGTCACCAAGAGATCCTAAGAACTCTGGGAGGCGTCCTCCAGGCCCGAGATCGGAAGAGCGGTTC	11	A>C	MIN	4.68e-17	1B	685248568	166	0	0	0	0	0	0	0	0	0	0	0	0	0	0	0	0	0	0	0	0
809	1214519	TGCAGGTAGGGCTGGCGCGAGGATGATTGGGCAACGATGAGCGGCTCCCGAGATCGGAAGAGCGGTTCA	23	T>C	MIN	1.94e-15	1B	685313927	166	0	0	0	0	0	0	0	0	0	0	0	0	0	0	0	0	0	0	0	0
810	1237805	TGCAGCATTGATGACGACGAGGAGCTCGCCCCGCTGACGCCTTTGGCTGCCAGATGCTCCGAGATCGGA	11	T>C	MIN	1.7e-22	1B	685560812	166	0	0	0	0	0	0	0	0	0	0	0	0	0	0	0	0	0	0	0	0
811	1113340	TGCAGGAAATCGTCGTCGCTGTACCCGTCCTTGAGCCTCTCGTTGAGCACCGCCACGAACCCCGAGATC	11	G>A	MIN	2.12e-21	1B	685660188	166	0	0	0	0	0	0	0	0	0	0	0	0	0	0	0	0	0	0	0	0
812	1102277	TGCAGCCTTTCGGAGGTACCACCATGGAGTACGGCGACAGCACCACCACGGTCGGGTCCGAGATCGGAA	15	G>A	MIN	5.94e-22	1B	685851321	166	0	0	0	0	0	0	0	0	0	0	0	0	0	0	0	0	0	0	0	0
813	5577224	TGCAGCCACAAATCGAGCAATCGAATCACACCATGAGCAACAGAAATGGAAGCTCGCGTCTAAAGACGC	60	T>G	MIN	4.1e-24	1B	686820531	167	0	0	0	0	0	0	0	0	0	0	0	0	0	0	0	0	0	0	0	0
814	1667835	TGCAGCAGGGGGTCGACGACCCTGGCGTTGAGCCACGCGAGCACCACCGCCATCTCCTCCCCCCCTCTC	67	T>C	MIN	9.41e-26	1B	687025940	167	0	0	0	0	0	0	0	0	0	0	0	0	0	0	0	0	0	0	0	0
815	7333568	TGCAGCCATCGCACTGGAACGGAGGGCTGCCGAGATCGGAAGAGCGGTTCAGCAGGAATGCCGAGACCG	24	G>A	UNI	9.65e-07	1B	687174103	167	0	0	0	0	0	0	0	0	0	0	0	0	0	0	0	0	0	0	0	0
816	1864924	TGCAGATCCTGCGACGGCTGCGGAGACTTGGTGCTTGGCTTCGTGTACCACAACGCCGAGCGCCAGCTC	35	T>C	MIN	3.28e-25	1B	687174262	167	0	0	0	0	0	0	0	0	0	0	0	0	0	0	0	0	0	0	0	0
817	3030959	TGCAGTGGGGGTAGAATCACAAAATGTCAGGGAGTACCGAGATCGGAAGAGCGGTTCAGCAGGAATGCC	14	A>G	MIN	1.49e-10	1B	687576727	167	0	0	0	0	0	0	0	0	0	0	0	0	0	0	0	0	0	0	0	0
818	2275932	TGCAGCTTAATTGGCGATCGAGTAGAAGTGACTAATGGCATGATCGATCAGCTAGCAATGCATCTCCGT	39	A>T	MIN	7.72e-27	1B	688267459	167	0	0	0	0	0	0	0	0	0	0	0	0	0	0	0	0	0	0	0	0
819	29308021	TGCAGTATGTGCTTACGTGATTTATTTGTCGGAGTAGTTTATTTTAGTTCGTGGACTGGGCTGGGCCGT	17	T>C	MIN	7.72e-27	1B	688540879	167	0	0	0	0	0	0	0	0	0	0	0	0	0	0	0	0	0	0	0	0
820	2253824	TGCAGTGCCTCCTCCTATCGACCATGGACGAGCTATGTGAGGGACACCACGCCGAGATCGGAAGAGCGG	28	C>T	MIN	4.56e-17	1B	689076392	167	0	0	0	0	0	0	0	0	0	0	0	0	0	0	0	0	0	0	0	0
821	1119258	TGCAGGAAGTCCAGAATGTCTGCACCACCCTTGTGCACAAGAAGGCAAGCAACACGAGGAGCGGCGATG	11	C>G	MIN	7.91e-27	1B	693356948	168	0	0	0	0	0	0	0	0	0	0	0	0	0	0	0	0	0	0	0	0
822	1057749	TGCAGCTGATATGCATGCACGCGTCCCTCCTGAGCTTTTCTCGCCATGCATGCATTTGTTTGCTTATGC	45	A>G	MIN	7.72e-27	1B	694328299	168	0	0	0	0	0	0	0	0	0	0	0	0	0	0	0	0	0	0	0	0
823	1126193	TGCAGGAGGAGCCCATGGTTTGAAGCGCGCACGCGAGCATGGACATTATTATTCTAGACGGGCGCGTGG	50	A>G	MIN	7.72e-27	1B	696970010	169	0	0	0	0	0	0	0	0	0	0	0	0	0	0	0	0	0	0	0	0
824	1228670	TGCAGCTGCTGGCGGTAGCTGCACGACTCGTTGTGGTTGGGCGTCTTGCACGCAACGTGCGGGAAGCGG	12	C>T	MIN	3.28e-25	1B	697213072	169	0	0	0	0	0	0	0	0	0	0	0	0	0	0	0	0	0	0	0	0
825	992448	TGCAGATGAGCTCTTGGCAGGAAAACACCAGCCCGTGCAACTGAACGGGCATCATGTGCGCGGCTGTTC	43	G>A	MIN	3.28e-25	1B	697735712	169	0	0	0	0	0	0	0	0	0	0	0	0	0	0	0	0	0	0	0	0
826	2249179	TGCAGACCGATCTAGCGGAGCACCCATCGGTCGGGATCGCGATCCATCCATCAAACCTGCTCGACCCGA	42	T>G	MIN	3.36e-25	1D	395065	170	0	0	0	0	0	0	0	0	0	0	0	0	0	0	0	0	0	0	0	0
827	1079093	TGCAGGATGAAGGGGAGAGGTGGGAGGTGGTCCAGGGGGTATGGGTTGAGATGCTATGCTACTCTGCCG	44	G>A	MIN	7.91e-27	1D	464428	170	0	0	0	0	0	0	0	0	0	0	0	0	0	0	0	0	0	0	0	0
828	2249152	TGCAGTAGCTATCGATGGAGAAGAGTGGGATGACTGCTTGGCTTCGGAGTCAGAGTCGAGCATCGCTGA	50	C>A	MIN	7.91e-27	1D	3526349	170	0	0	0	0	0	0	0	0	0	0	0	0	0	0	0	0	0	0	0	0
829	10984364	TGCAGAAATGATTGACTCCCTCCAATCCGTTTTAAATTTCGATGGAAATGAATAACTCGTACTATAGTC	37	T>G	MIN	4e-24	1D	5269108	170	0	0	0	0	0	0	0	0	0	0	0	0	0	0	0	0	0	0	0	0
830	1003864	TGCAGCAGCATCACCACCACCATCGGCGCCGCAAGCCCCGCCAGCTGCGCGGCTTCCCTACACCAGCGC	61	A>G	UNI	7.72e-27	1D	5792156	170	0	0	0	0	0	0	0	0	0	0	0	0	0	0	0	0	0	0	0	0
831	7350148	TGCAGCTATATATCCACCCATTTACTAGAGGAACGAGCGCTGATTGGCGGGCAGAGATTGGATGGATGC	13	C>T	MIN	7.91e-27	1D	5855309	170	0	0	0	0	0	0	0	0	0	0	0	0	0	0	0	0	0	0	0	0
832	1033127	TGCAGTTTGGTCATCATGTCCAGTAAAGAGTTTCCTTTGACCGAATTTTCATCACCGAGATCGGAAGAG	8	G>C	MIN	5.7e-16	1D	6686084	171	0	0	0	0	0	0	0	0	0	0	0	0	0	0	0	0	0	0	0	0
833	1094522	TGCAGGGTGGTTCTGGCGCCGCTGACGAGGCGGCGCTCCTATGCCAACATGCCGCAGCCGCACGCCGCC	31	G>A	MIN	7.72e-27	1D	7295598	171	0	0	0	0	0	0	0	0	0	0	0	0	0	0	0	0	0	0	0	0
834	3025360	TGCAGGTAGGCCTGCATGCTCTCCAGCTCCGCCTTGGACCGAGATCGGAAGAGCGGTTCAGCAGGAATG	23	C>G	MIN	1.22e-11	1D	7809832	171	0	0	0	0	0	0	0	0	0	0	0	0	0	0	0	0	0	0	0	0
835	2257004	TGCAGCAGCGGTGGTCGTCGCCTTGTATGTGTCGAGCTTCCAACGTGCAGGTGTGCTTCACTAAGCCGC	63	A>T	UNI	3.28e-25	1D	8257916	171	0	0	0	0	0	0	0	0	0	0	0	0	0	0	0	0	0	0	0	0
836	1124304	TGCAGGGGCGAGCCCGTGGCCGTGCTGCGACAAGTGCGGTGTGTGTACCAAGTCCATCCCGCCGCAGTG	39	T>C	MIN	7.72e-27	1D	9245633	171	0	0	0	0	0	0	0	0	0	0	0	0	0	0	0	0	0	0	0	0
837	1107347	TGCAGACCGCTGCCCCCAGGACTTCCGTCGTCCCGACGTCGCCTGCCCACCTCCCGAGATCGGAAGAGC	5	A>G	MIN	8.81e-20	1D	9445635	171	0	0	0	0	0	0	0	0	0	0	0	0	0	0	0	0	0	0	0	0
838	1217227	TGCAGGACATAAAAAGGCTAACCCAATTGCGCAAGCTGGGAGTGACTGGCGTCAAGAAGGAAAATGGAC	46	T>A	MIN	7.91e-27	1D	9494007	171	0	0	0	0	0	0	0	0	0	0	0	0	0	0	0	0	0	0	0	0
839	1017784	TGCAGTTATAAAAAGAATACACCAGCGTCCACGTACGTGTACGTCAGACAGGCAGCTCGGCCGAGATCG	28	C>G	MIN	1.4e-23	1D	10052205	171	0	0	0	0	0	0	0	0	0	0	0	0	0	0	0	0	0	0	0	0
840	1108723	TGCAGGAAGAGCCCATTTGGTGCTCTGAGCCTCATCCTATTCTGGTTGTTGTCATTGCGCACTAACTTC	28	G>T	MIN	1.17e-24	1D	10536423	171	0	0	0	0	0	0	0	0	0	0	0	0	0	0	0	0	0	0	0	0
841	1105297	TGCAGCCTAACCTCAAGGGTGTTGGACACTTAATTCACCTAAGGTACCTAGGTCTATCAGGTACCAGAA	65	A>G	MIN	7.91e-27	1D	11897670	172	0	0	0	0	0	0	0	0	0	0	0	0	0	0	0	0	0	0	0	0
842	1113227	TGCAGCCTAACCTCAAGGGTGTTGGACACTTAATTCACCTAAGGTACCTAGGTCTATCAGGTACCGAGA	21	T>C	MIN	1.15e-24	1D	11897670	172	0	0	0	0	0	0	0	0	0	0	0	0	0	0	0	0	0	0	0	0
843	1040722	TGCAGTCTGGGTACACTGGTGGGTGGGGGGCGAGATAAAGGCGTGGCATTGGTCCTACATATTGACACT	36	A>G	MIN	3.28e-25	1D	11923803	172	0	0	0	0	0	0	0	0	0	0	0	0	0	0	0	0	0	0	0	0
844	1221968	TGCAGCGACGAGATGGGCGCGGTGGCGACGCCCGCCATCTCGGCGTTCGCCCTCGCCTTGAGCTTCTTC	16	G>T	MIN	7.91e-27	1D	12039658	172	0	0	0	0	0	0	0	0	0	0	0	0	0	0	0	0	0	0	0	0
845	1013683	TGCAGCTCCGCAACTCGTGCCCCGTCTGCCGCCACGAGATGCCCACCGACACCGCCGCGGCGCGGTCGC	51	C>A	MIN	7.91e-27	1D	12181319	172	0	0	0	0	0	0	0	0	0	0	0	0	0	0	0	0	0	0	0	0
846	3028391	TGCAGACCCCACTGCTGCTGCCGACACCGCCGCCGCCGATGGCCGAGATCGGAAGAGCGGTTCAGCAGG	10	A>G	UNI	3.51e-12	1D	12248711	172	0	0	0	0	0	0	0	0	0	0	0	0	0	0	0	0	0	0	0	0
847	1091758	TGCAGATAAAACTGAGCAGTGGTATTAAGCGCGTCATAGATTATATATTTAACCGAGATCGGAAGAGCG	38	G>T	MIN	3.08e-19	1D	12426863	172	0	0	0	0	0	0	0	0	0	0	0	0	0	0	0	0	0	0	0	0
848	1093661	TGCAGATGCAGCCGTCGTCGCCAACCCCCTCCACGACGACGACATCCTCAGGGAGATCCTGCTCCGCCT	38	A>G	MIN	7.91e-27	1D	12930980	172	0	0	0	0	0	0	0	0	0	0	0	0	0	0	0	0	0	0	0	0
849	2242972	TGCAGGCTAGCTACTCGAATGACTATTTAATTTGGTCTACCTCCACAGGCCGAGATCGGAAGAGCGGTT	12	A>G	MIN	1.34e-17	1D	14152143	172	0	0	0	0	0	0	0	0	0	0	0	0	0	0	0	0	0	0	0	0
850	4007915	TGCAGGCCAAGAAGATAGACGCCAACCCAAGGGACTACCTTACCTTCTTCTGCTTAGCGAACCGAGATC	12	A>G	MIN	2.12e-21	1D	17533163	173	0	0	0	0	0	0	0	0	0	0	0	0	0	0	0	0	0	0	0	0
851	981077	TGCAGAGTCCTATTCTGCTGCCTGCTGTTATTTAGTACCATGCGATCAGATCATTTATCGTTAAGATTC	26	G>C	MIN	7.91e-27	1D	17967545	173	0	0	0	0	0	0	0	0	0	0	0	0	0	0	0	0	0	0	0	0
852	2243260	TGCAGAAAAAGCGCAATACTTGGGGACAGTATTAGATCGAACCCTAGGCACCCAGGAGACCCACGAGAG	30	A>G	MIN	7.91e-27	1D	17967548	173	0	0	0	0	0	0	0	0	0	0	0	0	0	0	0	0	0	0	0	0
853	1090318	TGCAGGTGGCTGCTTCACGAGGGCCGCCGAGCGGCCAAAATGAATGGAGAGAGTAGTGCCGAGATCGGA	34	C>G	MIN	1.74e-22	1D	19452755	173	0	0	0	0	0	0	0	0	0	0	0	0	0	0	0	0	0	0	0	0
854	980876	TGCAGCTGCTTTTGGTTGCGCCGAGAACTGTAAACTGTTTGGGCGTGTTGGTTTCAGCTGCCTTGGCTT	17	G>A	MIN	2.95e-13	1D	19551998	173	0	0	0	0	0	0	0	0	0	0	0	0	0	0	0	0	0	0	0	0
855	1142437	TGCAGCAGCCTTCTGCTTTGCAAGTGCTGGGAATCGCGTCATGATGAGGAAGACGAATACGATTACGTC	11	T>C	MIN	7.91e-27	1D	19610425	173	0	0	0	0	0	0	0	0	0	0	0	0	0	0	0	0	0	0	0	0
856	991664	TGCAGCTGCACTTTAATTGTCAGCCTAATAGCATGCAAGCCAGAGATGAACCGAATGTATATCTTGCAC	49	A>G	UNI	7.72e-27	1D	19833152	173	0	0	0	0	0	0	0	0	0	0	0	0	0	0	0	0	0	0	0	0
857	1099647	TGCAGAATGCGTCTTCCTGAATGGCGTGATGCATTTTATGCATTCGTTGCTCCATAAACTTTCAATAGC	25	G>A	MIN	4e-24	1D	20403319	173	0	0	0	0	0	0	0	0	0	0	0	0	0	0	0	0	0	0	0	0
858	985475	TGCAGGTTTGCTGCACCGCCTCAACGAATACGACCAATAAGCGACAAAATTCTGGAATCCGACATCGTC	51	C>A	UNI	7.91e-27	1D	20509751	173	0	0	0	0	0	0	0	0	0	0	0	0	0	0	0	0	0	0	0	0
859	1102099	TGCAGGAGGTTTCTCACGACCTCTAGGGAGATCACCCCCGCGCTGCACCCCATCCCGAGATCGGAAGAG	17	G>A	MIN	2.59e-20	1D	20535362	173	0	0	0	0	0	0	0	0	0	0	0	0	0	0	0	0	0	0	0	0
860	1004576	TGCAGGCGGCACCGCAGGGCGCTTGCGCCCTGATGGTGTCCACAGAGGGCACCTCTATCATCAACTATG	49	C>T	MIN	3.36e-25	1D	20535365	173	0	0	0	0	0	0	0	0	0	0	0	0	0	0	0	0	0	0	0	0
861	1081222	TGCAGTGGATTCAACCCGACCCCGAGCTTGGCTGACATCGTCGTGAACAAGTACAAGCTCAGAGCCGAC	63	G>A	MIN	7.91e-27	1D	20535507	173	0	0	0	0	0	0	0	0	0	0	0	0	0	0	0	0	0	0	0	0
862	3940296	TGCAGCACAAGCTTGTTAGCTCACTCCACGCCGAGATCGGAAGAGCGGTTCAGCAGGAATGCCGAGACC	22	A>G	UNI	3.29e-06	1D	20691938	173	0	0	0	0	0	0	0	0	0	0	0	0	0	0	0	0	0	0	0	0
863	1102517	TGCAGTTTTATTCAAACAAAAAAATCCCCGCGAAAAAAAGATATCTGATTAATTAACAACTCGTACTAC	30	C>T	MIN	4e-24	1D	22203518	174	0	0	0	0	0	0	0	0	0	0	0	0	0	0	0	0	0	0	0	0
864	3025510	TGCAGGTGCAGTTAGCTAGCCAGACTTCGCTGCACAGCTGACCGAGATCGGAAGAGCGGTTCAGCAGGA	21	A>C	MIN	2.95e-13	1D	22383333	174	0	0	0	0	0	0	0	0	0	0	0	0	0	0	0	0	0	0	0	0
865	4910003	TGCAGATATATGGTCCAAGTTATTCCGTATGGTGCGGTATGCTTACAAACCTACACTGTACCCAAACGA	33	G>A	UNI	7.91e-27	1D	22388097	174	0	0	0	0	0	0	0	0	0	0	0	0	0	0	0	0	0	0	0	0
866	1057133	TGCAGTAGGAGTACTAATCTTTCATATAACAGGAAACATGCTCATATATGCAATCAGCCGTAGGATGAA	13	C>G	MIN	3.28e-25	1D	22804298	174	0	0	0	0	0	0	0	0	0	0	0	0	0	0	0	0	0	0	0	0
867	1065155	TGCAGGCACCAGTTCGTATCATCCTAGTGCTGTGTATGCTTAATCTGATGGCAACATTCATGATCATCA	25	A>G	MIN	3.36e-25	1D	23297730	174	0	0	0	0	0	0	0	0	0	0	0	0	0	0	0	0	0	0	0	0
868	29429711	TGCAGGAAAGCAATATATTTCCGTGTGCTAGCTAGGAGTCGTTGGTCGTACCTACGTTTTCATCCCTAG	47	G>A	MIN	4.1e-24	1D	24608957	174	0	0	0	0	0	1	0	0	0	0	0	0	0	0	0	0	0	0	0	0
869	1037975	TGCAGCTCCAATGCAAGGACAAGGCTCATGTTGTGCATCTCTAGTGGTGAAGCTCCAAGGCACACACAG	11	T>G	MIN	7.91e-27	1D	32932760	175	0	0	0	0	0	0	0	0	0	0	0	0	0	0	0	0	0	0	0	0
870	1225267	TGCAGCTATAAGCCTACATCTCTGCTATTTTATTTTTTACTTTTCCTTTCCAGGACAACTCAGTAGTGT	50	C>G	MIN	3.36e-25	1D	33062665	175	0	0	0	0	0	0	0	0	0	0	0	0	0	0	0	0	0	0	0	0
871	1005316	TGCAGAAACGAGTCACAACCTGTGGCTGTGGTGCCACCCGCTTGCAAAGGGCGTCGTCTCCCTTCAGTT	65	A>G	MIN	3.28e-25	1D	33717552	175	0	0	0	0	0	0	0	0	0	0	0	0	0	0	0	0	0	0	0	0
872	1043105	TGCAGATTTCCAGATCTGACTCCCATCGGGGCACTCCTATGTTATGCTACCAGTACCATTCCATCTCCA	37	T>A	UNI	3.28e-25	1D	33901393	175	0	0	0	0	0	0	0	0	0	0	0	0	0	0	0	0	0	0	0	0
873	2250871	TGCAGTTGAGCTATCAAATGGTTGCTAGTTCGACTGGTGTTGCTTGGTGCCCTCGCTATTGAGGTCGTC	46	G>C	MIN	7.91e-27	1D	36441065	176	0	0	0	0	0	0	0	0	0	0	0	0	0	0	0	0	0	0	0	0
874	1092511	TGCAGTGCGGATGACATTGATGGCAACCGAAACGAACTGCATGTTAGGGGAGAAGAGAGCCGCAAGGGG	38	G>A	MIN	7.72e-27	1D	36468510	176	0	0	0	0	0	0	0	0	0	0	0	0	0	0	0	0	0	0	0	0
875	1105581	TGCAGGAGCAGTAAGACAGAAGGATACCCTCGTGTTTTTGTTTCTGTTAAGTTATTGCACCAGTAAAAA	68	A>T	MIN	7.91e-27	1D	37541565	176	0	0	0	0	0	0	0	0	0	0	0	0	0	0	0	0	0	0	0	0
876	3021743	TGCAGTCACAATGGAGCCTTGCTTGTTGCCTGTGTTCCCGAGATCGGAAGAGCGGTTCAGCAGGAATGC	36	C>G	MIN	1.82e-09	1D	38367500	176	0	0	0	0	0	0	0	0	0	0	0	0	0	0	0	0	0	0	0	0
877	2257768	TGCAGCAGCTGCGCGTGGCCGACCTTCCTACGCAGCGCGCTGGTGAGCTTGACGGAGTCGACGCCATCG	47	C>T	MIN	3.28e-25	1D	40799606	176	0	0	0	0	0	0	0	0	0	0	0	0	0	0	0	0	0	0	0	0
878	1027290	TGCAGCAAGTAAAAATGTGCATTGATATTGGCCTACACTGCGTCCAGTCAAAGCCTGAAAAGAGGCCTA	20	A>G	MIN	3.28e-25	1D	41682921	177	0	0	0	0	0	0	0	0	0	0	0	0	0	0	0	0	0	0	0	0
879	1216886	TGCAGAAGTATTGATAATGTCATGAAGTTGATCTGCTTGTCATCCCGAAAGGCTTACATGAGATAGATA	44	C>T	MIN	7.72e-27	1D	41694009	177	0	0	0	0	0	0	0	0	0	0	0	0	0	0	0	0	0	0	0	0
880	1075193	TGCAGGCGAGGCATCTAAATCCATCAAATCACATTCAATTCCCCTATGCCCTGTTTGTTCCGAGATCGG	26	A>G	MIN	4.87e-23	1D	42476211	177	0	0	0	0	0	0	0	0	0	0	0	0	0	0	0	0	0	0	0	0
881	4990787	TGCAGGAGGTGACGCGCATCACTTCGGCGTTCCTGGAGGTGGAGGGCGAGTGCGAGGGCGGCTACGCCA	11	A>G	MIN	7.91e-27	1D	44369303	177	0	0	0	0	0	0	0	0	0	0	0	0	0	0	0	0	0	0	0	0
882	3064683	TGCAGCTGTTCACGCGGCTCACGCAGCTCTGCTCTAACCTAACCGAGATCGGAAGAGCGGTTCAGCAGG	24	A>G	MIN	8.25e-14	1D	44774147	177	0	0	0	0	0	0	0	0	0	0	0	0	0	0	0	0	0	0	0	0
883	1110095	TGCAGAAGAAGAACATGGAGGAGTCTAACTCTCGCGCCGAGGTAGATTAATCCGACCGAGATCGGAAGA	14	C>A	MIN	3.08e-19	1D	44821106	177	0	0	0	0	0	0	0	0	0	0	0	0	0	0	0	0	0	0	0	0
884	3024430	TGCAGTGCTGCCTAGCTAGTCTTCGCGCTGCTTGGCCGAGATCGGAAGAGCGGTTCAGCAGGAATGCCG	5	T>C	MIN	5.21e-10	1D	46096421	177	0	0	0	0	0	0	0	0	0	0	0	0	0	0	0	0	0	0	0	0
885	4910343	TGCAGAAAGCGGATGCAGTCGGTGGAGTTGGCCCGAGATCGGAAGAGCGGTTCAGCAGGAATGCCGAGA	5	A>G	UNI	2.27e-08	1D	46148381	177	0	0	0	0	0	0	0	0	0	0	0	0	0	0	0	0	0	0	0	0
886	1089532	TGCAGTTAACAAATGAGTACCATCAAGAGTGCAACCGACCTAATAAAACAAATGGACCTTCCTTCCGAG	30	G>A	UNI	4e-24	1D	46169863	177	0	0	0	0	0	0	0	0	0	0	0	0	0	0	0	0	0	0	0	0
887	3936813	TGCAGTCCACTGCTAGTTCTTGCGGGGGAGGCAGTGCTGCTCCGAGATCGGAAGAGCGGTTCAGCAGGA	10	T>C	MIN	2.88e-13	1D	48222402	178	0	0	0	0	0	0	0	0	0	0	0	0	0	0	0	0	0	0	0	0
888	1201492	TGCAGGCTCGCGCTCCGCTGCTGCCACAACCTAGCCAAGGTATTCATCGCGGCCGACGGCAATCTCCAC	45	A>G	MIN	7.91e-27	1D	49402968	178	0	0	0	0	0	0	0	0	0	0	0	0	0	0	0	0	0	0	0	0
889	2256798	TGCAGGCTCTCCGTGCCTGCCGCCGTCAGCATGCCGTCTCTCCAGACGCTCCTCCTCACCCGCGTATCC	52	T>C	MIN	3.28e-25	1D	49554896	178	0	0	0	0	0	0	0	0	0	0	0	0	0	0	0	1	0	0	0	0
890	1032466	TGCAGTTGGTGTGCTCCAGGACGCGGAGGGTCTCTGAGGGCAGGGAGCCGAGACCGAGCGGGTAGATCC	11	T>A	MIN	7.72e-27	1D	49567274	178	0	0	0	0	0	0	0	0	0	0	0	0	0	0	0	0	0	0	0	0
891	1127992	TGCAGTTGTTGGTGAGTTTGTCCCATCACATCGTGTGTTCATCAGTGTACCCGAGATCGGAAGAGCGGT	7	G>C	MIN	3.75e-18	1D	50879426	178	0	0	0	0	0	0	0	0	0	0	0	0	0	0	0	0	0	0	0	0
892	1213162	TGCAGGAAGCTGAGTCTGGCGCACGGGCGAGGGCGGCAAGGAAGCCGCCCAGGGAGCGCTCCTGGACCG	6	A>C	MIN	7.91e-27	1D	52827980	179	0	0	0	0	0	0	0	0	0	0	0	0	0	0	0	0	0	0	0	0
893	5323641	TGCAGGCGTCGGTGTCTCGCGCACGGGCAAGACCGAGATCGGAAGAGCGGTTCAGCAGGAATGCCGAGA	31	A>G	MIN	2.21e-08	1D	53181077	179	0	0	0	0	0	0	0	0	0	0	0	0	0	0	0	0	0	0	0	0
894	1122716	TGCAGACTTCGGTGTCTGGCGCACGGGCACGGGTGAGGGCGGCAAGGAAGCCGTTCAGGGCTTGCTCGG	7	T>G	MIN	7.72e-27	1D	53230437	179	0	0	0	0	0	0	0	0	0	0	0	0	0	0	0	0	0	0	0	0
895	1126182	TGCAGAAGATTTTCTGTCCTAATGATGGCAAAGGCTACTAGTAATCTCTTCTCCCTGTCAAAACTTCAC	29	A>C	MIN	7.91e-27	1D	53502537	179	0	0	0	0	0	0	0	0	0	0	0	0	0	0	0	0	0	0	0	0
896	1001430	TGCAGCTCCGTCGTCATACTTAATTTAGTTCTTTTTTTGGATGTTGCCCGCAGTGGCTGTAGGTTTGCT	67	C>G	MIN	9.41e-26	1D	53507383	179	0	0	0	0	0	0	0	0	0	0	0	0	0	0	0	0	0	0	0	0
897	4911026	TGCAGACCTTAGGCTCAACGAAGGAACCCAGCCGAGATCGGAAGAGCGGTTCAGCAGGAATGCCGAGAC	11	G>A	UNI	7.92e-08	1D	55625222	179	0	0	0	0	0	0	0	0	0	0	0	0	0	0	0	0	0	0	0	0
898	1101281	TGCAGTTCTTTGGTGCATCTAGAAATATAGAAACGGCATGATTTTTGATTTTCTTTCCTGGACTGATAT	20	A>G	MIN	7.91e-27	1D	55855683	179	0	0	0	0	0	0	0	0	0	0	0	0	0	0	0	0	0	0	0	0
899	1218540	TGCAGCTATGGCGGTATTGCACCAGAATGGTGGCAGATGCGCCAGAGTAGCATCATGCGTCGGCGGCGG	14	T>G	MIN	3.28e-25	1D	55933728	179	0	0	0	0	0	0	0	0	0	0	0	0	0	0	0	0	0	0	0	0
900	4910323	TGCAGGGGAGCTTCAGGATCGACGCGGCGCTGAACGTGGCGGCGGGCGCCGCCAAGGAGAAGGACAGGG	27	C>A	MIN	7.91e-27	1D	57580846	180	0	0	0	0	0	0	0	0	0	0	0	0	0	0	0	0	0	0	0	0
901	1214020	TGCAGCATCGTGGCATGGCAGCACCAAAGAGTAACAACCACTATCGCTGCCAGCTGATCTGACCAAAAA	68	A>C	MIN	2.76e-26	1D	58152304	180	0	0	0	0	0	0	0	0	0	0	0	0	0	0	0	0	0	0	0	0
902	2242488	TGCAGTAGTCCATAAGTAGCTCGAGCTAGCTAGTTCACTCACTCATCATCCAAGAATTAATTGCCACGT	15	G>C	MIN	7.72e-27	1D	60732680	180	0	0	0	0	0	0	0	0	0	0	0	0	0	0	0	0	0	0	0	0
903	5323567	TGCAGCCTTCACGGCCTGCCTCTACCGCTCCCGCCGAGATCGGAAGAGCGGTTCAGCAGGAATGCCGAG	31	C>T	MIN	6.34e-09	1D	62237049	181	0	0	0	0	0	0	0	0	0	0	0	0	0	0	0	0	0	0	0	0
904	1697486	TGCAGCTTTTGCGGGAGATTCCAGGAAGATCTCGCCCATCGCGAGAGGAAACGAAGGTGGCTGATCAAC	15	A>G	MIN	7.72e-27	1D	62298916	181	0	0	0	0	0	0	0	0	0	0	0	0	0	0	0	0	0	0	0	0
905	4396076	TGCAGCAGTGCCGTGCTCTGGAAGATGATCTCCACTGAGGTGTTGTACCGAGATCGGAAGAGCGGTTCA	8	T>C	MIN	1.59e-16	1D	81253066	182	0	0	0	0	0	0	0	0	0	0	0	0	0	0	0	0	0	0	0	0
906	1065502	TGCAGATCACTATGCTGCGGTGAAGAACCTGCTGCGCTATATAGCAGGAACACTGGAGTATGGATGCGA	9	C>T	MIN	7.72e-27	1D	112572240	183	0	0	0	0	0	0	0	0	0	0	0	0	0	0	0	0	0	0	0	0
907	1097911	TGCAGCCCAATCAGACTGCACCTAAAGTGGTGCCGTGGAATGCATTAGTGCTGCCCGAGATCGGAAGAG	34	G>A	MIN	5.7e-16	1D	113831591	183	0	0	0	0	0	0	0	0	0	0	0	0	0	0	0	0	0	0	0	0
908	5325306	TGCAGCGCACCAGGATGACGCCGCCACCGACGCCCGACTTCGCCGAGATCGGAAGAGCGGTTCAGCAGG	15	T>C	MIN	1.01e-12	1D	174230954	184	0	0	0	0	0	0	0	0	0	0	0	0	0	0	0	0	0	0	0	0
909	1121103	TGCAGTAAACTTCAGACAATGATTGCCATTTAACCATAGCACCCCAGATCCAGCCATGGCCTCATAAAT	17	A>G	MIN	4e-24	1D	189470382	185	0	0	0	0	0	0	0	0	0	0	0	0	0	0	0	0	0	0	0	0
910	3034009	TGCAGCATTTGTTAGATCAATGCCAAGTAATTCATGCATCGACTAAGCAATTCATGCATCGAGACATGT	23	C>T	MIN	7.91e-27	1D	208821351	186	0	0	0	0	0	0	0	0	0	0	0	0	0	0	0	0	0	0	0	0
911	1771961	TGCAGCACAGAAGAGAGGGAGCTTTATGAACAACATCAACTCCACATCGGAAACTGAGATAGAGAAGTG	20	G>T	MIN	4e-24	1D	211126523	186	0	0	0	0	0	0	0	0	0	0	0	0	0	0	0	0	0	0	0	0
912	3021397	TGCAGAAATAAGTCAAGATCCAGCATATCCTTCAATGCCCGAGATCGGAAGAGCGGTTCAGCAGGAATG	18	T>G	MIN	1.22e-11	1D	212681391	187	0	0	0	0	0	0	0	0	0	0	0	0	0	0	0	0	0	0	0	0
913	1681936	TGCAGTTCTCTTGCGCTTCCTACTGCCGTACTCCTACAGACGTCCCTTCTTGGAAGAGAGAGAAAGAGA	6	T>C	MIN	3.15e-19	1D	224992025	188	0	0	0	0	0	0	0	0	0	0	0	0	0	0	0	0	0	0	0	0
914	7925419	TGCAGCCAGGTCGGACCTCCATGGACGATCTCGAGGGACGGCGGCCCGCCGAGATCGGAAGAGCGGTTC	5	C>T	MIN	1.94e-15	1D	242237937	189	0	0	0	0	0	0	0	0	0	0	0	0	0	0	0	0	0	0	0	0
915	1102363	TGCAGAGCAGCGCACACCTGAGCCGCCGCTTCGTCCTTGTCTCCGTCCAGCCTTCCCCTCAGGACCCGA	8	A>G	MIN	2.76e-26	1D	264439411	190	0	0	0	0	0	0	0	0	0	0	0	0	0	0	0	0	0	0	0	0
916	2250219	TGCAGACCCAATTGCGATGTCAATACGCAAGTCTAAAGGCAGTTTTTGTTTACTGCCATGGACAATGCT	39	C>A	MIN	7.72e-27	1D	286215528	191	0	0	0	0	0	0	0	0	0	0	0	0	0	0	0	0	0	0	0	0
917	987322	TGCAGTTGGACGTGTTGATGTGGTCGCCCTTGGTGCGGAAGCTCGTGTACATGGTGGGGAAGTACGTGA	28	C>A	MIN	7.72e-27	1D	296218596	192	0	0	0	0	0	0	0	0	0	0	0	0	0	0	0	0	0	0	0	0
918	1073500	TGCAGAAATATTTAGGTCTTCTTGGATCTCAATCCAAAAGCGTACGGAGGGAGGAGGATTTGATTTGGA	33	C>T	MIN	8.81e-20	1D	297893811	193	0	0	0	0	0	0	0	0	0	0	0	0	0	0	0	0	0	0	0	0
919	3064835	TGCAGTAGCAGGGCGGGGCGTCGAGGCCAGGAGGAGCTCGCCCGAGATCGGAAGAGCGGTTCAGCAGGA	24	G>T	MIN	2.95e-13	1D	322694442	194	0	0	0	0	0	0	0	0	0	0	0	0	0	0	0	0	0	0	0	0
920	3533006	TGCAGGAAGCAACATAGCTCCGCCGCTGCTCTTCAAGGACCGAGATCGGAAGAGCGGTTCAGCAGGAAT	33	C>G	UNI	3.29e-06	1D	323976024	194	0	0	0	0	0	0	0	0	0	0	0	0	0	0	0	0	0	0	0	0
921	1083636	TGCAGCGACATGTCCCTGGACGAGATGGACGCCGCGGTCAGGAGGATGGAGTTCGTCGTCTTCGACCGA	38	C>G	MIN	2.7e-26	1D	331598853	195	0	0	0	0	0	0	0	0	0	0	0	0	0	0	0	0	0	0	0	0
922	3941412	TGCAGCTCCCGCTGTAATGTGACCTTGGCGTCGACGGCCTCGGCCAGTTCGTCCATCTCGCCGTCCGAG	17	T>C	MIN	9.41e-26	1D	335765860	195	0	0	0	0	0	0	0	0	0	0	0	0	0	0	0	0	0	0	0	0
923	1003643	TGCAGCTCCCCTCCGCGGCCACCAGGGACGACGCGCTCGCCTCCCTCGTCGGCCAGCTAGAGCAGAACC	60	A>G	MIN	7.72e-27	1D	336068739	195	0	0	0	0	0	0	0	0	0	0	0	0	0	0	0	0	0	0	0	0
924	2249858	TGCAGGGAGCGTCGACTTGCAGCTGGAGGAGGTGTCGACCTAAAGCTCGCCACCCACGCCACTATGACC	58	C>G	MIN	7.72e-27	1D	340932956	196	0	0	0	0	0	0	0	0	0	0	0	0	0	0	0	0	0	0	0	0
925	996221	TGCAGTTGCTCCTCTATGGCTCTTCCGCCCACGAGCAGGGCGGTGGGGACGGAGCGGAAAAGGAACAAG	68	G>C	MIN	7.72e-27	1D	346863519	197	0	0	0	0	0	0	0	0	0	0	0	0	1	0	0	0	0	0	0	0
926	3222432	TGCAGGCCGCAGCGCCCGCGGTAGGAATTTTTTGTCCCGAGATCGGAAGAGCGGTTCAGCAGGAATGCC	30	T>C	MIN	1.49e-10	1D	352945155	198	0	0	0	0	0	0	0	0	0	0	0	0	0	0	0	0	0	0	0	0
927	1089257	TGCAGAACTTATGCCATGATGGAGCACACATGCCATGGATCGCCAAGGCGCTGGCCTGCAATCCCATCG	41	G>C	MIN	7.72e-27	1D	362622238	199	0	0	0	0	0	0	0	0	0	0	0	0	0	0	0	0	0	0	0	0
928	1043337	TGCAGCAGAAAAGCATACGTCCTACCAAAACCAAGCAAATCAAAATAGCCAATTATCTACATCCTCCCG	8	A>C	MIN	7.72e-27	1D	367965228	200	0	0	0	0	0	0	0	0	0	0	0	0	0	0	0	0	0	0	0	0
929	1232795	TGCAGGACAGCTCCTCGTTGTATTTTCAGACTGCTGTCTGGCTTATAAATGCTCATGCCGACGAACCAT	28	G>A	MIN	2.07e-21	1D	370496273	200	0	0	0	0	0	0	0	0	0	0	0	0	0	0	0	0	0	0	0	0
930	1745081	TGCAGGTCGAGCAGCTTCTCCTCGCCACCCTGTCCAGCGGAGGCAGAGTGGAGCAGAGGAATGAGGCGG	21	T>C	MIN	7.72e-27	1D	375313587	201	0	0	0	0	0	0	0	0	0	0	0	0	0	0	0	0	0	0	0	0
931	5411986	TGCAGCAGCTACTCCTGCGTCTTAGTCAGGCCGAGATCGGAAGAGCGGTTCAGCAGGAATGCCGAGACC	15	T>C	UNI	2.76e-07	1D	379182176	202	0	0	0	0	0	1	0	0	0	0	0	0	0	0	0	0	0	0	0	0
932	3027456	TGCAGGCACGCACATGAGCATGCAAGGCATGCCTAGGAACGCCGAGATCGGAAGAGCGGTTCAGCAGGA	35	G>A	MIN	2.88e-13	1D	387243008	203	0	0	0	0	0	0	0	0	0	0	0	0	0	0	0	0	0	0	0	0
933	1203417	TGCAGTCCTGTCGTCCTGGAGCTGAGCAACGGTCGGGGTCGGCTGGCACCGCCGAGATCGGAAGAGCGG	47	A>G	MIN	1.07e-18	1D	387804530	203	0	0	0	0	0	0	0	0	0	0	0	0	0	0	0	0	0	0	0	0
934	1020677	TGCAGATTGGTAGCACCTGCGTGAACGGGACGAGCTTCTGGTGCTCCTGCAACAGCTCCGTCAAGTAGT	31	G>A	MIN	7.72e-27	1D	402150868	204	0	0	0	0	0	0	0	0	0	0	0	0	0	0	0	0	0	0	0	0
935	1105567	TGCAGATCCCCAAGCCGCGCCCTCTCCGCGGATAATCCCTCCTTGGCATCCTGCAATCGGCAGATGCTA	27	G>A	MIN	7.72e-27	1D	405852725	204	0	0	0	0	0	0	0	0	0	0	0	0	0	0	0	0	0	0	0	0
936	1117337	TGCAGCGAGCGGCAGCCAAGCAAGTCGTGTCGGCACCCCCTGCTCTGCCTGCGAGGCACCCAACCGAGA	66	A>T	MIN	3.36e-25	1D	406697853	205	0	0	0	0	0	0	0	0	0	0	0	0	0	0	0	0	1	0	1	0
937	1104374	TGCAGGAAGACGGTGAGGGGGAGGGGAGGATACAACCAGGAGGCAATCAAGCAAAGGATGCAGAACGAG	13	T>A	MIN	1.7e-22	1D	410041557	205	0	0	0	0	0	0	0	0	0	0	0	0	0	0	0	0	0	0	0	0
938	1151378	TGCAGGACGCCTACGGCCGCGACCACCGCGACAAGACGCAGGTGCGCGTGTGGCGCCGCCCGAGATCGG	35	A>G	MIN	4.99e-23	1D	410553871	205	0	0	0	0	0	0	0	0	0	0	0	0	0	0	0	0	0	0	0	0
939	1093267	TGCAGGACGCCCGCGACTATGAAGGCCAGAAGGAGAAGCCATCGCGGCCCGAGATCGGAAGAGCGGTTC	26	C>G	MIN	1.94e-15	1D	410678664	205	0	0	0	0	0	0	0	0	0	0	0	0	0	0	0	0	0	0	0	0
940	1125875	TGCAGAGTGCAGAGCATAGTTCAAAAGGGAGAGAGTGGAGTGGAGCAGCAGCGATGGCCGAGATCGGAA	23	A>G	UNI	2.52e-20	1D	410746111	205	0	0	0	0	0	0	0	0	0	0	0	0	0	0	0	0	1	0	1	0
941	1214221	TGCAGCAGCCCATGGAAGAGGCGGCGGCGGCGGCGGGAAAGCTGGGCAGGTTGGAGCACCACCACGGCG	33	C>T	MIN	7.72e-27	1D	410746327	205	0	0	0	0	0	0	0	0	0	0	0	0	0	0	0	0	1	0	0	0
942	981695	TGCAGTACAGCATTTATCCATGGACGATGGAAAGCACGTTGTCCCTGCCGAGATCGGAAGAGCGGTTCA	44	C>T	MIN	1.59e-16	1D	410828257	205	0	0	0	0	0	0	0	0	0	0	0	0	0	0	0	0	1	0	0	0
943	3021953	TGCAGAGCTTCGGATAGCTCAAAGTGTGTAATCTGCCCCGAGATCGGAAGAGCGGTTCAGCAGGAATGC	6	G>A	MIN	4.38e-11	1D	411637375	206	0	0	0	0	0	0	0	0	0	0	0	0	0	0	0	0	0	0	0	0
944	999473	TGCAGCTAACGCGGAGGCGGACAGACAGGGAGCTGGGGGCACCTTCGCGCATCTGCTTCGGCGGTAGCC	46	G>T	MIN	7.72e-27	1D	414170822	206	0	0	0	0	0	0	0	0	0	0	0	0	0	0	0	0	0	0	0	0
945	2261832	TGCAGTGGCCACCGTTCGCGCGACAGCTCACTGGCCGATCAGTTGCTCATCATCCCCACGAGGCTGCCT	47	C>G	MIN	7.72e-27	1D	414941009	206	0	0	0	0	0	0	0	0	0	0	0	0	0	0	0	0	0	0	0	0
946	1144606	TGCAGGCAGCCAGGCAGCGGCGAGGCACACATGCGCTACATCACATCAGCCTAGTTATTACTAGTCACG	34	G>A	MIN	3.36e-25	1D	414943430	206	0	0	0	0	0	0	0	0	0	0	0	0	0	0	0	0	0	0	0	0
947	7492221	TGCAGCGATACATCGTTCAGTTTTCTCGCCAAGTTACAAAGTCGCTGCGCTCCGTCGGAATACGATCGA	30	A>G	MIN	3.36e-25	1D	415755267	206	0	0	0	0	0	0	0	0	0	0	0	0	0	0	0	0	0	0	0	0
948	7352825	TGCAGCGATACATCGTTCAGTTTTCTCGCCGAGTTACAAAGTCACTGCGCTCCGTCGGAATACGATCGA	43	A>G	MIN	3.28e-25	1D	415755267	206	0	0	0	0	0	0	0	0	0	0	0	0	0	0	0	0	0	0	0	0
949	1060154	TGCAGATAATGATTGGCGATGTTGTCATGTTGACCAATGGATAATGGAAGCTTTGTACGCCGAGATCGG	7	A>T	MIN	4.87e-23	1D	415835555	206	0	0	0	0	0	0	0	0	0	0	0	0	0	0	0	0	0	0	0	0
950	1233262	TGCAGCCTCCACAGGGCCAAGGCCGAGGCCGAGCCAGCACCGCCACCAAAGCTGCTATTCATCTCGCCG	22	C>T	MIN	4.1e-24	1D	416869081	207	0	0	0	0	0	0	0	0	0	0	0	0	0	0	0	0	0	0	0	0
951	7491244	TGCAGTGGGTACATGGCTCCCGAGTACGCGATGGACGGAGTGTTCTCGGTGAAATCAGACGTGTTCAGC	8	G>C	MIN	7.72e-27	1D	416934246	207	0	0	0	0	0	0	0	0	0	0	0	0	0	0	0	0	0	0	0	0
952	1215797	TGCAGACGGTAGCTGTTGTATGAATGTTTCTGTTTAGTTCCCTGGGACATGATTCCATACGCCGAGATC	17	G>T	MIN	4.1e-24	1D	417144423	207	0	0	0	0	0	0	0	0	0	0	0	0	0	0	0	0	0	0	0	0
953	1121153	TGCAGTCCAATTTTTTATTAATAAATCACTCAATATCTTCTTCTTTCTTCACCAACTATCTCTACAACC	39	C>T	MIN	3.28e-25	1D	417959609	207	0	0	0	0	0	0	0	0	0	0	0	0	0	0	0	0	0	0	1	0
954	3946228	TGCAGGTGTCCCGCATCACAGGGGTGGTTGGCGACATCCCGAGATCGGAAGAGCGGTTCAGCAGGAATG	17	A>G	UNI	5.21e-10	1D	418061312	207	0	0	0	0	0	0	0	0	0	0	0	0	0	0	0	0	0	0	0	0
955	2243386	TGCAGATTTATTATTGATCTTTTTGACTTCTTCGAGGAGTACCGTGTGCTTTCAGTGGCTGAATGTGAC	13	T>G	MIN	3.28e-25	1D	418189344	207	0	0	0	0	0	0	0	0	0	0	0	0	0	0	0	0	0	0	0	0
956	4543396	TGCAGTTTTGATCGTGTTTAGGGACAAACCGAGATCGGAAGAGCGGTTCAGCAGGAATGCCGAGACCGA	9	G>T	UNI	3.29e-06	1D	418189347	207	0	0	0	0	0	0	0	0	0	0	0	0	0	0	0	0	0	0	0	0
957	2249966	TGCAGGCCAGCAGGCTCACAGCGTCGGCTCTGGCCTCAGGGTCATTTCATCGAACACCATCCGAGCACC	20	G>A	MIN	7.72e-27	1D	418535300	207	0	0	0	0	0	0	1	0	0	0	0	0	0	0	0	0	0	0	0	0
958	1214867	TGCAGCTGCACAGTGGCAGATGCGAATCGTAACGCAGCTGGACGGACAAGATAATAGGGTGCCGAGATC	17	T>A	MIN	4.87e-23	1D	418683886	207	0	0	0	0	0	0	0	0	0	0	0	0	0	0	0	0	0	0	0	0
959	992228	TGCAGCTTGGAGACGATGGATGTGAGATGTAAGTTGCCGTGGCAGCAGGAGATGAGGCGCGCGATCTGA	63	A>G	MIN	7.72e-27	1D	418768725	207	0	0	0	0	0	0	0	0	0	0	0	0	0	0	0	0	0	0	0	0
960	1065047	TGCAGGTGAGCGATTCGTCTCGTTTTCGTGCCAAGAACCTGTCTTGTCCCCATTGCCGCAGGATACCCA	63	T>C	MIN	7.72e-27	1D	419021520	207	0	0	0	0	0	0	0	0	0	0	0	0	0	0	0	0	0	0	0	0
961	1109179	TGCAGATTCAATCGCGCACGCTAAATAGCCGTTGTTTGGGCGCGCCGCTTATTTAGCGCCTCCGAGATC	17	A>G	MIN	4e-24	1D	419139571	207	0	0	0	0	0	0	0	0	0	0	0	0	0	0	0	0	0	0	0	0
962	1120590	TGCAGTAGCGTTGGCCGCGCGGCTTCTTCAGCCTGGCCCGCGACCTGGCCGCCGACGAACCACCGAGAT	29	A>G	MIN	1.15e-24	1D	419208168	207	0	0	0	0	0	0	0	0	0	0	0	0	0	0	0	0	0	0	0	0
963	1210335	TGCAGTCCCCAGCTGCTGCTGCCCTGTCAGGAAAGGGCCGCCATGGCGCTCACTCAGGAGGGCCACTCT	45	G>C	MIN	7.91e-27	1D	419980960	207	0	0	0	0	0	0	0	0	0	0	0	0	0	0	0	0	0	0	0	0
964	3023502	TGCAGAAGAGCAAGCAGCCTCCCAAAGAGGAAGTGGAGCATATCCGAGATCGGAAGAGCGGTTCAGCAG	35	G>A	MIN	2.42e-14	1D	420694494	207	0	0	0	0	0	0	0	0	0	0	0	0	0	0	0	0	0	0	0	0
965	1102411	TGCAGATCCGCAACAAGGAGACGTCACCAAAACACACCGTCCCGCACACGGATTCATCCACCTGCGTTC	13	C>A	MIN	7.72e-27	1D	420915592	207	0	0	0	0	0	0	0	0	0	0	0	0	0	0	0	0	0	0	0	0
966	992070	TGCAGTAGAAGGAGGTGGACTGCGCGGTCGCCAGACCGAGCACGATGAGTGCGAGGGTTCTCAGTCACC	27	T>C	MIN	7.72e-27	1D	420926395	207	0	0	0	0	0	0	0	0	0	0	0	0	0	0	0	0	0	0	0	0
967	5323886	TGCAGCTCCAGCTTGGCCCACACGAGCTCCAGGTAGGCGTCGCTCATGAAGTCGCTGGCGGAGCTGAGG	20	C>G	MIN	7.91e-27	1D	422387816	208	0	0	0	0	0	0	0	0	0	0	0	0	0	0	0	0	0	0	0	0
968	1128816	TGCAGGCTCTGGAAAAACCACTACGTGTACCAAATACGCGCATTATCATCAGCGCAAGGGATTCAAACC	45	T>C	MIN	7.72e-27	1D	422952458	208	0	0	0	0	0	0	0	0	0	0	0	0	0	0	0	0	0	0	0	0
969	2255270	TGCAGGTCTGAACCGCACCACGTACCAACAGATCGATATCCATGGCGACTAGAGGTAGGCGCGACTCGA	55	T>C	MIN	3.28e-25	1D	423032859	208	0	0	0	0	0	0	0	0	0	0	0	0	0	0	0	0	0	0	0	0
970	1112284	TGCAGCAACAAGTCGTCTTCGGCTCTGGCTCCGTTGGTAGCCAAAGCCAAGGGCGCGCCACTGCTTACT	19	C>T	MIN	7.72e-27	1D	424239636	208	0	0	0	0	0	0	0	0	0	0	0	0	0	0	0	0	0	0	0	0
971	3028761	TGCAGACGCACGCTCGAGAGGCTCAGCTCTGTCATCCGCCGAGATCGGAAGAGCGGTTCAGCAGGAATG	6	C>T	MIN	1.26e-11	1D	426295144	209	0	0	0	0	0	0	0	0	0	0	0	0	0	0	0	0	0	0	0	0
972	1166888	TGCAGACCAGATCGCGTCGGAGGCGTGCGGTTCCTAGGGCGGCGGCCCTGCCGGCGAGGCGGCGGCGTC	66	G>C	MIN	7.72e-27	1D	426963102	209	0	0	0	0	0	0	0	0	0	0	0	0	0	0	0	0	0	0	0	0
973	991540	TGCAGGTCTTCTGCTATACCATCAGCGGCTGTCGCAAGCACAGGCCGTGCACCCCGCCACGTGCGGTCA	50	A>G	MIN	7.91e-27	1D	429314983	209	0	0	0	0	0	0	0	0	0	0	0	0	0	0	0	0	0	0	0	0
974	1233801	TGCAGAAGACGTGGTCCTGGGTCCTGAGCACCGCGTCGGCGAGCGGGGCCGAGGAAACCACGACGGCCC	55	A>G	MIN	7.91e-27	1D	429375287	209	0	0	0	0	0	0	0	0	0	0	0	0	0	0	0	0	0	0	0	0
975	2284255	TGCAGTCTTGTGGGACGAACGCTCTGCTAGCGCTCATGGCTTCTCCTCAGCTCGACTCTACCCTAGTCC	5	T>A	MIN	7.91e-27	1D	429426834	209	0	0	0	0	0	0	0	0	0	0	0	0	0	0	0	0	0	0	0	0
976	7940454	TGCAGCGTGTGAGCTAGTAGGTGGTAGCTACACCCGAGATCGGAAGAGCGGTTCAGCAGGAATGCCGAG	25	A>G	MIN	6.5e-09	1D	430267072	209	0	0	0	0	0	0	0	0	0	0	0	0	0	0	0	0	0	0	0	0
977	994639	TGCAGAACCTCGCGAGGGCACGGCCACGGCCACGCGTGCGCGTGCGGTTGCCGTTGCGACCGCCGAGAT	23	C>G	MIN	1.15e-24	1D	435809081	210	0	0	0	0	0	0	0	0	0	0	0	0	0	0	0	0	0	0	0	0
978	1220742	TGCAGGAGTTGCTTCCTCCCGATTCCCCTCCTCACCCCATACGAACCCTAGCTGCTGCACCAACGCAAT	19	C>T	MIN	1.15e-24	1D	436403773	211	0	0	0	0	0	0	0	0	0	0	0	0	0	0	0	0	0	0	0	0
979	29429647	TGCAGAGTTAAGGTGCACACCCAACAGTCTGGCTAGAAAATAAAAACGGCATAACGGAAATAGGTAAAC	17	C>G	MIN	7.72e-27	1D	436753738	211	0	0	0	0	0	0	0	0	0	0	0	0	0	0	0	0	0	0	0	0
980	1318890	TGCAGGGATGATCGCAGTCGTTAGAGAATCAACTTGAGGCGATCTAAGAAGCAGAATCAGCGAGGACGT	30	A>G	MIN	3.28e-25	1D	437816784	211	0	0	0	0	0	0	0	0	0	0	0	0	0	0	0	0	0	0	0	0
981	3064833	TGCAGCCACGGCGCCGCTCCCCGCGAGGAGCGCCCACCGAGATCGGAAGAGCGGTTCAGCAGGAATGCC	23	C>A	MIN	1.53e-10	1D	437938132	211	0	0	0	0	0	0	0	0	0	0	0	0	0	0	0	0	0	0	0	0
982	1229828	TGCAGCGGTGGCAGCCGCGGCCGTGAGGCGGCGGCGGAGGAGCAGGCAGCGCGCCATGGGCTTGCTCCA	6	G>A	MIN	3.28e-25	1D	437938135	211	0	0	0	0	0	0	0	0	0	0	0	0	0	0	0	0	0	0	0	0
983	7352562	TGCAGCCAGAAGCCCCTAAATAGCAGCTTCCGAGATCGGAAGAGCGGTTCAGCAGGAATGCCGAGACCG	6	C>A	UNI	9.42e-07	1D	439774746	211	0	0	0	0	0	0	0	0	0	0	0	0	0	0	0	0	0	0	0	0
984	1085538	TGCAGTCGAGGGCCATGGACGGCGGCGGTGCCTCGGCGTTGATGTCGCTAGGCACCTTGAGATATATGT	35	G>A	MIN	4e-24	1D	446245591	212	0	0	0	0	0	0	0	0	0	0	0	0	0	0	0	0	0	0	0	0
985	991085	TGCAGCTGGAACGGCCCTCTCCGACTGCCGCCGACGTACTCCAGCCTTGCCTTGGCAGCCTTGGTCAAG	37	A>C	MIN	3.36e-25	1D	449778977	212	0	0	0	0	0	0	0	0	0	0	0	0	0	0	0	0	0	0	0	0
986	2269921	TGCAGCGCGCGCAGCCGCTCGCTCACCTTCTCCCGCCGCAGCCGCGCCGCCACCGTCTGCGGGTCGCTC	8	G>C	MIN	7.91e-27	1D	450072141	212	0	0	0	0	0	0	0	0	0	0	0	0	0	0	0	0	0	0	0	0
987	3948338	TGCAGTCACCTGGGGGGCCTTGCTGGAGGAGCACGGCCGAGATCGGAAGAGCGGTTCAGCAGGAATGCC	10	T>C	MIN	6.5e-09	1D	450189795	212	0	0	0	0	0	0	0	0	0	0	0	0	0	0	0	0	0	0	0	0
988	1229124	TGCAGCTGGACGAATTCCTCCTTGCCGACATGCCGTGCCCTGCCCACCGCCGAGATCGGAAGAGCGGTT	14	T>G	MIN	2.95e-13	1D	451818006	213	0	0	0	0	0	0	0	0	0	0	0	0	0	0	0	0	0	0	0	0
989	1033906	TGCAGCATTGTTGCTGCAAATGACCTGCCTCTGGCTCTTGATCTTGGACTTGACTTTTTTAGAAGCACG	50	T>A	MIN	7.91e-27	1D	456058272	213	0	0	0	0	0	0	0	0	0	0	0	0	0	0	0	0	0	0	0	0
990	1205543	TGCAGCCCTGGAACCACGTAGGTAGAAGCTCACAGCAGATAGAGAAAACCAGCCACGACACCTCACGGG	38	A>T	MIN	7.72e-27	1D	458131834	214	0	0	0	0	0	0	0	0	0	0	0	0	0	0	0	0	0	0	0	0
991	1070006	TGCAGACTATGCAAGGAGTAAAAGTGAAAGCCATGGCACTAGCCGCTTGCCACCGCCAAGCCAAGACAG	39	T>C	MIN	7.91e-27	1D	459658167	214	0	0	0	0	0	0	0	0	0	0	0	0	0	0	0	0	0	0	0	0
992	4910661	TGCAGCAGGCGCCGAAGGAGGAAGTTCACTGGCGGCAGCTGCGGTAGGCGCCGAGGGAGGAAGGTCACC	36	A>C	MIN	3.36e-25	1D	461606390	215	0	0	0	0	0	0	0	0	0	0	0	0	0	0	0	0	0	0	0	0
993	3027986	TGCAGCTTGGCCTTCCTGTCCGCGCCGCCGCCGTTGGAGCCGAGATCGGAAGAGCGGTTCAGCAGGAAT	33	T>C	MIN	3.6e-12	1D	466632236	216	0	0	0	0	0	0	0	0	0	0	0	0	0	0	0	0	0	0	0	0
994	1398976	TGCAGCATCGATGACCTCTCCGGCACCAACTCCTGCTTCCAATCGCGCAACCGGAACCTCAATCTTCAT	52	G>C	MIN	7.91e-27	1D	467491235	216	0	0	0	0	0	0	0	0	0	0	0	0	0	0	0	0	0	0	0	0
995	1666488	TGCAGCGTGGGGCCGCTGCCACGAACGAGTTGTTGCGTTATATATAAGCGGAGGGGAACAGTAGCAGCA	63	G>C	MIN	4.68e-17	1D	469643818	216	0	0	0	0	0	0	0	0	0	0	0	0	0	0	0	0	0	0	0	0
996	1064070	TGCAGTTACATGTAGATTTGTCCTTTCGTCTCTCACAGCACTACGTGCATGTAGACAAAACCGAGATCG	12	T>C	MIN	1.4e-23	1D	470508168	216	0	0	0	0	0	0	0	0	0	0	0	0	0	0	0	0	0	0	0	0
997	3025178	TGCAGAAGACGACACCTGTGCCTGACCATGTCTGCATCTTTGCCGAGATCGGAAGAGCGGTTCAGCAGG	12	C>A	MIN	8.25e-14	1D	476675197	217	0	0	0	0	0	0	0	0	0	0	0	0	0	0	0	0	0	0	0	0
998	2264140	TGCAGGATCTTGGCCGCCCTGCTCCGCGCGAGGGGGCTCCCGAGCAGCGACACCTCGAGGAGCGCCTGC	23	C>G	MIN	7.91e-27	1D	479332879	217	0	0	0	0	0	0	0	0	0	0	0	0	0	0	0	0	0	0	0	0
999	3022727	TGCAGGACACAAGCTTGCACTGAGAAGATCTTCCGTGCCGAGATCGGAAGAGCGGTTCAGCAGGAATGC	33	C>T	MIN	4.38e-11	1D	480803298	217	0	0	0	0	0	0	0	0	0	0	0	0	0	0	0	0	0	0	0	0
1000	1062886	TGCAGCTCATGTCAAAGCCACCCTCCACGAGATCGTCACTGCACATGACACGGCTCTCGCGCATGATCC	6	T>G	MIN	7.72e-27	1D	483673106	218	0	0	0	0	0	0	0	0	0	0	0	0	0	0	0	0	0	0	0	0
1001	29429727	TGCAGTAATAACAGTGACAGATTATGAATGCATCTCTCGGTATTCTGTTGTGGCCTACATCACGAAAGC	5	T>G	MIN	4e-24	1D	486367592	219	0	0	0	0	0	0	0	0	0	0	0	0	0	0	0	0	0	0	0	0
1002	3022216	TGCAGTTCTGTTGGTTTAGGGTTGAGATGTGCTCCTTCCGAGATCGGAAGAGCGGTTCAGCAGGAATGC	29	T>C	UNI	1.82e-09	1D	487722112	219	0	0	0	0	0	0	0	0	0	0	0	0	0	0	0	0	0	0	0	0
1003	5970475	TGCAGCCACACAAGCAGCTCGCGCACGTCCGCCGAGATCGGAAGAGCGGTTCAGCAGGAATGCCGAGAC	11	A>G	UNI	7.92e-08	1D	488187750	219	0	0	0	0	0	0	0	0	0	0	0	0	0	0	0	0	0	0	0	0
1004	3945018	TGCAGGCGTCACCGTCACCTCCTGGATCAGCGCCTCGATCTCTGGATAGGTGGCATGGTAGTCGATGGA	13	G>A	MIN	7.72e-27	1D	488213948	219	0	0	0	0	0	0	0	0	0	0	0	0	0	0	0	0	0	0	0	0
1005	1862760	TGCAGAGTTGGACTTGGAGTGCTCCTCATCGTCTTCCTCCCGCTGCTTTAGCTCGATGGTGCAGTCAAT	48	T>C	MIN	3.28e-25	1D	488219003	219	0	0	0	0	0	0	0	0	0	0	0	0	0	0	0	0	0	0	0	0
1006	2248011	TGCAGGCTGAGAATATTTGAACTGGCAGGGAATGATGTTCAAGGGGATGTGACAGTTTTAATCGACAGG	47	T>C	MIN	7.72e-27	1D	488652539	219	0	0	0	0	0	0	0	0	0	0	0	0	0	0	0	0	0	0	0	0
1007	4990953	TGCAGGTCTTTCGGAGAAGAGCTTATCTCACCTTCGAGGGAAGACTGGTCGTCCCGTTTATGGAGGTCG	12	G>A	MIN	4e-24	1D	488653156	219	0	0	0	0	0	0	0	0	0	0	0	0	0	0	0	0	0	0	0	0
1008	1103188	TGCAGCCTTTCGGAGATTCCGCCATGGAGTACGGCGACAGCACCACCACGGTTGGGTCCGAGATCGGAA	17	T>A	MIN	5.94e-22	1D	489054259	219	0	0	0	0	0	0	0	0	0	0	0	0	0	0	0	0	0	0	0	0
1009	2368075	TGCAGTACAGCGTCAAGACTGGGCAGCTGTATCGGAGGTCCAATCAGATCCTACTGCTCGACCTCATGT	7	C>T	MIN	5.7e-16	1D	489407768	219	0	0	0	0	0	0	0	0	0	0	0	0	0	0	0	0	0	0	0	0
1010	4394609	TGCAGCCAGTAGGCGTCGTCGCCGTTGCCCAACCAAAAGTCATCGCCGAGATCGGAAGAGCGGTTCAGC	35	A>G	MIN	1.99e-15	1D	490194111	219	0	0	0	0	0	0	0	0	0	0	0	0	0	0	0	0	0	0	0	0
1011	1066774	TGCAGGTCCATCGCTGAGTAGAGTAGATACAAGGTGTAGCAGACATGCGGTAGAGAGTATAGGATGGAC	51	A>G	MIN	7.91e-27	1D	490609478	219	0	0	0	0	0	0	0	0	0	0	0	0	0	0	0	0	0	0	0	0
1012	3938280	TGCAGAATGTAACTGATCCCAGAACTCATCCGAGATCGGAAGAGCGGTTCAGCAGGAATGCCGAGACCG	26	C>G	UNI	9.42e-07	1D	491250671	220	0	0	0	0	0	0	0	0	0	0	0	0	0	0	0	0	0	0	0	0
1013	2243810	TGCAGTGTCTTTTTAGGGCAGTCGACACTTAACGCAAGGGAAGAAAATGTCGATATGCACTACTGTAAT	6	G>A	MIN	7.91e-27	1D	492806184	220	0	0	0	0	0	0	0	0	0	0	0	0	0	0	0	0	0	0	0	0
1014	1108800	TGCAGGGTTCGTCAGTGATTGAGCACATTACTTGGATGGGTCATGTCTCTTGGCATCGCTCATACAGTA	34	G>A	MIN	7.72e-27	1D	493422478	220	0	0	0	0	0	0	0	0	0	0	0	0	0	0	0	0	0	0	0	0
1015	1101899	TGCAGTTCCAAGCAAGCCGCCTCGCGCCTTTTCTCTGTGGCTATGGGTGCGCCGTAAACCGCCGAGATC	17	C>T	MIN	4e-24	1D	493422644	220	0	0	0	0	0	0	0	0	0	0	0	0	0	0	0	0	0	0	0	0
1016	1216111	TGCAGAACCTGTGGCCAGCAGATTGGACGGACCTTGTAATATCTCGGGAGCAGTAGCTGTTCCGAGATC	21	A>G	MIN	4e-24	1D	493424415	220	0	0	0	0	0	0	0	0	0	0	0	0	0	0	0	0	0	0	0	0
1017	5970583	TGCAGAGCACCAGCCAATCGCCCACCCAGCCCGAGATCGGAAGAGCGGTTCAGCAGGAATGCCGAGACC	6	G>C	UNI	2.76e-07	1D	494474482	220	0	0	0	0	0	0	0	0	0	0	0	0	0	0	0	0	0	0	0	0
1018	3958280	TGCAGCGCCGACTTGTCGAGCACCTGGTCGTCGGCGAGCGAGCCCGAGATCGGAAGAGCGGTTCAGCAG	38	C>G	MIN	2.36e-14	1D	494623024	220	0	0	0	0	0	0	0	0	0	0	0	0	0	0	0	0	0	0	0	0
1019	3955635	TGCAGGCAGGCCCAGCGGCTCTTGAGGCGCGAGAAGGCGTCGACGGCCACGTCCCGAGATCGGAAGAGC	41	G>C	MIN	9.03e-20	1D	494623225	220	0	0	0	0	0	0	0	0	0	0	0	0	0	0	0	0	0	0	0	0
1020	7353530	TGCAGTTTCGCATAAGCAGGTCTCTGTCTGGGCCGAGATCGGAAGAGCGGTTCAGCAGGAATGCCGAGA	27	C>T	UNI	2.21e-08	1D	496097605	220	0	0	0	0	0	0	0	0	0	0	0	0	0	0	0	0	0	0	0	0
1021	2248164	TGCAGCATGGGGATCTTGACGTCCAGCAGCTCGGAAATGGTCTCCTCGATGGCCGACTTCTCCATGAGC	35	A>T	MIN	7.72e-27	1D	497113727	221	0	0	0	0	0	0	0	0	0	0	0	0	0	0	0	0	0	0	0	0
1022	1262031	TGCAGCTCGAAGAAGCCATGTTGGATGCCGGCGATCTTAAATGCCTCCGCGGCATTAACCTTGGTGCCA	29	G>A	MIN	3.28e-25	2A	1347681	222	0	0	0	0	0	0	0	0	0	0	0	0	0	0	0	0	0	0	0	0
1023	2263639	TGCAGGACCACGGCCTCCTCGACGCACCCTTCTCGATGAGCCTGCTGGACCGCCTCGCCGTGGCTTACC	26	C>T	MIN	4.1e-24	2A	1751721	222	0	0	0	0	0	0	0	0	0	0	0	0	0	0	0	0	0	0	0	0
1024	1010162	TGCAGATTGCCGAATGGATAAAGCAATATCTCAAAGGTTTTTGCCGCTGCCGAGATCGGAAGAGCGGTT	16	G>A	MIN	1.34e-17	2A	2851567	222	0	0	0	0	0	0	0	0	0	0	0	0	0	0	0	0	0	0	0	0
1025	1241457	TGCAGCTGCTCCATGATCTCTTCTTCTTCCCAAGCAGCGTCGCCCACTGGCTTCCTCCAATGCCTCACA	45	A>G	MIN	7.91e-27	2A	3076868	222	0	0	0	0	0	0	0	0	0	0	0	0	0	0	0	0	0	0	0	0
1026	12420038	TGCAGTTGGCTTTTAAAACGCTAGACCAAATCACCCAGTTGCTCACGCATGTACGTGCAAAGCTAGCAC	49	T>C	MIN	1.7e-22	2A	5266359	222	0	0	0	0	0	0	0	0	0	0	0	0	0	0	0	0	0	0	0	0
1027	3026123	TGCAGCCTCAGGAGCACGTCTAGCAGGTCCTCGTTGTCTTTAGTGCCGAGATCGGAAGAGCGGTTCAGC	8	C>A	MIN	1.94e-15	2A	7848705	223	0	0	0	0	0	0	0	0	0	0	0	0	0	0	0	0	0	0	0	0
1028	1098038	TGCAGCGATAAATAGGAGTGGCTTCAATGGAACCGCCCACAGGTGGGCCGAGATCGGAAGAGCGGTTCA	28	G>C	MIN	1.59e-16	2A	9709277	223	0	0	0	0	0	0	0	0	0	0	0	0	0	0	0	0	0	0	0	0
1029	1082349	TGCAGGCTAGGCCACAGTGCTGGCTTCACCATGAGGCTCTATGCTCTGGGAGATGGAATAGGCTCCGTT	38	C>T	MIN	4.27e-11	2A	11916221	224	0	0	0	0	0	0	0	0	0	0	0	0	0	0	0	0	0	0	0	0
1030	1003391	TGCAGGGGGAGATGGGATCGGCTTCGCCGTTCGGTAGTATCTCTTCACCGAGATCGGAAGAGCGGTTCA	31	C>G	MIN	8.25e-14	2A	11958215	224	0	0	0	0	0	0	0	0	0	0	0	0	0	0	0	0	0	0	0	0
1031	5325001	TGCAGGGGGAGATGGGATCGGCTTCGCAGTTGGATAGTATCTCTTCACCGAGATCGGAAGAGCGGTTCA	27	A>C	MIN	6.77e-15	2A	11958215	224	0	0	0	0	0	0	0	0	0	0	0	0	0	0	0	0	0	0	0	0
1032	3026188	TGCAGCACGTCATCATGCGTTCGTAGCCATGGAGGACAACACGGACCGAGATCGGAAGAGCGGTTCAGC	14	A>C	MIN	1.94e-15	2A	13234968	224	0	0	0	0	0	0	0	0	0	0	0	0	0	0	0	0	0	0	0	0
1033	3385240	TGCAGCACGTCATCCTGCGTTCATAGCCATGGAGGACAACACGGACCGAGATCGGAAGAGCGGTTCAGC	22	A>G	MIN	1.01e-12	2A	13234968	224	0	0	0	0	0	0	0	0	0	0	0	0	0	0	0	0	0	0	0	0
1034	4991501	TGCAGATGTGACCACCTCCGACGTATAGTACGTAGGTAGGTACGTGCTCCCGATGACAATTCAACCCCA	68	A>G	MIN	7.91e-27	2A	13561021	224	0	0	0	0	0	0	0	0	0	0	0	0	0	0	0	0	0	0	0	0
1035	4992922	TGCAGGTACGCCAGCGCGCTGGCCAGCTCGATGGCGATGTTGACGCGGTAGTGCCAGCCGAGCGTGGCG	8	C>G	MIN	4e-24	2A	13658013	224	0	0	0	0	0	0	0	0	0	0	0	0	0	0	0	0	0	0	0	0
1036	1086909	TGCAGCTTCTTCAATCTGACTCTTCGTCCTTGGTGTAGACGTCCTCATCACGAGCATCTAAGGAAGGAA	19	C>G	MIN	7.72e-27	2A	15193296	224	0	0	0	0	0	0	0	0	0	0	0	0	0	0	0	0	0	0	0	0
1037	1204154	TGCAGCGACCGAGGCAAAATGGCAACGGAATCAATATGTGCCAACAGTTGAGGAATACATGATAGAAGC	9	C>T	MIN	4e-24	2A	15920381	224	0	0	0	0	0	0	0	0	0	0	0	0	0	0	0	0	0	0	0	0
1038	9724757	TGCAGGATCAGTTTCTCTCGGCGATAGATGTGGCGCTCAAGCTCAGCGCGGGGCTCTGCGTCGGGGACC	7	T>G	MIN	7.72e-27	2A	15941138	224	0	0	0	0	0	0	0	0	0	0	0	0	0	0	0	0	0	0	0	0
1039	998804	TGCAGAGCGCGAAGCAACGCTGGAGGTGCGGTGGCAGATGGTCATAGCTGGCGAGATGGCTTGCTAGTA	66	G>C	MIN	3.28e-25	2A	16340393	225	0	0	0	0	0	0	0	0	0	0	0	0	0	0	0	0	0	0	0	0
1040	1078865	TGCAGGTTCTGGAATAACACCCCCAGCAGCCTGTCCGTCACGACGCATCGGCTCAGCGAGAGGCTCCGC	38	C>G	MIN	4e-24	2A	16523093	225	0	0	0	0	0	0	0	0	0	0	0	0	0	0	0	0	0	0	0	0
1041	1080216	TGCAGGTTCTGGAACAACACCCCCAGCAGCCTGTCCGTGACGACACATCGGCTCAGCGAGAGGCTCCGC	44	A>G	MIN	4.1e-24	2A	16523093	225	0	0	0	0	0	0	0	0	0	0	0	0	0	0	0	0	0	0	0	0
1042	1206128	TGCAGGTACGTATGTGAATCAAATCAATCACCAGTGCTCTTTTTGTTCCACTCGGTACTATGCTTTCCC	54	G>A	UNI	3.36e-25	2A	17292244	225	0	0	0	0	0	0	0	0	0	0	0	0	0	0	0	0	0	0	0	0
1043	2293684	TGCAGGCAGCGGATTACGCGCGTGGTGCGTCGCTTTGTCAAACCGATCGAGCGACAAAAAAGTCACTCG	18	C>T	MIN	7.72e-27	2A	17495198	225	0	0	0	0	0	0	0	0	0	0	0	0	0	0	0	0	0	0	0	0
1044	1140680	TGCAGCTCGGCCTCGTCGGTCTTGTCCGTCTTGACGAAGAGCAGCACGTTCTCCCGAGATCGGAAGAGC	31	T>C	MIN	9.03e-20	2A	17970021	225	0	0	0	0	0	0	0	0	0	0	0	0	0	0	0	0	0	0	0	0
1045	7478474	TGCAGACGGCGGCGTCATCCCGCCGCGACGCAGCCGAGATCGGAAGAGCGGTTCAGCAGGAATGCCGAG	10	G>A	UNI	6.5e-09	2A	18048476	225	0	0	0	0	0	0	0	0	0	0	0	0	0	0	0	0	0	0	0	0
1046	1013474	TGCAGGCGGGCGCGGACGTGAGCATGATCGGCCAGTTCGGGGTGGGATTCTACTCGGCCTACCTCGTGG	43	G>C	MIN	4.87e-23	2A	18073565	225	0	0	0	0	0	0	0	0	0	0	0	0	0	0	0	0	0	0	0	0
1047	3027663	TGCAGCGATGATGGCGCCGAGTTCGTCCACGCCGTGGCGCCCGAGATCGGAAGAGCGGTTCAGCAGGAA	8	T>C	MIN	1.01e-12	2A	18524101	225	0	0	0	0	0	0	1	0	0	0	0	0	1	0	0	0	0	0	0	0
1048	1004475	TGCAGGTACTCCACGGTGACCCGCGGCAGGTCCCATGGCGTAAGGTGGACGGTCTCGGGCTCCGAGATC	45	T>C	MIN	9.03e-20	2A	18592883	225	0	0	0	0	0	0	0	0	0	0	0	0	0	0	0	0	0	0	0	0
1049	3951942	TGCAGCTCATGTCCAACGACAGGTTCAGGAGCGTCGAGCACCGCGTGGTGTCCAACGGCGTGGGGCCAC	8	A>G	MIN	7.91e-27	2A	19025679	225	0	0	0	0	0	0	0	0	0	0	0	0	0	0	0	0	0	0	0	0
1050	1092886	TGCAGCCTGGACGCCAGGGGCGGCCTGCTCGCGCGCTACATCAGGGCGTCGTCCGCCCACCTCGGCAAG	39	A>C	MIN	7.72e-27	2A	19081748	225	0	0	0	0	0	0	0	0	0	0	0	0	0	0	0	0	0	0	0	0
1051	4909922	TGCAGCTGGCCAGCCTCCGCCGCCTCGCACCTGGCAATGTCGGTGCCGTTCTCCTCCAGCAGCTCCTCT	15	T>G	MIN	7.72e-27	2A	19082011	225	0	0	0	0	0	0	0	0	0	0	0	0	0	0	0	0	0	0	0	0
1052	4993583	TGCAGCCCGCGGCTGGACCCTCGCTGCCTAGACCCGAGATCGGAAGAGCGGTTCAGCAGGAATGCCGAG	11	G>A	MIN	6.5e-09	2A	19621744	225	0	0	0	0	0	0	0	0	0	0	0	0	0	0	0	0	0	0	0	0
1053	1102861	TGCAGGGTGTGGTCCGAGCGAGCCACCACGAAGAGCGCGCCCTCCCCGTTGCAGTTGACCTCGGTCCGT	14	C>A	MIN	7.72e-27	2A	19730722	225	0	0	0	0	0	0	0	0	0	0	0	0	0	0	0	0	0	0	0	0
1054	1135038	TGCAGGGACGGCGAGAGCGCCGCGGTGGATCCCCCGTGCCACCACCGCGCCCTCCTCCGCGCGCGGTCA	22	C>T	MIN	7.72e-27	2A	19743149	225	0	0	0	0	0	0	0	0	0	0	0	0	0	0	0	0	0	0	0	0
1055	3064664	TGCAGATCAACTTGTACACCATCTCGAGGTTGGCAACAATGTCCGATATGGCCGAGATCGGAAGAGCGG	15	A>G	MIN	1.1e-18	2A	19776525	225	0	0	0	0	0	0	0	0	0	0	0	0	0	0	0	0	0	0	0	0
1056	1088511	TGCAGTGTTTCCTCCACTCTCTCCACAGGGTCCCTATCTTCCCCCAGGATCACAACCCCTTTCTCCGAG	7	T>C	MIN	9.41e-26	2A	19844010	225	0	0	0	0	0	0	0	0	0	0	0	0	0	0	0	0	0	0	0	0
1057	7922186	TGCAGCATGGAGGGTGCCGAGTTTGTCCACGTTGTGGCGCCGAGATCGGAAGAGCGGTTCAGCAGGAAT	14	T>C	MIN	9.42e-07	2A	20229189	225	0	0	0	0	0	0	0	0	0	0	0	0	0	0	0	0	0	0	0	0
1058	1103227	TGCAGCGAAGCGAAATGGCGATGCTCTCGCCCTGCTCCCCGTCAGTATTGTTCCCCGAGATCGGAAGAG	24	T>C	MIN	2.52e-20	2A	20229192	225	0	0	0	0	0	0	0	0	0	0	0	0	0	0	0	0	0	0	0	0
1059	1215097	TGCAGATGCTGAAGCGCGGGATGCGGCTGGTGATCGCGTCGCTCGGCCCCGCCGACCGCCTCTCCGTCG	65	G>A	MIN	3.28e-25	2A	20849393	225	0	0	0	0	0	0	0	0	0	0	0	0	0	0	0	0	0	0	0	0
1060	4991791	TGCAGCATGTTGGCTCAAAGGCGAGGCGTTCAACCGAGATCGGAAGAGCGGTTCAGCAGGAATGCCGAG	27	G>A	UNI	6.34e-09	2A	20940299	225	0	0	0	0	0	0	0	0	0	0	0	0	0	0	0	0	0	0	0	0
1061	3532774	TGCAGCTGCACTAGTACGGGGAGAAGAGGAGAAGAAACCGAGATCGGAAGAGCGGTTCAGCAGGAATGC	23	A>G	MIN	4.38e-11	2A	20981439	225	0	0	0	0	0	0	0	0	0	0	0	0	0	0	0	0	0	0	0	0
1062	4003458	TGCAGCGTGCTCAGCGCACTGCTCTTCGAGATGGGCCCGCTGAGGTTCGTGATCGAGCCCTACGACAGC	66	A>G	MIN	7.72e-27	2A	21266721	226	0	0	0	0	0	0	0	0	0	0	0	0	0	0	0	0	0	0	0	0
1063	3943672	TGCAGGTCGCGAGTTCGACCTTCGCACGCACATATTTTTTAAGAAATTACAGCATAGTGTGGCGTGCAT	40	A>T	MIN	7.72e-27	2A	21399390	226	0	0	0	0	0	0	0	0	0	0	0	0	0	0	0	0	0	0	0	0
1064	1066330	TGCAGGAGATGTTCAAGATCTCGCGCGCGCAGACGCTGGTCGCGCTGTGCGGCACCATTCCGAGATCGG	58	T>C	MIN	2.07e-21	2A	21468884	226	0	0	0	0	0	0	0	0	0	0	0	0	0	1	0	0	0	0	0	0
1065	4992645	TGCAGCTTCATCATCCAGAGGCTGACCTTCTTCTGTTTCCCCAGTAATCTCCTCAAGAGATTTCCCCTT	7	T>G	MIN	8.81e-20	2A	21473259	226	0	0	0	0	0	0	0	0	0	0	0	0	0	0	0	0	0	0	0	0
1066	7478659	TGCAGATCCAAGGCGAGGAAGCCAGGTTCGTGAACGTCCTCACCGAGATCGGAAGAGCGGTTCAGCAGG	13	C>T	MIN	8.25e-14	2A	21578059	226	0	0	0	0	0	0	0	0	0	0	0	0	0	0	0	0	0	0	0	0
1067	3936841	TGCAGGACCACAAGGACATCAGGAATCGGAGCATTTTTCTCCGAGATCGGAAGAGCGGTTCAGCAGGAA	22	G>C	MIN	1.01e-12	2A	21604823	226	0	0	0	0	0	0	0	0	0	0	0	0	0	0	0	0	0	0	0	0
1068	1122661	TGCAGCATGGAGGGAGCCGAGTTCGTCCACGCCGTGGCGCCCTCCGTCACAGTGGACGACATCATCACG	50	A>T	MIN	8.81e-20	2A	22685040	226	0	0	0	0	0	0	0	0	0	0	0	0	0	0	0	0	0	0	0	0
1069	1233688	TGCAGCGTTCCTGATTCTTCTACTGTCCTATTTATCTGTATAGAGAGGAAAGAGAGACCTGCAAGCTAA	25	T>C	MIN	7.72e-27	2A	23448213	226	0	0	0	0	0	0	0	0	0	0	0	0	0	0	0	0	0	0	0	0
1070	1242814	TGCAGTCAGCTCATCTCCTTGCGGTCAGCGATCGTCACCCCCAGCTCTGGGAACCGAGATCGGAAGAGC	5	T>C	MIN	2.36e-14	2A	24449570	226	0	0	0	0	0	0	0	0	0	0	0	0	0	0	0	0	0	0	0	0
1071	1084265	TGCAGTACACGGCGTACATATTCTTCGGCGACGCCATCAACAGCAAGCCTCTGGAGGCCCTTCTCCTCA	58	C>G	MIN	7.72e-27	2A	24449573	226	0	0	0	0	0	0	0	0	0	0	0	0	0	0	0	0	0	0	0	0
1072	3956774	TGCAGTTACCGAGGTACAGGGACTCGAAGTTGGCCTGGCTCTTTTGGATGACAACACGTACGGTGAGAT	24	C>G	MIN	7.72e-27	2A	24463900	226	0	0	0	0	0	0	0	0	0	0	0	0	0	0	0	0	0	0	0	0
1073	1091536	TGCAGTTGCCGAGGTACAGGGACTGGAAGTTGGCCTGGCTCTTCTGGATGACGACACGTACGCTGAGGT	43	C>T	MIN	7.91e-27	2A	24636467	226	0	0	0	0	0	0	0	0	0	0	0	0	0	0	0	0	0	0	0	0
1074	1321074	TGCAGTTGCCGAGGTACAGGGACTGGAAGTTGGCCTGGCTCTTTTGGATGACGACACGTATGCTGAGGT	45	G>C	MIN	4e-24	2A	24636467	226	0	0	0	0	0	0	0	0	0	0	0	0	0	0	0	0	0	0	0	0
1075	1318441	TGCAGTACACGGCATACATATACTTCGGCGACGCCATCAACAGCAAGCCGCTAGAGGCGCTCCTCCTCA	13	A>G	MIN	4e-24	2A	24636546	226	0	0	0	0	0	0	0	0	0	0	0	0	0	0	0	0	0	0	0	0
1076	1008253	TGCAGGCGCAGGCTGGACCTAGTTTGCACGACGATCCCAAACACCTCGCCCATGTCCAGCGTCTCTGGG	35	C>T	MIN	7.91e-27	2A	24824164	226	0	0	0	0	0	0	0	0	0	0	0	0	0	0	0	0	0	0	0	0
1077	1139682	TGCAGGCGCAGGCTGGACCTAGTTTGCACGACGATTCCAAACACCTCGCCCATGTCCAGTGTCTCCGAG	65	C>T	MIN	5.94e-22	2A	24824164	226	0	0	0	0	0	0	0	0	0	0	0	0	0	0	0	0	0	0	0	0
1078	6046373	TGCAGGCGCAGGCTGGACCTAGTTTGCACGACGATTCCAAACACCTCGCCCATGTCCAGTGTCTCTGGG	59	T>C	MIN	4e-24	2A	24824164	226	0	0	0	0	0	0	0	0	0	0	0	0	0	0	0	0	0	0	0	0
1079	1053961	TGCAGGCAGTAGCATCTTGTCATCTACAAGATCATTAGTGCACCACAAGCTTTACTAGTTGTGCAAGCA	62	G>C	MIN	7.72e-27	2A	24824167	226	0	0	0	0	0	0	0	0	0	0	0	0	0	0	0	0	0	0	0	0
1080	977308	TGCAGGAGGCTTACCTACGAGAGCTGGACGTGCTGGCATCGCTCGTGGGAGGGTTCAGCCTGGTGGAAC	17	C>G	MIN	3.75e-18	2A	24825312	226	0	0	0	0	0	0	0	0	0	0	0	0	0	0	0	0	0	0	0	0
1081	7350791	TGCAGGCAAACGAGAAAGGTAGGTTCTTTTTGGTGGAACTACGAGCCCGAGATCGGAAGAGCGGTTCAG	15	A>G	MIN	2.36e-14	2A	31316575	227	0	0	0	0	0	0	0	0	0	0	0	0	0	0	0	0	0	0	0	0
1082	1214885	TGCAGCTACCACGGCAGGCGCTGATGCCCATGGCAGAGGGTCACATCAGGCTAGTAGTGGTGTGTAGGA	34	A>G	MIN	7.91e-27	2A	34737178	227	0	0	0	0	0	0	0	0	0	0	0	0	0	0	0	0	0	0	0	0
1083	3020873	TGCAGACAAGTAGAGGAACATAAATCTTGAAGTGCACCCGAGATCGGAAGAGCGGTTCAGCAGGAATGC	35	A>G	UNI	4.27e-11	2A	35371854	227	0	0	0	0	0	0	0	0	0	0	0	0	0	0	0	0	0	0	0	0
1084	998359	TGCAGGACGAGGGACTACCGACCTGCGCAACCGTACTAGGCGATAGGCGGATGGAGAACCGACCAACGA	66	C>T	MIN	7.72e-27	2A	35564117	227	0	0	0	0	0	0	0	0	0	0	0	0	0	0	0	0	0	0	0	0
1085	3064473	TGCAGCGCGGATCCCTATTGCAAGCACGGCCTCCGTTTGCATTTTCCGAGATCGGAAGAGCGGTTCAGC	6	G>A	UNI	1.94e-15	2A	36353589	228	0	0	0	0	0	0	0	0	0	0	0	0	0	0	0	0	0	0	0	0
1086	4393934	TGCAGGCTCGAGTCGCAGCCACGGGACGGCGACGGCTCCGTATTCTCCTTCCCTTGCCTCTCCGCGCTG	32	C>A	MIN	7.72e-27	2A	37426995	228	0	0	0	0	0	0	0	0	0	0	0	0	0	0	0	0	0	0	0	0
1087	3945141	TGCAGGTAGCAGGACGAGGTCTCGAATTGGACCGAGATCGGAAGAGCGGTTCAGCAGGAATGCCGAGAC	6	T>A	UNI	7.73e-08	2A	37858599	228	0	0	0	0	0	0	0	0	0	0	0	0	0	0	0	0	0	0	0	0
1088	1042007	TGCAGATGAATGCAACTTCTTCTGATTGAAGTGGACAAGTTCCGAAGAAAGGTTATTTTGTTGTTAACG	18	C>G	MIN	7.72e-27	2A	39192413	228	0	0	0	0	0	0	0	0	0	0	0	0	0	0	0	0	0	0	0	0
1089	1119844	TGCAGCGCGCGCGCGCACACACGAGCCGCAACAACATGACGCAGGCGTGCTAGGATTAGATTGTGCTGA	14	G>A	MIN	7.72e-27	2A	39201843	228	0	0	0	0	0	0	0	0	0	0	0	0	0	0	0	0	0	0	0	0
1090	1271805	TGCAGCAGCATCCGTTGCCGCTGGCGCAGGAGGACAACGACGCCATGGAGTGGTGGATGCGGGAGCCGA	57	T>C	MIN	3.08e-19	2A	40477414	228	0	0	0	0	0	0	0	0	0	0	0	0	0	0	0	0	0	0	0	0
1091	3064800	TGCAGCGGGAAGCTGGTTTCGTGTCGACCCAATAAACGTCGCGGCGCTCTGTACGTCAAATCCTAAGCG	41	C>T	MIN	7.91e-27	2A	40517153	228	0	0	0	0	0	0	0	0	0	0	0	0	0	1	0	0	0	0	0	0
1092	3940775	TGCAGCTCCTCGAGGTAGACGCTGCTGGTGCCGTCGAGGAAGCTGTCCGTCAGCCTGGAGAGCGGGACG	47	C>G	MIN	4.1e-24	2A	40613132	228	0	0	0	0	0	0	0	0	0	0	0	0	0	0	0	0	0	0	0	0
1093	4991574	TGCAGGCTGCTGACAGAGAAGAGACGGCGGCCGGGTGGATCAGGTCGGAGGGCGACGCGTTCCTGCATG	67	T>C	MIN	9.41e-26	2A	40700724	228	0	0	0	0	0	0	0	0	0	0	0	0	0	0	0	0	0	0	0	0
1094	2252351	TGCAGTTCAAATGAACGACGCCGAATAATCGATAGGAGCAATTCAAGAAGGGGGTCATGGCGAACTCAC	58	G>A	MIN	7.72e-27	2A	40799840	228	0	0	0	0	0	0	0	0	0	0	0	0	0	0	0	0	0	0	0	0
1095	982956	TGCAGTTGAATCACAAAGATGGAACAGAATCACAAAGATGGTTATGTTCAGGAGTTCAAGAAGAATTCG	21	G>T	MIN	7.72e-27	2A	40957053	228	0	0	0	0	0	0	0	0	0	0	0	0	0	1	0	0	0	0	0	0
1096	2256343	TGCAGCACGCCCACGCACGCGTCACTACTCGATCACTACGAAATACGTACACGTAAACAACAACTACTA	24	C>G	MIN	7.91e-27	2A	41304562	229	0	0	0	0	0	0	0	0	0	0	0	0	0	0	0	0	0	0	0	0
1097	4009627	TGCAGCCGCGCCCGATGAAGAGGTCGAGCCGAGATCGGAAGAGCGGTTCAGCAGGAATGCCGAGACCGA	8	C>T	UNI	3.29e-06	2A	45806072	229	0	0	0	0	0	0	0	0	0	0	0	0	0	0	0	0	0	0	0	0
1098	5347692	TGCAGCTCAAGCTCGTGGATGCTATCAAAGAGGCCGAGATCGGAAGAGCGGTTCAGCAGGAATGCCGAG	13	C>G	MIN	6.5e-09	2A	46345496	230	0	0	0	0	0	0	0	0	0	0	0	0	0	0	0	0	0	0	0	0
1099	1120653	TGCAGGATGAAGAAGATAAAAGGAGAATAGAGAGATGAATCAATGTGCACAGTTACTCTTGAGTCTTGG	29	G>A	MIN	4.1e-24	2A	46876483	230	0	0	0	0	0	0	0	0	0	0	0	0	0	0	0	0	0	0	0	0
1100	1016936	TGCAGATTGAATTGATCAACTAGTACACATCCAGTCTTGGCATGTAAGTAACCGAGATCGGAAGAGCGG	23	T>C	MIN	1.07e-18	2A	47613300	230	0	0	0	0	0	0	0	0	0	0	0	0	0	0	0	0	0	0	0	0
1101	991804	TGCAGCAATTCAGTCTTCTCTTCAGGCATTCGGTCAGAAGGCTTGTGTCGTGTCGCAGGCCACGGCGTG	53	C>G	MIN	3.28e-25	2A	47969855	230	0	0	0	0	0	0	0	0	0	0	0	0	0	0	0	0	0	0	0	0
1102	4910982	TGCAGTTTGATCGAGGAGCCATGCCACGGCTGCGGGGGCTTCGGCTCCACTTCAACGCTCTAGAGACAA	67	A>G	MIN	9.41e-26	2A	48493438	230	0	0	0	0	0	0	0	0	0	0	0	0	0	0	0	0	0	0	0	0
1103	1095776	TGCAGTTCTGCCACTTTGTGGATGCCGCCGCGTGTTCCCTACGCTTATGATCAGGAACATGAGGGCGGA	40	A>C	MIN	4e-24	2A	48714846	230	0	0	0	0	0	0	0	0	0	0	0	0	0	0	0	0	0	0	0	0
1104	4910578	TGCAGTCATGAGTCACTCTAGTGTAACTCTGTGTATCATGTGTAGCTATTAAATCTTAAGCATGTCCAA	59	G>T	MIN	7.91e-27	2A	48764731	230	0	0	0	0	0	0	0	0	0	0	0	0	0	0	0	0	0	0	0	0
1105	3064681	TGCAGCAGCTGTTCCTCGACGACAACAGCTTCGATGGGGAGCTGCCGAGATCGGAAGAGCGGTTCAGCA	24	A>G	MIN	2.95e-13	2A	48769748	230	0	0	0	0	0	0	0	0	0	0	0	0	0	0	0	0	0	0	0	0
1106	5323916	TGCAGTAGATCTCGCTTGCCGCGGGCGCCGTCCCGTCTTGCTCTCTTGACGACGGGGCACTGGGCGGAG	37	T>C	MIN	3.28e-25	2A	49395261	230	0	0	0	0	0	0	0	0	0	0	0	0	0	0	0	0	0	0	0	0
1107	2255628	TGCAGCACATCGTGCACGTTGTGGTGATCACCTAGTGTGCATCTCAGATAACAAGGTGGGCATCGAAGA	61	A>G	MIN	7.72e-27	2A	49820007	230	0	0	0	0	0	0	0	0	0	0	0	0	0	0	0	0	0	0	0	0
1108	2268043	TGCAGGTGGTGGCACAGCGCCACCTCCACCAAGAAGTTCATCCTGGACCACCACCGCCGCCAGCCCTTG	47	C>G	MIN	3.28e-25	2A	52422754	231	0	0	0	0	0	0	0	0	0	0	0	0	0	0	0	0	0	0	0	0
1109	3026365	TGCAGAGCGACTTCATCAACGCGGCGCAAATCCCTGCCGAGATCGGAAGAGCGGTTCAGCAGGAATGCC	18	A>G	MIN	6.5e-09	2A	52497812	231	0	0	0	0	0	0	0	0	0	0	0	0	0	0	0	0	0	0	0	0
1110	3023415	TGCAGCTCCGCTTCAAAATGGTTCAGAGACATGCTCTGTTCGCCCGAGATCGGAAGAGCGGTTCAGCAG	29	C>T	UNI	1.01e-12	2A	52542026	231	0	0	0	0	0	0	0	0	0	0	0	0	0	0	0	0	0	0	0	0
1111	1064939	TGCAGTCCTTCCAGGTGGCAAGGGTGTGTCGCCATATATTCTGGCTGTTCATGCTGCCGCGTGCAATCA	10	C>T	MIN	7.72e-27	2A	53899366	231	0	0	0	0	0	0	0	0	0	0	0	0	0	0	0	0	0	0	0	0
1112	999517	TGCAGCGATGCTGTGCTGCTGTAGCTACTCTTCCTACGCGCTGCCTCCCTCGCTGAGCCCCGTGGCGTG	41	C>T	MIN	3.28e-25	2A	57213002	232	0	0	0	0	0	0	0	0	0	0	0	0	0	0	0	0	0	0	0	0
1113	1033315	TGCAGAGGCTATGTCCCAAGAGCACACCGAGATGGAAGACCAAAAGCGTTGGGGAAGATGGACAGCTAA	11	T>C	MIN	7.91e-27	2A	57860416	232	0	0	0	0	0	0	0	0	0	0	0	0	0	0	0	0	0	0	0	0
1114	1071125	TGCAGCAACGGCCATGTCTTCCCTGAAACAACACCATTCCCAGTTGGGCCACTTGGCTAGCTAGCTAGC	60	C>A	MIN	7.72e-27	2A	59318602	232	0	0	0	0	0	0	0	0	0	0	0	0	0	0	0	0	0	0	0	0
1115	4993311	TGCAGGGCCGTCGGGCACGGAGAGGAGGCTCGAGGGGATCGGGCACGGGGTGCGTTGCGTGAGGGAGAG	27	G>A	MIN	3.28e-25	2A	62344569	233	0	0	0	0	0	0	0	0	0	0	0	0	0	0	0	0	0	0	0	0
1116	4991615	TGCAGACGCCCGCCTCCGCTCATCGGTGCCCGTCGCCGTGGATTTTCCCTCGCGCCACCGAGATCGGAA	18	C>T	MIN	3.08e-19	2A	62344572	233	0	0	0	0	0	0	0	0	0	0	0	0	0	0	0	0	0	0	0	0
1117	1228614	TGCAGCAGCAGCACGGCTCGCCCAAGGGCCAGCTTCAGGAACGCAACCTGGTTTGTCCCCCCGAGATCG	42	G>C	MIN	1.4e-23	2A	62502356	233	0	0	0	0	0	0	0	0	0	0	0	0	0	0	0	0	0	0	0	0
1118	5969885	TGCAGCTGCCAACAGTCGAGGCGCACTGGCATGGCACCGCCACCGACCGAGATCGGAAGAGCGGTTCAG	9	C>G	MIN	2.36e-14	2A	62509780	233	0	0	0	0	0	0	0	0	0	0	0	0	0	0	0	0	0	0	0	0
1119	3385596	TGCAGGGGGCACTGCTGCCGCCCGTCGAGAGCGCAGGAGCCCGCGCGGCCGAGATCGGAAGAGCGGTTC	38	G>A	MIN	1.94e-15	2A	62512820	233	0	0	0	0	0	0	0	0	0	0	0	0	0	0	0	0	0	0	0	0
1120	4993308	TGCAGCTGCCGCACTCAGGCTTGACGTGGTCGCAGCAGCTGTGCCGAGATCGGAAGAGCGGTTCAGCAG	20	T>C	MIN	2.36e-14	2A	62512823	233	0	0	0	0	0	0	0	0	0	0	0	0	0	0	0	0	0	0	0	0
1121	1026470	TGCAGTTAGTGGCAGTAATAGGTTATGCTAGTGGGAGCAGCTAGCCATGGAGCATGATGGTGAGCAGGT	46	A>G	MIN	7.91e-27	2A	62604649	233	0	0	0	0	0	0	0	0	0	0	0	0	0	0	0	0	0	0	0	0
1122	1234571	TGCAGGCACCGAATCATAGCTGCTGAAAACATCAAGAACTAACTTGGTTCGCACTCCTACCTAACCACC	47	T>G	MIN	4.1e-24	2A	63160279	233	0	0	0	0	0	0	0	0	0	0	0	0	0	0	0	0	0	0	0	0
1123	4910904	TGCAGTCGGGCCAGCGGTGGAGCGGTCGAATGCGACGTGAGGAACTCCAGACGAACAGGCGGTGCTCCG	22	C>T	MIN	7.72e-27	2A	63318624	233	0	0	0	0	0	0	0	0	0	0	0	0	0	0	0	0	0	0	0	0
1124	1069828	TGCAGCTGGGACGCTGAGAGGTGAGCCTAGCTTCTCAAACGCACGGTGGGAACGGTGAGGCAGAACTGA	52	C>T	MIN	7.91e-27	2A	64505105	233	0	0	0	0	0	0	0	0	0	0	0	0	0	0	0	0	0	0	0	0
1125	1067817	TGCAGGATCGGAGGAAAAGAGTTTGCTTCCCTACAAAGGCATTGTGCCCAATCACAAGGAGGTGCTATC	68	C>G	MIN	7.91e-27	2A	64508138	233	0	0	0	0	0	0	0	0	0	0	0	0	0	0	0	0	0	0	0	0
1126	4991858	TGCAGGTCATCACCGCAAGTCGCCTTTGGTCAAGGTTGGCCGCGCCGCCGCCCCTGGTCGAACACTCAG	17	A>G	MIN	3.36e-25	2A	64848083	233	0	0	0	0	0	0	0	0	0	0	0	0	0	0	0	0	0	0	0	0
1127	1078780	TGCAGTATACGTAGTATTTTTTTGTTTCCATTTGCACATCCCAATCACTCCACATCAAATATTGACCTT	14	T>C	MIN	7.91e-27	2A	65530173	233	0	0	0	0	0	0	0	0	0	0	0	0	0	0	0	0	0	0	0	0
1128	1087875	TGCAGTGCTCTCTACTGTGTAGAATTCAAAGTAAGCAGTACCACTGCTTCAGGTCTCTGGCCGAGATCG	10	T>C	UNI	1.4e-23	2A	65541549	233	0	0	0	0	0	0	0	0	0	0	0	0	0	0	0	0	0	0	0	0
1129	1111617	TGCAGGACCGTTTGGTTATCCATTTGGCGATTTGGCACGCGAGGCGGCCATGAACCGAGATCGGAAGAG	17	A>T	MIN	1.31e-17	2A	66886077	234	0	0	0	0	0	0	0	0	0	0	0	0	0	0	0	0	0	0	0	0
1130	1071015	TGCAGCCGAATGCAGCAACTCGCAGTCTCATCGTTACGGGTGAGGCCCATAGTCTTTTTTTACGAGTGA	18	C>A	MIN	7.91e-27	2A	67905003	234	0	0	0	0	0	0	0	0	0	0	0	0	0	0	0	0	0	0	0	0
1131	2261906	TGCAGGGTGAGGTCATCGAACAGCTGTGGAGTTGAAACAACCCGCGGACGCGTCACAGGAGTGGATGGA	53	C>T	MIN	7.91e-27	2A	73577342	235	0	0	0	0	0	0	0	0	0	0	0	0	0	0	0	0	0	0	0	0
1132	1162865	TGCAGGCGAAGACCACGAAAGCCCAGTCCGTGAGCGTCTTGAGGAACAGGAAGGAGGCGGAGCCCTCGC	7	G>C	MIN	1.7e-22	2A	74905458	235	0	0	0	0	0	0	0	0	0	0	0	0	0	0	0	0	0	0	0	0
1133	991342	TGCAGACTTGCTTCTTTTTACCGTTGTACTATTAGTAGATCCTACTCGTCATTAGCCCTGAAAACTTTC	68	C>T	MIN	2.7e-26	2A	75407745	235	0	0	0	0	0	0	0	0	0	0	0	0	0	0	0	0	0	0	0	0
1134	1105748	TGCAGAGCATCATCCATCCCATCCCCAGGTCATAAACCCAAGTCGGACTCGCCTTCCTCCTCCCCAACT	62	C>G	MIN	7.91e-27	2A	75734390	235	0	0	0	0	0	0	0	0	0	0	0	0	0	0	0	0	0	0	0	0
1135	1094923	TGCAGCCGCTCGTGCACCCACGCCCGCACCCACGCGAGCGAAGAGGATAGCATTTCACTCCCGAGATCG	51	A>G	MIN	5.94e-22	2A	75826451	235	0	0	0	0	0	0	0	0	0	0	0	0	0	0	0	0	0	0	0	0
1136	1063013	TGCAGCAGAAGAAGAAGAGGGAGGCGCGACAAAGGCGATGGCACGCGGGTCCGAGATCGGAAGAGCGGT	18	G>C	MIN	1.59e-16	2A	75920891	235	0	0	0	0	0	0	0	0	0	0	0	0	0	0	0	0	0	0	0	0
1137	2283934	TGCAGCTGGAAGAGAGCTGCTTGAGGACCCTGTCGTCGAGCCTAGCATACGACAGCTTCAGCACCTTGA	61	C>G	MIN	3.28e-25	2A	76094244	235	0	0	0	0	0	0	0	0	0	0	0	0	0	0	0	0	0	0	0	0
1138	1290314	TGCAGATGGATAGGCAGCAGCGAGGAGGAGATGGGGCGTTGAGGATACCGAGATCGGAAGAGCGGTTCA	28	A>C	MIN	6.77e-15	2A	76721235	236	0	0	0	0	0	0	0	0	0	0	0	0	0	0	0	0	0	0	0	0
1139	1098792	TGCAGCAGATGTATTTTGGGAAAACAAGTTAGATCCAAGGTGGGGGAAAAAAGATACGCTTTCCGAGAT	46	A>G	MIN	4.87e-23	2A	77888560	236	0	0	0	0	0	0	0	0	0	0	0	0	0	0	0	0	0	0	0	0
1140	5579629	TGCAGCTAGCCGATCGGCGATGGCGACCAAGATCTACATCGTGTAATGCTCCGCCTCTGCTTGCTCTTC	18	G>A	MIN	3.28e-25	2A	77909774	236	0	0	0	0	0	0	0	0	0	0	0	0	0	0	0	0	0	0	0	0
1141	3064660	TGCAGTTATGATTGGGACTCGTCCCTGATAATCGTCGCCGCCCGAGATCGGAAGAGCGGTTCAGCAGGA	8	T>C	MIN	2.88e-13	2A	78261498	236	0	0	0	0	0	0	0	0	0	0	0	0	0	0	0	0	0	0	0	0
1142	3957579	TGCAGTGCCTTGGTCCTCTCCTCCTCGAAGCTGGGCTGCGCTGCCACGGCGGACATGCCGTCCACCCTC	27	A>G	MIN	7.72e-27	2A	78869557	236	0	0	0	0	0	0	0	0	0	0	0	0	0	0	0	0	0	0	0	0
1143	1115924	TGCAGGCGTGACGACCAAACCAGACGAGTCATTTATTAGCGGCACTACACGGGCAGATGAGATTAACCA	27	G>C	MIN	7.91e-27	2A	79276236	236	0	0	0	0	0	0	0	0	0	0	0	0	0	0	0	0	0	0	0	0
1144	1149490	TGCAGCTCGTCGCGTGGGTCGGCGACGACCACGAGCGCTTCCTCTCCAAGTTCAAGGACCGCCTCGACC	46	C>G	MIN	7.72e-27	2A	80306701	236	0	0	0	0	0	0	0	0	0	0	0	0	0	0	0	0	0	0	0	0
1145	1161563	TGCAGCCTGCTCCGCTCCGTGGCAGAGCTATGGAGCAGAGGGGCTCCGAACGGGCACTGAGTCACCGCC	47	G>T	MIN	3.28e-25	2A	80360155	236	0	0	0	0	0	0	0	0	0	0	0	0	0	0	0	0	0	0	0	0
1146	1694678	TGCAGGTTCGAGGTGCTCACCCTCGGCGCCGACAGCGCATGGAGGCGGACGGCGGACCCGCCCCACTGG	46	G>A	MIN	1.7e-22	2A	81939812	237	0	0	0	0	0	0	0	0	0	0	0	0	0	0	0	0	0	0	0	0
1147	994877	TGCAGGGGTGAGTTCTAGCGTGCATGGCCACGGATAAGGTCGCGCGTGCAAGCCGAGATCGGAAGAGCG	27	C>G	UNI	6.94e-15	2A	82623825	237	0	0	0	0	0	0	0	0	0	0	0	0	0	0	0	0	0	0	0	0
1148	1105779	TGCAGGGGTGAGTTCTGGCGTGCATGGGCGCGGATAAGGTCGCGCGTGCAAGCCGAGATCGGAAGAGCG	16	G>A	UNI	3.08e-19	2A	82623825	237	0	0	0	0	0	0	0	0	0	0	0	0	0	0	0	0	0	0	0	0
1149	1289432	TGCAGATCTTATTATCGTCGCACCTTGGGCTCCGTAATTGGTCCGTTCACAGATATTTTCTGGAGTCAG	35	A>T	MIN	4.1e-24	2A	82633110	237	0	0	0	0	0	0	0	0	0	0	0	0	0	0	0	0	0	0	0	0
1150	982854	TGCAGAAAAGCAGCGGTGAAAACAAACTTTTCTTTTGAAGGCAAAACATAGCTTTATAGATTAACTACG	31	C>T	MIN	7.91e-27	2A	82641819	237	0	0	0	0	0	0	0	0	0	0	0	0	0	0	0	0	0	0	0	0
1151	4003100	TGCAGGATTCTACCGCTGTCGCTGCTGCTGTGGCGGCACCGAGATCGGAAGAGCGGTTCAGCAGGAATG	18	T>C	MIN	1.26e-11	2A	83445428	237	0	0	0	0	0	0	0	0	0	0	0	0	0	0	0	0	0	0	0	0
1152	1228285	TGCAGCTCCGCCAACTCTCGGAGCGGAGTTGGGGAGCGGAGCATTACCGAATAGCCCCACAACCCTCTT	17	T>C	MIN	7.91e-27	2A	84916601	237	0	0	0	0	0	0	0	0	0	0	0	0	0	0	0	0	0	0	0	0
1153	1203876	TGCAGCACCTGTTGGGAGCTTAGCTGCTGGGACCCAGACAAGTACTCTCCTTGCTACCCGAGATCGGAA	33	C>T	UNI	6.08e-22	2A	85707083	237	0	0	0	0	0	0	0	0	0	0	0	0	0	0	0	0	0	0	0	0
1154	1061562	TGCAGGTCGTAGTTACCTTGAAGGCGATGTTGCGGGCGACGAAGTTGTCGGCATTGACTCTGAAGGTGG	59	C>G	MIN	7.91e-27	2A	86332614	238	0	0	0	0	0	0	0	0	0	0	0	0	0	0	0	0	0	0	0	0
1155	1219652	TGCAGTGGTTTTGGCTCGTAGTCAAGGAAGTAGTCACCCCACAGAGAGGGCTCATAGCTGGACAGCGTC	23	A>G	MIN	3.36e-25	2A	86880372	238	0	0	0	0	0	0	0	0	0	0	0	0	0	0	0	0	0	0	0	0
1156	4909472	TGCAGTCGGCTGTCCGTATTTACGTGCTCCGTGGAAATTTAGCGGAGCTCTCTTGTCACTGTTGCAGTT	22	C>T	MIN	3.36e-25	2A	88248978	238	0	0	0	0	0	0	0	0	0	0	0	0	0	0	0	0	0	0	0	0
1157	1720560	TGCAGGATGGAGAACACGGCCGCGACGGTGCCGCGGAGGTAGTTGGCGTCCAGCGTCATGGCGATGTGC	14	C>G	MIN	3.36e-25	2A	89289925	238	0	0	0	0	0	0	0	0	0	0	0	0	0	0	0	0	0	0	0	0
1158	4261365	TGCAGAAAGCGGGAGCACATGCGTGGTCACCGAGATCGGAAGAGCGGTTCAGCAGGAATGCCGAGACCG	12	G>C	UNI	9.42e-07	2A	90226590	238	0	0	0	0	0	0	0	0	0	0	0	0	0	1	0	0	0	0	0	0
1159	1142231	TGCAGCTGGGGAATTCGGTCCGAGTCGCTGGTCGCCTCTTTGGCGTCGTCGAGACGAACCGAGATCGGA	11	A>G	MIN	1.7e-22	2A	92764175	239	0	0	0	0	0	0	0	0	0	0	0	0	0	0	0	0	0	0	0	0
1160	5324604	TGCAGGACATCATCCACGCCAAGCTCCCCAATGCCGTGCTCGGACAGGTATACATACCTAACCTTTCCT	50	T>C	MIN	7.72e-27	2A	95327754	239	0	0	0	0	0	0	0	0	0	0	0	0	0	0	0	0	0	0	0	0
1161	2260288	TGCAGGACGCCGAACTCCCTGACCCCGCGCAGATCATGGAGGTCGCCATCATGATACTCGTAGGGAGAA	60	T>C	MIN	7.91e-27	2A	97201837	240	0	0	0	0	0	0	0	0	0	0	0	0	0	0	0	0	0	0	0	0
1162	1039232	TGCAGACATGGCAAACCTCGCCGTTGCCATCTTGCTTGCATCGCTCGGAGCCGTGGCTACTGCTCAAAA	34	C>T	MIN	7.72e-27	2A	98916996	240	0	0	0	0	0	0	0	0	0	0	0	0	0	0	0	0	0	0	0	0
1163	998851	TGCAGCTTCCACTTCCAGTCTCCTGCCGCCCACACACACTCATCGTCCAAGGATGGGTAGGGTTGCGAT	52	A>G	MIN	7.91e-27	2A	99027211	240	0	0	0	0	0	0	0	0	0	0	0	0	0	0	0	0	0	0	0	0
1164	1094080	TGCAGGCGCTGCTCGTCCTCCGCGGGCTCCTCCCGCGCGCGCCCCGCCTCCTCGCCAACTCCTTCTCCC	7	G>C	MIN	7.91e-27	2A	102845488	241	0	0	0	0	0	0	0	0	0	0	0	0	0	0	0	0	0	0	0	0
1165	1074973	TGCAGTATAGATGATAACATCTTGGGCGTCTTATGATTCACATGGTATGTGGACGGCCGCATAGCGAGG	41	A>G	MIN	7.91e-27	2A	102957935	241	0	0	0	0	0	0	0	0	0	0	0	0	0	0	0	0	0	0	0	0
1166	1201176	TGCAGCCACGCAGCTATCATGTGCCCTGATCCTGCTGGGAAAAGATTCCCGAGATCGGAAGAGCGGTTC	27	G>A	MIN	4.68e-17	2A	106736802	242	0	0	0	0	0	0	0	0	0	0	0	0	0	0	0	0	0	0	0	0
1167	1095449	TGCAGTAGTTTATTGAGCGGGATAGGAGTGATCTCCATCTCCAAAATCTACAGCCGTGCCGAGATCGGA	16	G>A	MIN	7.23e-21	2A	110292405	242	0	0	0	0	0	0	0	0	0	0	0	0	0	1	0	0	0	0	0	0
1168	1166053	TGCAGCCGTCCCAGCTTGCAGCTCCTCGGTATGGAGGACCCCCTCTCGTGCTCCAGCACGTGGAGGATG	7	G>A	MIN	3.28e-25	2A	111453275	243	0	0	0	0	0	0	0	0	0	0	0	0	0	0	0	0	0	0	0	0
1169	1041855	TGCAGTGAGTTCATCGGCTGCGTCCACCAGTCTTGATGGTAGTGGGACTACAGAAATAACCTTGTATCT	50	C>T	MIN	7.72e-27	2A	118556138	244	0	0	0	0	0	0	0	0	0	0	0	0	0	0	0	0	0	0	0	0
1170	1149238	TGCAGGACACGAGCACGAGAAAGGGTCAGGGAGGAAGAGAGGGAAAGAGAAGAAGGAGCAGGGGCGCAC	11	A>G	MIN	7.72e-27	2A	121906744	245	0	0	0	0	0	0	0	0	0	0	0	0	0	0	0	0	0	0	0	0
1171	3064524	TGCAGTAGGGTTCATCGTAGCGCTGACGGCGTTCCGCCTCACCGAGATCGGAAGAGCGGTTCAGCAGGA	21	G>A	MIN	2.88e-13	2A	122011413	245	0	0	0	0	0	0	0	0	0	0	0	0	0	0	0	0	0	0	0	0
1172	1230266	TGCAGCTGGCCGAGCGAGCCGTGGCGGCGGAGATCCACGCGCTGGCGTGGTCCGCGGCCGCGGCGGCCG	33	T>C	MIN	7.91e-27	2A	122400877	245	0	0	0	0	0	0	0	0	0	0	0	0	0	0	0	0	0	0	0	0
1173	1228363	TGCAGGACGCGCTGAACAAGCTACTCAGGCGCGCCAAGTCTAAGTCCAGCTCCCGCGGCTCCGCCGCCG	7	C>T	MIN	3.28e-25	2A	129793999	246	0	0	0	0	0	0	0	0	0	0	0	0	0	0	0	0	0	0	0	0
1174	1275700	TGCAGCAGCCCCCTGGATACGGCTAGGGAGGGCAGTACGCCTTGACATACGGTACGGCCGTCGCCGGAG	66	G>A	MIN	7.72e-27	2A	141872781	247	0	0	0	0	0	0	0	0	0	0	0	0	0	0	0	0	0	0	0	0
1175	1077708	TGCAGGATGATGGGTTCCACCGAACCAATGGTTTCTTTTCGCTTCCCCAGGACAGGAGAGGAGGCTCCC	25	C>G	MIN	3.28e-25	2A	155887925	248	0	0	0	0	0	0	0	0	0	0	0	0	0	0	0	0	0	0	0	0
1176	1235569	TGCAGGTTTCGGTCAGATCCAAGGAGATTAGTTGGAAGTTGGGAAGCAGGAGCGTGCCTTGTCCGAGAT	28	T>C	MIN	1.15e-24	2A	158056011	249	0	0	0	0	0	0	0	0	0	0	0	0	0	0	0	0	0	0	0	0
1177	1106212	TGCAGGCAATAGTAAAAAAAATTCACTGTTCATATGCATAATACAAAGGAAATTAGGATGTTGGGGAGG	20	A>T	MIN	3.28e-25	2A	160188139	249	0	0	0	0	0	0	0	0	0	0	0	0	0	0	0	0	0	0	0	0
1178	3938974	TGCAGGGAAATACTCAATTGCACTGGGGTGGAGGGCCGAGATCGGAAGAGCGGTTCAGCAGGAATGCCG	6	G>A	MIN	5.21e-10	2A	161336350	250	0	0	0	0	0	0	0	0	0	0	0	0	0	0	0	0	0	0	0	0
1179	1215845	TGCAGAGGAGAGTTCTTTCCTGGTACGTGAAGCTCATGACATGTTGCTTGTTTCTCTTGTCCGAGATCG	38	A>G	MIN	1.4e-23	2A	161696859	250	0	0	0	0	0	0	0	0	0	0	0	0	0	0	0	0	0	0	0	0
1180	1244404	TGCAGGGCGCTGGCGGCGGTAGACTTGGAGGCGGGGCGCCGACATGGTCCTGGTGGAGCTCGGCAACGG	43	A>G	MIN	7.91e-27	2A	162883721	250	0	0	0	0	0	0	0	0	0	0	0	0	0	0	0	0	0	0	0	0
1181	1060708	TGCAGCATGCATGCATGCATGCCGCTGTTGGCAGGACTCCAGCCACACCGCAAGAGAGACACACACACC	22	C>A	MIN	7.72e-27	2A	164759132	250	0	0	0	0	0	0	0	0	0	0	0	0	0	0	0	0	0	0	0	0
1182	984567	TGCAGAACTCAAATGAGTTTGACACATACAGGCCAAAAGCCACTGAAAGCCCGAAACTGTTGCCAATTG	24	C>G	MIN	7.91e-27	2A	165492865	250	0	0	0	0	0	0	0	0	0	0	0	0	0	0	0	0	0	0	0	0
1183	981263	TGCAGAACGTGGCTATCATGCTAAAGGCGCTCAATGTGACCGCAGACGAGGTGATCGGAGCACTCGTGC	43	A>G	MIN	7.91e-27	2A	166500675	251	0	0	0	0	0	0	0	0	0	0	0	0	0	0	0	0	0	0	0	0
1184	1069348	TGCAGTTTCACACTGCCATCGGCATCTCGCCATGCTCGCCGTATCACACGGCAGCTAGTATCTCATCTT	64	A>G	MIN	7.72e-27	2A	178531285	252	0	0	0	0	0	0	0	0	0	0	0	0	0	0	0	0	0	0	0	0
1185	1219655	TGCAGTGCTGCGCGAGGCGGCAAGGTCGTGTGATACAACAAGCACGTGTATGAATGGAGCAAGACCAGA	12	C>T	MIN	7.72e-27	2A	178535754	252	0	0	0	0	0	0	0	0	0	0	0	0	0	0	0	0	0	0	0	0
1186	981351	TGCAGTTTCACACTGCCATCGGCATCTCGTCGTGCTCGCGGTATCACACGGCAGCTAGTATCTCATCTT	31	G>A	MIN	7.72e-27	2A	178535757	252	0	0	0	0	0	0	0	0	0	0	0	0	0	0	0	0	0	0	0	0
1187	1121466	TGCAGCCCGCCGTCGCCCCACCCTCGCTCGCCGCTGCGGATCCACCACCGCCCCTCTACAGCCTGATGT	31	C>T	MIN	4e-24	2A	184852529	253	0	0	0	0	0	0	0	0	0	0	0	0	0	0	0	0	0	0	0	0
1188	1256256	TGCAGTGCACAGGCGCCACGGGCTAACCACAACGCCACACGGCAGCTCACGTTCCTCTACAGGCGTCTA	6	G>A	MIN	1.15e-24	2A	200691169	254	0	0	0	0	0	0	0	0	0	0	0	0	0	0	0	0	0	0	0	0
1189	980184	TGCAGGTCTCGCATCACTCCAATGTAAAATACAACAACTCATAAATTGTGTCCAAGGCAGGTCACTGCC	59	G>A	MIN	3.28e-25	2A	202025577	255	0	0	0	0	0	0	0	0	0	0	0	0	0	0	0	0	0	0	0	0
1190	1096368	TGCAGTCTGAACTACACTATGACTGATGTGCGCCTTGTCTGAAATTCACATCATTTGTTTGCAGAAGGA	28	T>C	UNI	7.72e-27	2A	207418780	256	0	0	0	0	0	0	0	0	0	0	0	0	0	0	0	0	0	0	0	0
1191	1143471	TGCAGCGAGGTGGCGGACATCATGCGGTGCGTCAAGGTGGCGTTGCTCTGCGTGCAGGACAACGCCATG	42	T>C	MIN	7.72e-27	2A	208419560	256	0	0	0	0	0	0	0	0	0	0	0	0	0	0	0	0	0	0	0	0
1192	3064378	TGCAGTAATAGCTTCAAAGTCGTCAGCGAAAAGCATTCTGGTAGATATGATTAGTGTGATGCGTCCATC	48	G>A	MIN	7.72e-27	2A	208422745	256	0	0	0	0	0	0	0	0	0	0	0	0	0	0	0	0	0	0	0	0
1193	1075532	TGCAGCATTAAGATTTAAGATGAACAGTGGCAGTGCTGTGATGAACTGATACAACAGTACCCTCAATAA	37	G>T	MIN	7.72e-27	2A	209402562	256	0	0	0	0	0	0	0	0	0	0	0	0	0	0	0	0	0	0	0	0
1194	7337499	TGCAGTCTCTCGTGGCCGAGTGGCCCATCGCCCGAGATCGGAAGAGCGGTTCAGCAGGAATGCCGAGAC	11	G>C	UNI	3.37e-06	2A	211364767	257	0	0	0	0	0	0	0	0	0	0	0	0	0	0	0	0	0	0	0	0
1195	2263715	TGCAGCGGCAGCAGGGGAACGCGCAGCGCAGGGGCTTTGGGCGACAGAAGGATCTGCGGGCGCACACGA	20	G>A	MIN	4e-24	2A	274368835	258	0	0	0	0	0	0	0	0	0	0	0	0	0	0	0	0	0	0	0	0
1196	4910002	TGCAGCAAGCGGGCGCGAGCAGCAATGGGGCGCAGCTAGAGCGCAGCCCTAGGCTACAACGGCCCTGGT	65	T>A	MIN	7.72e-27	2A	279803509	259	0	0	0	0	0	0	0	0	0	0	0	0	0	0	0	0	0	0	0	0
1197	1204947	TGCAGACAATTTAAACGGCTATACCGAAAGAAGAGACGCATGCTTATTTATCAGCTTGATTGCAATTGG	51	C>T	MIN	3.28e-25	2A	283971765	260	0	0	0	0	0	0	0	0	0	0	0	0	0	0	0	0	0	0	0	0
1198	1230639	TGCAGGGGCAGCAACAGGTCGGCTTTCCTGTTGTGGCGGCGACACGTCTAGAGGAACCGAGATCGGAAG	24	T>A	MIN	2.12e-21	2A	289066909	261	0	0	0	0	0	0	0	0	0	0	0	0	0	0	0	0	0	0	0	0
1199	996126	TGCAGAATGTTCACCCATTTACTCCAAGTATGAGGCTACAGAATTTAGTTTGATTGATCCCAAGGCCGA	8	G>A	MIN	2.76e-26	2A	289685429	261	0	0	0	0	0	0	0	0	0	0	0	0	0	0	0	0	0	0	0	0
1200	1059865	TGCAGGCAGTCAAGGCAAATTAAGGCTACAGAAGATTTGCGGTGAATCTCAATGCCACCAAGCACGGAT	64	C>G	MIN	3.36e-25	2A	304091610	262	0	0	0	0	0	0	0	0	0	0	0	0	0	0	0	0	0	0	0	0
1201	2281608	TGCAGGATGAGATCCACGCCGCCGCTGCTCCTCATGAGTCCGATTGTCACCGTCACCTCAGTTGCGTCG	41	G>C	MIN	3.28e-25	2A	309106875	263	0	0	0	0	0	0	0	0	0	0	0	0	0	0	0	0	0	0	0	0
1202	7341944	TGCAGGTGGTCGATGCAGCAGTAGCAGTAGGCGTCAGTGGCGGGGCAGCAGCAGTAGTAGGCGTCGGTG	21	T>C	MIN	7.91e-27	2A	316880180	264	0	0	0	0	0	0	0	0	0	0	0	0	0	0	0	0	0	0	0	0
1203	3955958	TGCAGCCCAACTAGAAGGGATGTGGCATGTTCGTGCATGTTGGGCCGAGATCGGAAGAGCGGTTCAGCA	26	A>C	UNI	2.95e-13	2A	328594329	265	0	0	0	0	0	0	0	0	0	0	0	0	0	0	0	0	0	0	0	0
1204	26673151	TGCAGTTTTCTTAGATTTATTTATAACCACGGGTGCAGCTGCTGGTGGTCGGTGGATCAATCATCCAGA	24	A>T	MIN	7.72e-27	2A	337141611	266	0	0	0	0	0	0	0	0	0	0	0	0	0	0	0	0	0	0	0	0
1205	4910995	TGCAGCCACCCGTCCGTGTGCCCGCCGCGGCATGGTCGTGCCCCTGGCCGCGTCCGAGATCGGAAGAGC	38	T>C	MIN	3.75e-18	2A	357099045	267	0	0	0	0	0	0	0	0	0	0	0	0	0	0	0	0	0	0	0	0
1206	5325066	TGCAGCTGCTCCAGGCGGGTGCAGCGCTCCGCCCCGCGCCCTCCGAGATCGGAAGAGCGGTTCAGCAGG	41	T>G	MIN	3.6e-12	2A	365551221	268	0	0	0	0	0	0	0	0	0	0	0	0	0	0	0	0	0	0	0	0
1207	3064710	TGCAGCTCACAGCGCTGACGGACATCGTACAGAAAACGCAGCAGAGTCGTACGCGTAGGATTCACAGCG	24	T>C	MIN	7.72e-27	2A	370719344	269	0	0	0	0	0	0	0	0	0	0	0	0	0	0	0	0	0	0	0	0
1208	7352830	TGCAGCTCACAGCGCTGACGGACACCGTACAGAAAGCGCAGCAGAGTCGTACGCGTAGGATTCACAGCG	35	G>A	MIN	7.91e-27	2A	370720640	269	0	0	0	0	0	0	0	0	0	0	0	0	0	0	0	0	0	0	0	0
1209	7492465	TGCAGGAGCAGCCATGGACGCCATGTCGCAAGCAGCAGCCGCCGCCGAGATCGGAAGAGCGGTTCAGCA	13	A>G	MIN	6.77e-15	2A	371115456	269	0	0	0	0	0	0	0	0	0	0	0	0	0	0	0	0	0	0	0	0
1210	1126002	TGCAGTAGATGGACGTGCATAGATAGGAGGCCGTTCTCTCCAATTCACCACTACCACAAGCACGACCCC	66	C>G	MIN	3.36e-25	2A	374166595	270	0	0	0	0	0	0	0	0	0	0	0	0	0	0	0	0	0	0	0	0
1211	1719838	TGCAGACAACAGAGGACCGATGATAGGTGCGTCCCCAACAACAGGAGGAAGGGTGTGGTGCTAGTATGT	26	G>C	MIN	7.72e-27	2A	374166733	270	0	0	0	0	0	0	0	0	0	0	0	0	0	0	0	0	0	0	0	0
1212	1085277	TGCAGCTCCGTGGCGGTGATGAATGTGCCGTGAAATCCGTGGCACGCGCCCCGAGATCGGAAGAGCGGT	23	T>C	MIN	1.63e-16	2A	382614683	271	0	0	0	0	0	0	0	0	0	0	0	0	0	0	0	0	0	0	0	0
1213	1227997	TGCAGGGCTAGAGTTCACGGGTGCGAGGTAGGGCAGCGCCCTGCTGGCTCCAGGGGGCACGCAGCCATG	8	T>C	MIN	7.91e-27	2A	382918015	271	0	0	0	0	0	0	0	0	0	0	0	0	0	0	0	0	0	0	0	0
1214	1159869	TGCAGCTCCTCCTCCACCTCGCGCCCCTGCATGCCAAGTCCCTCAACTGGAGCGCCGCGCCTACGCCCC	30	A>G	MIN	7.72e-27	2A	385579146	271	0	0	0	0	0	0	0	0	0	0	0	0	0	0	0	0	0	0	0	0
1215	1080871	TGCAGCACAGTCGTTTGATTACCTGTCGTCTACACATCGTGCGTGTGAATATCGTGTGTAGAGTTCCCC	41	C>T	MIN	3.28e-25	2A	387014604	272	0	0	0	0	0	0	0	0	0	0	0	0	0	0	0	0	0	0	0	0
1216	2252454	TGCAGTGTTGTGTTCGATTCCTAGCTATCATGCCCTGCTATTTTTTTGCAAATTATCACCTTGTATTTG	39	A>G	MIN	7.72e-27	2A	388459119	272	0	0	0	0	0	0	0	0	0	0	0	0	0	0	0	0	0	0	0	0
1217	1219210	TGCAGCAGCAGCATGATGAGGCGAAGATGGTGAGGAGTTGTGAGAGGACAGAGCTGTAGCGGCGCATGG	65	A>G	MIN	3.36e-25	2A	389314092	272	0	0	0	0	0	0	0	0	0	0	0	0	0	0	0	0	0	0	0	0
1218	2252959	TGCAGGCAACATTGGTTGGCTGTACGGACGTTCTTATTCCTCCAGCGAACTCGGCAGCAACATTGGACG	22	T>G	MIN	7.72e-27	2A	413325241	273	0	0	0	0	0	0	0	0	0	0	0	0	0	0	0	0	0	0	0	0
1219	1111300	TGCAGACGCCCGCCTCCGTTCGTCGGTACCCGTCGCCGTGTGATGTTCCCTCGCGCCACCGAGATCGGA	27	A>G	MIN	1.74e-22	2A	424024571	274	0	0	0	0	0	0	0	0	0	0	0	0	0	0	0	0	0	0	0	0
1220	2253618	TGCAGTACGTGGATCGAGCCATCTTCTCCGTGCACGAGCGTCGTCATCCGCCGTTGATTCGCTCGACCC	41	C>A	MIN	7.72e-27	2A	428310658	275	0	0	0	0	0	0	0	0	0	0	0	0	0	0	0	0	0	0	0	0
1221	1151752	TGCAGCTCCCTCTCGGAGGTGCGGCCGCTGCTTGTGCGTGCGTCGCTTGTGTGCATCGGTCGCGGCCAC	10	T>C	MIN	7.72e-27	2A	454991878	276	0	0	0	0	0	0	0	0	0	0	0	0	0	0	0	0	0	0	0	0
1222	1210938	TGCAGGCGCGTGGCTATGGAGCTGGAGAGGCATCGGAGTTGCTGATGAGTCGCCTAGCTCTTGGTGCTG	32	T>A	MIN	7.72e-27	2A	460238448	277	0	0	0	0	0	0	0	0	0	0	0	0	0	0	0	0	0	0	0	0
1223	992817	TGCAGGCACTGATTGGAGACGCCCCGAAATTCATTGTCACCATCATTGTGACAGCTTTGCCGAGATCGG	10	G>T	MIN	4.87e-23	2A	472216475	278	0	0	0	0	0	0	0	0	0	0	0	0	0	0	0	0	0	0	0	0
1224	1083104	TGCAGCGTAGGATATGCCTATGAACTGATTCATGCACATGCCATATAAGAGAAGCATTGCGGTCCCAAG	26	G>A	MIN	7.72e-27	2A	473325517	278	0	0	0	0	0	0	0	0	0	0	0	0	0	0	0	0	0	0	0	0
1225	4008833	TGCAGGGACGCCATCGTGGCTTGGATCAGCAAGAAGCTGGGCCCTGCGGTGCAGAACCTCACCGACGTC	14	C>T	MIN	1.7e-22	2A	477729016	279	0	0	0	0	0	0	0	0	0	0	0	0	0	0	0	0	0	0	0	0
1226	4993552	TGCAGGGACGCCATTGTCGCTTGGATCAGCAAGAAGCTGGGCCCTGCGGTGCAGAACCTCACCGCCGTC	17	C>G	MIN	7.72e-27	2A	477729016	279	0	0	0	0	0	0	0	0	0	0	0	0	0	0	0	0	0	0	0	0
1227	1071231	TGCAGAGCTATCAGCGATGGTTGTGGGGTCTTGTAATCCGATTTGGTGGTACGGTTTTAAACTTTAGTT	65	A>G	MIN	3.28e-25	2A	479452623	279	0	0	0	0	0	0	0	0	0	0	0	0	0	0	0	0	0	0	0	0
1228	1021101	TGCAGACCCAGACCTGAAGGCGTCTGAAGTGACGGTGAAGGGCGTGTTTGAGGAGGTCAAGCTGGCTGA	64	G>A	MIN	7.72e-27	2A	480969665	279	0	0	0	0	0	0	0	0	0	0	0	0	0	0	0	0	0	0	0	0
1229	3064695	TGCAGAGTCGGATCCTCCTTTTTTTGTTTGACTGCATGACAGCAGCCGAGATCGGAAGAGCGGTTCAGC	27	T>C	UNI	8.25e-14	2A	488391743	280	0	0	0	0	0	0	0	0	0	0	0	0	0	0	0	0	0	0	0	0
1230	1129787	TGCAGTTCAAATTGGCAGAGTTACAGCTTCCCCGCTCCGTAGATTTTTGGAGTGGATGATTACCGAACA	49	G>A	MIN	7.91e-27	2A	498978915	281	0	0	0	0	0	0	0	0	0	0	0	0	0	0	0	0	0	0	0	0
1231	1075984	TGCAGTTGGTAACCGAATTAATTCGTACCATATATTTGATGGTTGATTACTAGCAGGTACTCCCTCCGT	65	C>T	MIN	7.72e-27	2A	500223754	281	0	0	0	0	0	0	0	0	0	0	0	0	0	0	0	0	0	0	0	0
1232	983068	TGCAGTGCTGTCATGCTGCGCACATCTCGGGGCGCTAGAGAAGGGAAGGGAGGTCCATGAGTATGTAAT	64	G>T	MIN	7.72e-27	2A	501188622	281	0	0	0	0	0	0	0	0	0	0	0	0	0	0	0	0	0	0	0	0
1233	3064690	TGCAGCTGGGCAGTCCAGGCGCATGCAGACCGCTGCCGAGATCGGAAGAGCGGTTCAGCAGGAATGCCG	33	T>C	UNI	2.21e-08	2A	504248751	282	0	0	0	0	0	0	0	0	0	0	0	0	0	0	0	0	0	0	0	0
1234	5323414	TGCAGCGGTTAGCTGTGTCTGCGTGCCACCGCTGCTCGGGAATCGAGTGATTGCATGGGGAGGAAGTGA	36	C>G	MIN	7.72e-27	2A	505553234	282	0	0	0	0	0	0	0	0	0	0	0	0	0	0	0	0	0	0	0	0
1235	1036450	TGCAGGACGAGGCATCTCATCCTCCTCTCCCTCGCGGTCTCACCCATCATTTCCTTGGCCCCTTCTCCT	41	A>G	MIN	3.36e-25	2A	506339835	283	0	0	0	0	0	0	0	0	0	0	0	0	0	0	0	0	0	0	0	0
1236	2252671	TGCAGCAACAGCAGCCTCACCAATCACCAACAATCCACCAGGCAATGATCGATGATGATTCTTTATTAA	64	A>C	MIN	3.28e-25	2A	506339838	283	0	0	0	0	0	0	0	0	0	0	0	0	0	0	0	0	0	0	0	0
1237	1124767	TGCAGCCGCAGCAGCACAGTTCCCGATCTTAATTCCGCGCAGGCACATGCGGGGCCGACGCGGAAGGGG	27	C>T	MIN	7.91e-27	2A	507155591	283	0	0	0	0	0	0	0	0	0	0	0	0	0	0	0	0	0	0	0	0
1238	1094469	TGCAGCGGACACGGCGCCCTCACCAATCATCTCTACGGCCAGCGGCGCACGCGCACGTTCTGGTAACTC	65	A>C	MIN	1.15e-24	2A	511857331	284	0	0	0	0	0	0	0	0	0	0	0	0	0	0	0	0	0	0	0	0
1239	3222515	TGCAGTCAGCGTAGAAGGAGTGATGGGGGAGCCACATCGAGCGCCTCCGAGATCGGAAGAGCGGTTCAG	18	A>G	MIN	2.42e-14	2A	513170792	284	0	0	0	0	0	0	0	0	0	0	0	0	0	0	0	0	0	0	0	0
1240	2278437	TGCAGGCATACAGACCACTGCACAATGGATCTCGCAGCCCAACTGGACCAGTGTCGTGCACTCATCCAT	50	G>C	MIN	3.28e-25	2A	513790739	284	0	0	0	0	0	0	0	0	0	0	0	0	0	0	0	0	0	0	0	0
1241	991737	TGCAGCCTAGAGCACAGCGCGGCGCGCAATAATTTAGACCGAAGCGTCGTGCGAGTGCCCGATCTCTCA	56	G>A	MIN	7.91e-27	2A	515710793	284	0	0	0	0	0	0	0	0	0	0	0	0	0	0	0	0	0	0	0	0
1242	1210192	TGCAGAGCGGGTGCTCGGCGGCGGCGAGGCAGATGGCGCTGGAGCTGCTCAAGATTTACAAGGTGAACG	10	G>A	MIN	7.72e-27	2A	518005860	285	0	0	0	0	0	0	0	0	0	0	0	0	0	0	0	0	0	0	0	0
1243	1345824	TGCAGTGAGGACTACAGTGAGTAAGCAACACATCTAAGCAAGCATCCAAAGAGGGGATGGGGGAGAGGA	48	A>G	MIN	7.72e-27	2A	528432432	286	0	0	0	0	0	0	0	0	0	0	0	0	0	0	0	0	0	0	0	0
1244	1091069	TGCAGGGAACGCGGCCGAGAAGGTGGCGCGAGCCGAGGAGGTCGCGAAGGCGAAGGCCGAGATCGGAAG	29	G>A	MIN	2.07e-21	2A	528694379	286	0	0	0	0	0	0	0	0	0	0	0	0	0	0	0	0	0	0	0	0
1245	33847422	TGCAGCACGGGGTGGTGCGGCTGCGGGTGATGGTGCGGGGGCGGCGGCGGGGGCGGGCTGAAGAAGAAG	21	T>G	MIN	3.28e-25	2A	528793530	286	0	0	0	0	0	0	0	0	0	0	0	0	0	0	0	0	0	0	0	0
1246	1229102	TGCAGTAAAAATTGATCATCTACAGCGCGGCTACGGCAGTAGCTCGGCAAGCTAGTGAGGGGCATCTGC	32	A>G	MIN	7.72e-27	2A	529699058	286	0	0	0	0	0	0	0	0	0	0	0	0	0	0	0	0	0	0	0	0
1247	1086242	TGCAGAGAACAGATGGCTAGGTCTAAATGCGAAGTTGCAGACAACCAGACGCTGCATGCCAAAACGAGG	42	A>G	MIN	7.91e-27	2A	529944802	286	0	0	0	0	0	0	0	0	0	0	0	0	0	0	0	0	0	0	0	0
1248	1106501	TGCAGGCCGACCCTGTTGCCCCTCTGTTTTCCCTTCCTTGCCTCGTTTCTCCCTCACCCCGCTACCGTG	16	T>C	MIN	7.72e-27	2A	534566502	287	0	0	0	0	0	0	0	0	0	0	0	0	0	0	0	0	0	0	0	0
1249	2257109	TGCAGCTGACACGATCACAACGTGTTGCTTCATCGACATACTACAGGTTTATTGCATTGTGCTAGCATG	65	C>G	MIN	3.28e-25	2A	536012972	287	0	0	0	0	0	0	0	0	0	0	0	0	0	0	0	0	0	0	0	0
1250	994673	TGCAGTTTGCAGTGCACACATGCTGTTCAAGAGAAGGCACGCGCATGGGCCGAGCAAATTAACAGAGCA	35	G>C	MIN	7.72e-27	2A	536730308	288	0	0	0	0	0	0	0	0	0	0	0	0	0	0	0	0	0	0	0	0
1251	2257015	TGCAGCAAAAGGAACAAATCGACATTGTGCAAAAGGAACGAACCATTACGTAGCACGACCGCCGTTGCA	39	G>A	UNI	7.72e-27	2A	537742586	288	0	0	0	0	0	0	0	0	0	0	0	0	0	0	0	0	0	0	0	0
1252	1010068	TGCAGCAGGCAGCAGCTAGTTACCCCGAAGAACTTGAGAAGCGGGCACAAGAACGACAAGACGCTGCTG	66	C>G	MIN	3.28e-25	2A	538473142	288	0	0	0	0	0	0	0	0	0	0	0	0	0	0	0	0	0	0	0	0
1253	4910902	TGCAGGCAATGCAGGGGTACCCCGAGGACGTCCTCGACGTGGTGCGAAGCTGCGACCTGTCATCCATGA	22	C>T	MIN	3.36e-25	2A	539192417	288	0	0	0	0	0	0	0	0	0	0	0	0	0	0	0	0	0	0	0	0
1254	991434	TGCAGTTACCAAAGAAAAAAGAAGCTCGGCTGCTTCATATCAACATCATAATACCAGCTGTATATATAT	42	A>T	MIN	7.91e-27	2A	541323917	289	0	0	0	0	0	0	0	0	0	0	0	0	0	0	0	0	0	0	0	0
1255	3939281	TGCAGGAGCAGCCATGGACGCCGTGTCGCAAGCAGCAGCCGCCACCGAGATCGGAAGAGCGGTTCAGCA	22	G>A	MIN	6.77e-15	2A	542054340	289	0	0	0	0	0	0	0	0	0	0	0	0	0	0	0	0	0	0	0	0
1256	4992356	TGCAGCTCGTAGTCGTCCTGCACGGCCTCGTCGAACGGGTAGTAGGCCGCCACGTAGGCCTCGCACCAC	33	A>G	MIN	3.28e-25	2A	544306502	289	0	0	0	0	0	0	0	0	0	0	0	0	0	0	0	0	0	0	0	0
1257	2255128	TGCAGCACGCAACAGCAAAACCAGTTAACGTATGTTACCGCCTCTCAATGATTGCACTCGAAATTTAAA	28	C>T	MIN	3.28e-25	2A	545050180	289	0	0	0	0	0	0	0	0	0	0	0	0	0	0	0	0	0	0	0	0
1258	3956113	TGCAGCCGCTGTGCGCCGTTGGCTGCATCGGCCCGAACCGAGATCGGAAGAGCGGTTCAGCAGGAATGC	9	T>C	MIN	1.82e-09	2A	545150182	289	0	0	0	0	0	0	0	0	0	0	0	0	0	0	0	0	0	0	0	0
1259	39691694	TGCAGATGCGCCATGCCGCCGCCGCTGGCTATGCTTCACCTGAACCAGGTTTCCTCTTTTTGCTTCACC	45	C>T	MIN	1.7e-22	2A	545150288	289	0	0	0	0	0	0	0	0	0	0	0	0	0	0	0	0	0	0	0	0
1260	992420	TGCAGCAACTGCTTGTTTCTGCTACGGAATTTTAGTATTTGACATGTCAGTTTGTTGTTGATCTGCTGG	24	C>T	MIN	3.36e-25	2A	546529502	290	0	0	0	0	0	0	0	0	0	0	0	0	0	0	0	0	0	0	0	0
1261	999103	TGCAGTATGCCCCTTTCCCTCCCCTCCGTAGACGAATTAGCACCGCTGTCCCCCGCCCACGGCCTCGCC	51	C>T	MIN	7.91e-27	2A	550169249	290	0	0	0	0	0	0	0	0	0	0	0	0	0	0	0	0	0	0	0	0
1262	3024443	TGCAGCCGCTTGGATTGCCACACGAGCTTGCGCATCTGGTCGAAACGCGAGCTCAGGTGCTTGATCACC	49	A>G	MIN	7.72e-27	2A	559049856	291	0	0	0	0	0	0	0	0	0	0	0	0	0	0	0	0	0	0	0	0
1263	2257424	TGCAGCGACTTGATGTCCGCATTATCGAGCAGAACTTGTCCTGCAACAACAATCATAACCACCGAGATC	55	T>C	MIN	4.1e-24	2A	560622880	291	0	0	0	0	0	0	0	0	0	0	0	0	0	0	0	0	0	0	0	0
1264	995142	TGCAGCCAGGCAGCCAGAGCATGGTTTTTTTAAAAAACAAATTCGGTTTCCGCAACCAAAATTGCTTAA	31	A>T	MIN	7.91e-27	2A	562083324	292	0	0	0	0	0	0	0	0	0	0	0	0	0	0	0	0	0	0	0	0
1265	4909705	TGCAGGACATTTCCAAAAAAGGCCTCGACTCCCGAGATCGGAAGAGCGGTTCAGCAGGAATGCCGAGAC	27	A>G	UNI	3.37e-06	2A	563558606	292	0	0	0	0	0	0	0	0	0	0	0	0	0	0	0	0	0	0	0	0
1266	1002659	TGCAGCCGTGGCTGCTGCTGCCATGACATGCCAAAGCCTCCACAATTCCATGGCTGAAGTCCACCCCAT	44	A>G	MIN	3.28e-25	2A	566707725	293	0	0	0	0	0	0	0	0	0	0	0	0	0	0	0	0	0	0	0	0
1267	1018487	TGCAGTGGAATTGGTTGTTGCTTCTATTCATGGGGCTCGCACACGCAATGGAGATTAGATTTCTTCCCA	14	T>C	MIN	7.72e-27	2A	567416966	293	0	0	0	0	0	0	0	0	0	0	0	0	0	0	0	0	0	0	0	0
1268	979618	TGCAGTGCATAATCAACCATTTCCTGCTAGTAATTCATGATGTTAAACGCTGCTCTATCCTAGCAATAC	47	C>A	MIN	7.91e-27	2A	569035538	293	0	0	0	0	0	0	0	0	0	0	0	0	0	0	0	0	0	0	0	0
1269	988236	TGCAGTTGGTGGCCAATACTTTTGTTTAGAATTGGGAATTGTGGGGATGTGGACAATCTGATGCCAACA	40	G>A	MIN	7.72e-27	2A	570561488	293	0	0	0	0	0	0	0	0	0	0	0	0	0	0	0	0	0	0	0	0
1270	1862912	TGCAGCAGTTGAGCTCCGAGTGAGTAAACAAGTGTCCACCAACTGAGCAAGTAGCCATGCATGCATGTA	34	T>C	MIN	7.72e-27	2A	570562976	293	0	0	0	0	0	0	0	0	0	0	0	0	0	0	0	0	0	0	0	0
1271	1187752	TGCAGGTGGGAATCCCAACCAATCAGCCTCCACAGTCACACACGTACGCATCCACACACACTCTCTCTC	59	A>T	MIN	7.91e-27	2A	570889176	293	0	0	0	0	0	0	0	0	0	0	0	0	0	0	0	0	0	0	0	0
1272	5578491	TGCAGTTTTCTTTTCTTAGGATCGGCTCGGTTCCGAGATCGGAAGAGCGGTTCAGCAGGAATGCCGAGA	24	G>A	UNI	2.21e-08	2A	571915273	294	0	0	0	0	0	0	0	0	0	0	0	0	0	0	0	0	0	0	0	0
1273	3064550	TGCAGCCTGTCCTCGAGAAAGTGCTTCCGCATGTGGCCACCCAGCGCCTGCCCGAGATCGGAAGAGCGG	38	A>G	MIN	1.1e-18	2A	571918011	294	0	0	0	0	0	0	0	0	0	0	0	0	0	0	0	0	0	0	0	0
1274	1000632	TGCAGCACACGGTTCCTTCTTTCGGGCGCACTGCGATGAAGTGCTCCTGGCCGCCTCCTGCTGCGGTAC	66	T>C	MIN	3.36e-25	2A	573225769	294	0	0	0	0	0	0	0	0	0	0	0	0	0	0	0	0	0	0	0	0
1275	3939520	TGCAGTAGCATTAACATGACACTAGCAGAGTTGCTAATCCTAGACCCTCAAGCAGAGGGAACCAACAGT	68	T>G	MIN	2.7e-26	2A	574013275	294	0	0	0	0	0	0	0	0	0	0	0	0	0	0	0	0	0	0	0	0
1276	3064474	TGCAGCCGCGGTGGATTCACGCACGGGAAGTGGTGCACCGAGATCGGAAGAGCGGTTCAGCAGGAATGC	34	G>C	UNI	4.27e-11	2A	578428008	295	0	0	0	0	0	0	0	0	0	0	0	0	0	0	0	0	0	0	0	0
1277	4909866	TGCAGCGCCTGCTTTATCACAGAGAACTCATGCCGAGATCGGAAGAGCGGTTCAGCAGGAATGCCGAGA	29	A>T	UNI	2.21e-08	2A	578840472	295	0	0	0	0	0	0	0	0	0	0	0	0	0	0	0	0	0	0	0	0
1278	3950937	TGCAGGTACTGCACGCTCACGGTGCAGAGAACACCGTCGAGGGAGGCGCTCTCGAGCTCCAGCCGCTGC	32	A>G	MIN	1.7e-22	2A	581296734	296	0	0	0	0	0	0	0	0	0	0	0	0	0	0	0	0	0	0	0	0
1279	989240	TGCAGGAGAAGAAAACAAGGGTTGAGTTCCAAATTCAGTATGAAAAACTGCCAGACTTCTGCTACACAT	22	T>G	MIN	7.72e-27	2A	588960169	297	0	0	0	0	0	0	0	0	0	0	0	0	0	0	0	0	0	0	0	0
1280	989756	TGCAGTAATAAGCTCGTGGCTCTTTCAGTTTCCTCCTGCAAAATGATGGAGCCAGCCTTGGAAGTGATA	46	T>C	MIN	3.28e-25	2A	589581301	297	0	0	0	0	0	0	0	0	0	0	0	0	0	0	0	0	0	0	0	0
1281	1031850	TGCAGCTTGTGCATATACTCATACACCTTGTCTGCGTCCCAAACTGTTGCGCTGACCTCATGGAGTGCG	53	G>C	MIN	7.72e-27	2A	592740215	298	0	0	0	0	0	0	0	0	0	0	0	0	0	0	0	0	0	0	0	0
1282	7352107	TGCAGAAGCACGGCGTGCGTACGTGCCATTTCCTGGAAACCGAGATCGGAAGAGCGGTTCAGCAGGAAT	5	A>T	MIN	1.49e-10	2A	608685789	299	0	0	0	0	0	0	0	0	0	0	0	0	0	0	0	0	1	0	0	0
1283	4991964	TGCAGCGCCTCCCTCCTGCCACGAGCTCCACCTCCCATGGCTGCCGCCGCCGTCCTGCCTACCCCGCTA	33	C>T	MIN	4e-24	2A	615116354	300	0	0	0	0	0	0	0	0	0	0	0	0	0	0	0	0	0	0	0	0
1284	1130169	TGCAGCAGACCATGATGCAGATCAAATGCAGCAAACCGAAACACCTCTCGTGAAAGAACGGCACAGTTC	30	G>A	MIN	7.72e-27	2A	616610671	301	0	0	0	0	0	0	0	0	0	0	0	0	0	0	0	0	0	0	0	0
1285	2295268	TGCAGGCCATCGATCGCCTCCGCGGCAAACGCGTGGGCGCGGCGCGCTTGCTCCTCGGCGCAGGCATAG	33	T>C	MIN	7.91e-27	2A	631329866	302	0	0	0	0	0	0	0	0	0	0	0	0	0	0	0	0	0	0	0	0
1286	978821	TGCAGGACCTCGTCAGGATGGTCAGCAGCCGCAAACACGCAGTTCTAGGGCGCATCAACCGAGATCGGA	13	C>G	MIN	7.41e-21	2A	636112866	302	0	0	0	0	0	0	0	0	0	0	0	0	0	0	0	0	0	0	0	0
1287	997234	TGCAGGTTTCGTCCTGGGTCTCGGGCTCTCGCATGGGGCGCGGGCAAAGCTCCTAAGACTTTGTGAACT	53	T>C	MIN	7.91e-27	2A	636339185	303	0	0	0	0	0	0	0	0	0	0	0	0	0	0	0	0	0	0	0	0
1288	5576878	TGCAGAAAAGGGTGAAGATTCATCTCGACGCGACAGGACAGGGAGCTACTCCAATGCCTTGGTGCCAAA	28	C>T	MIN	4e-24	2A	636946706	303	0	0	0	0	0	0	0	0	0	0	0	0	0	0	0	0	0	0	0	0
1289	1015063	TGCAGCAGCAGCTGAGCGGGGGCAGTGCCGCCGCTGCCTCGGCGAGCGGCGCGGCCCAGCAGGATCAAG	19	G>A	MIN	7.91e-27	2A	656240309	304	0	0	0	0	0	0	0	0	0	0	0	0	0	0	0	0	0	0	0	0
1290	1020329	TGCAGCTTTTTTGGCTAGCCAAGGGAAGAAAGGAAGGGCGTGAATGGTGGAACGGGCCAACGGGGAGAT	44	T>C	MIN	7.72e-27	2A	661171310	304	0	0	0	0	0	0	0	0	0	0	0	0	0	0	0	0	0	0	0	0
1291	1075823	TGCAGACCCCGAGTCTTTGTAGTCCTCCCTTCATCATCAAAAAAAGAGTCTCTGTAGTCCCACACCACT	37	C>A	MIN	7.72e-27	2A	665960696	305	0	0	0	0	0	0	0	0	0	0	0	0	0	0	0	0	0	0	0	0
1292	1070314	TGCAGAAAACGCTTCAGCACACATAATGAATAGGTACGGGACAGAGGGTCCTCCTGTCGGAGACCCCTT	18	A>G	MIN	1.7e-22	2A	672140675	306	0	0	0	0	0	0	0	0	0	0	0	0	0	0	0	0	0	0	0	0
1293	994891	TGCAGGGCCAGCACCTCAGTGTGTAGTAGCTAGACGTATAGAACAACTATGCAAGGGTACGGGCACCGC	37	A>G	UNI	7.72e-27	2A	678705563	307	0	0	0	0	0	0	0	0	0	0	0	0	0	0	0	0	0	0	0	0
1294	998788	TGCAGAGGGCTTAATTAGATGGCTGAAAGTGGACCAGCCGAAATATTAGGCCGAGATCGGAAGAGCGGT	19	T>C	MIN	3.84e-18	2A	680580200	307	0	0	0	0	0	0	0	0	0	0	0	0	0	0	0	0	0	0	0	0
1295	5323898	TGCAGGCCGCCGCTCTTGGCGATGTAGCTTAAGGCGTCGTTGATGTAGCCGCTCTGGCAGGTGCTGGGG	14	C>T	MIN	7.91e-27	2A	680624738	307	0	0	0	0	0	0	0	0	0	0	0	0	0	0	0	0	0	0	0	0
1296	977937	TGCAGAGGACTTGGATTTTTGGATTTGGACATCATGAACAAATGCTTGCTAATAAAATGGCTCCGAGAT	20	G>A	MIN	4.87e-23	2A	681051031	307	0	0	0	0	0	0	0	0	0	0	0	0	0	0	0	0	0	0	0	0
1297	1328469	TGCAGTGTCCGCGTCTACGACCACATCGCTGGCTTCGGCTTCAACAACCGCAGGGGTTGGAGACGGCAG	15	T>G	MIN	7.72e-27	2A	682245821	308	0	0	0	0	0	0	0	0	0	0	0	0	0	0	0	0	0	0	0	0
1298	1023470	TGCAGTACATGCAGTTTTGGTGCCGAGAGAGCGGCGGCGACGAGGACCCGAGATCGGAAGAGCGGTTCA	23	C>A	MIN	1.59e-16	2A	683557293	308	0	0	0	0	0	0	0	0	0	0	0	0	0	0	0	0	0	0	0	0
1299	3954635	TGCAGCCCGATGCCGTTGTACATGGCGGCGGTGGAGGCGCCGAGATCGGAAGAGCGGTTCAGCAGGAAT	36	G>A	MIN	3.51e-12	2A	686593034	309	0	0	0	0	0	0	0	0	0	0	0	0	0	0	0	0	0	0	0	0
1300	3064488	TGCAGTAGCAGAAGGCGGCGTTGTCCTTGTTCTTGCCGCCGAGATCGGAAGAGCGGTTCAGCAGGAATG	30	T>G	MIN	1.26e-11	2A	687110712	309	0	0	0	0	0	0	0	0	0	0	0	0	0	0	0	0	0	0	0	0
1301	4990815	TGCAGGTCGGCCAGCGCCTTGGGGGAGAGGTTGAAGTGCGTGGACTCGGCGGGCTCGGTGCCGCACCAT	68	T>C	MIN	2.7e-26	2A	690334538	309	0	0	0	0	0	0	0	0	0	0	0	0	0	0	0	0	0	0	0	0
1302	984869	TGCAGCTGCTGGGAGTGGGAGACGAGCTGCGTTTCCACAGGCTTTCTTGAACGGTTGCGGCCGCGGTGC	26	C>A	MIN	7.72e-27	2A	690603744	309	0	0	0	0	0	0	0	0	0	0	0	0	0	0	0	0	0	0	0	0
1303	1009953	TGCAGCCGCCGCCCCCTCCCCAAAAAAACCACGCGCCCAGCGTCCCGCGCCCACACGCACAGGGCGGCT	47	C>T	MIN	7.72e-27	2A	693852510	310	0	0	0	0	0	0	0	0	0	0	0	0	0	0	0	0	0	0	0	0
1304	5050434	TGCAGGAACTGGGTCGCCGTGGGCACGCTAGGGGCCGCGACGGCGACGCCATTTTTGTTGTTAATGCTG	53	T>G	MIN	3.36e-25	2A	694266940	310	0	0	0	0	0	0	0	0	0	0	0	0	0	0	0	0	0	0	0	0
1305	2278215	TGCAGTGGCATGCGCATGACGAGACGCCGAGGTGCGCTGCCACCGTCGAATCTCGGAACGCGATGCAGT	18	A>G	MIN	3.36e-25	2A	694523121	310	0	0	0	0	0	0	0	0	0	0	0	0	0	0	0	0	0	0	0	0
1306	1022755	TGCAGCTGAAGCCTGAAAGCGAGTTGCTAGACGCGGCACTGGTACATAGTAGGAACCAAGGGCTAGACG	18	G>A	MIN	3.28e-25	2A	694523300	310	0	0	0	0	0	0	0	0	0	0	0	0	0	0	0	0	0	0	0	0
1307	1208586	TGCAGGAACGTTGCCGAGCCCACCACTGTTGACGCCAATGGGAAAGGCGATGAGTGCTCCATGTTCAGA	38	T>C	MIN	3.28e-25	2A	695058131	310	0	0	0	0	0	0	0	0	0	0	0	0	0	0	0	0	0	0	0	0
1308	1216386	TGCAGCCTTCCCCTCGGCAAAATCGTGGCCGTTGCCATTCAGCTCCACAACATTCCTTGCCACGGCAGC	49	A>G	MIN	7.91e-27	2A	695089849	310	0	0	0	0	0	0	0	0	0	0	0	0	0	0	0	0	0	0	0	0
1309	4910299	TGCAGCTTCGAACTATGGCAAAAGTGCAGCCCTAGCTGATCTTGTCCTCTTGCGAGAGAACTGGTCATG	22	A>G	MIN	3.28e-25	2A	697697076	311	0	0	0	0	0	0	0	0	0	0	0	0	0	0	0	0	0	0	0	0
1310	3021145	TGCAGAACCAGTAGCAGAAGTGATATCACAATTCTCCGAGATCGGAAGAGCGGTTCAGCAGGAATGCCG	16	G>A	MIN	2.21e-08	2A	698376750	311	0	0	0	0	0	0	0	0	0	0	0	0	0	0	0	0	0	0	0	0
1311	1009386	TGCAGGTTCGTTGGGCGTGCAGAGCTGTGCTGCACCAGTGGCCGTGTCCGTGTGGCCGCCGAGATCGGA	49	G>A	MIN	7.23e-21	2A	698491728	311	0	0	0	0	0	0	0	0	0	0	0	0	0	0	0	0	0	0	0	0
1312	2258407	TGCAGTTGATTACACATGTACGGAGCTTTCTTCAGGGTGCTGCAAAAGGAAAGCGATGAACGCACTTGT	20	C>T	MIN	3.36e-25	2A	698685481	311	0	0	0	0	0	0	0	0	0	0	0	0	0	0	0	0	0	0	0	0
1313	1106300	TGCAGATTCCGTCGGCACCGCGTCATCGCCACCGCCGCTACCCCACCGCGACCCTTCCCGTGACTTCTC	35	C>A	MIN	7.91e-27	2A	698695434	311	0	0	0	0	0	0	0	0	0	0	0	0	0	0	0	0	0	0	0	0
1314	3034278	TGCAGCCGTCTCCCTCTCACTCGCTCGCTCCTCATCCGAGATCGGAAGAGCGGTTCAGCAGGAATGCCG	8	T>C	UNI	5.21e-10	2A	701798790	312	0	0	0	0	0	0	0	0	0	0	0	0	0	0	0	0	0	0	0	0
1315	2311249	TGCAGCCGCTGGAGGGGGAGGAGACCCCGTCGAACCAACAAGGTAATCCCCTCCGTAAACCCTAGGCTA	21	A>G	MIN	7.91e-27	2A	702194768	312	0	0	0	0	0	0	0	0	0	0	0	0	0	0	0	0	0	0	0	0
1316	1001642	TGCAGCAGCGCCAGCAGCTTCGCCACGCCACCGCTCGCCACCATGTCGTCCAGCACCCTCTCCGTGGGC	29	A>G	MIN	3.28e-25	2A	703375698	312	0	0	0	0	0	0	0	0	0	0	0	0	0	0	0	0	0	0	0	0
1317	1165345	TGCAGGGCTAATCAGTACTATTACAGGACTAAGATCAAGCTTAAACCTAAGCGGCATTGCTGTGCGGGC	44	A>G	MIN	3.28e-25	2A	703419592	312	0	0	0	0	0	0	0	0	0	0	0	0	0	0	0	0	0	0	0	0
1318	1319241	TGCAGAGCCCGCTGTTGCAGACACTCTTGTCAATGATAAGATCATATGCTCCAAACCGTGCCATGGGCT	5	A>G	MIN	1.7e-22	2A	703875072	312	0	0	0	0	0	0	0	0	0	0	0	0	0	0	0	0	0	0	0	0
1319	1092588	TGCAGGCGTTTTTCCAGAGATGGTGGAGGCAGCAGAGCGACAGTATCAAGGATACGGTGAAGGGGCTCG	67	C>T	MIN	7.72e-27	2A	704052885	312	0	0	0	0	0	0	0	0	0	0	0	0	0	0	0	0	0	0	0	0
1320	1015642	TGCAGCGACGAGTGCCGCCATGAGCAGATGCAGCTGGACGCCGCCTGCGCCAGGCAGGCGGCCAGGGCG	31	A>G	MIN	4e-24	2A	706733731	313	0	0	0	0	0	0	0	0	0	0	0	0	0	0	0	0	0	0	0	0
1321	9725080	TGCAGCGAGGAGTGCCGCCACGAGCAGATGCACCTCGACGCTGTCTGCGCCAAGCAGGCCGCGCGGAGG	18	C>G	MIN	7.91e-27	2A	706983700	313	0	0	0	0	0	0	0	0	0	0	0	0	0	0	0	0	0	0	0	0
1322	996555	TGCAGCTTGTGAACAGAACAGTGGACTCGCGCCCACACTCCCGCATCTTGTATGCGCTCGGCGGGCACT	38	T>A	MIN	3.28e-25	2A	707125663	313	0	0	0	0	0	0	0	0	0	0	0	0	0	0	0	0	0	0	0	0
1323	2254615	TGCAGGTGCTGTCACTGGAGATTCACGGTCGCCACAGGAAAAAGTGTCGCTCTGACGAGGCAAATGCAG	24	A>G	MIN	7.91e-27	2A	707162523	313	0	0	0	0	0	0	0	0	0	0	0	0	0	0	0	0	0	0	0	0
1324	1210929	TGCAGGCTGTAGCTACTGACTTCTGTGCTGTCATTTTAACACGCATATGTATAGACGTGAGCCCGAGAT	60	G>C	MIN	1.15e-24	2A	707655801	313	0	0	0	0	0	0	0	0	0	0	0	0	0	0	0	0	0	0	0	0
1325	2262794	TGCAGCGCCTTGCGGTTCGCGTACCAGAGCTTCGACGCGGCCAGCGAGGCCGACTTCAGCTTCACCCCG	47	G>A	MIN	7.72e-27	2A	708528394	313	0	0	0	0	0	0	0	0	0	0	0	0	0	0	0	0	0	0	0	0
1326	2276076	TGCAGATGGGGAGGATCTTCTCCAACGACCTGTACATCGACCTGTCGCGGTATCTGCTGGACAACATCT	59	G>A	MIN	7.91e-27	2A	709112068	313	0	0	0	0	0	0	0	0	0	0	0	0	0	0	0	0	0	0	0	0
1327	2257031	TGCAGATATGCAACATGGTTGGTGCTGCTTCAACTGGGACATGGTCGACAAGGTGATAACCATCATGGA	56	T>C	MIN	7.72e-27	2A	709559617	313	0	0	0	0	0	0	0	0	0	0	0	0	0	0	0	0	0	0	0	0
1328	2275409	TGCAGTGCCACTCGGTGAAGAAATCTTCGATGCAATCGAACAGCGCGTCATGAAGTTTGTCGGCAGCGT	67	G>A	MIN	7.91e-27	2A	709559804	313	0	0	0	0	0	0	0	0	0	0	0	0	0	0	0	0	0	0	0	0
1329	2260254	TGCAGGGGAAAGAGGGCGCCGACGTGGTTCTCGAGGTCCAAGGGGAGGCCTTCCACGCCCACAAGCTCG	19	C>T	MIN	7.91e-27	2A	709764551	313	0	0	0	0	0	0	0	0	0	0	0	0	0	0	0	0	0	0	0	0
1330	1130430	TGCAGATCGACGCCGCCAGTCCTCTACCGCCATTGCTTGCTACTGCCCCATCCGCACGAAAACCCAAAC	42	C>G	UNI	7.91e-27	2A	709988182	313	0	0	0	0	0	0	0	0	0	0	0	0	0	0	0	0	0	0	0	0
1331	996554	TGCAGCCAATACCTTGGACACTTGAGAGTTCAGAAAACTGACGAAGCACAAATGTTCTTTCACGGCCGT	62	C>T	MIN	7.72e-27	2A	710057711	313	0	0	0	0	0	0	0	0	0	0	0	0	0	0	0	0	0	0	0	0
1332	998286	TGCAGGCCGACCCATGAGAGCATGCGCGTGAGCACCAGTTTTGTTAGCAGCCGAGATCGGAAGAGCGGT	12	C>A	MIN	1.59e-16	2A	710512107	313	0	0	0	0	0	0	0	0	0	0	0	0	0	0	0	0	0	0	0	0
1333	991712	TGCAGCGTTAATCTAATTTTGGTGTCAAAACGCTGAGGACGCAGTTTGACACAAGGAATCCAGAGAGAT	66	G>A	MIN	7.72e-27	2A	710519513	313	0	0	0	0	0	0	0	0	0	0	0	0	0	0	0	1	0	0	0	0
1334	1147248	TGCAGATCGACAGTCATGCGGTGAGCAATCAAGTGGTGCAGATGGTAACCCAGAGTAGTGGCGCTAATA	18	C>T	MIN	7.72e-27	2A	710692235	313	0	0	0	0	0	0	0	0	0	0	0	0	0	0	0	0	0	0	0	0
1335	1745141	TGCAGCGAAGATGCAGGCGAGCGAAGTGATGGTGGCCTCGGACGGGGGCGCCCTGGCCTCTAGCATGCC	8	A>C	MIN	7.91e-27	2A	711072080	313	0	0	0	0	0	0	0	0	0	0	0	0	0	0	0	0	0	0	0	0
1336	1017748	TGCAGCTCCTGGACCTCGGCAACAACTCCCTCAGCGGCGGCATCCCGAGCCGCCTCTGCAACTGCTCGG	7	C>T	MIN	7.72e-27	2A	711495504	314	0	0	0	0	0	0	0	0	0	0	0	0	0	0	0	0	0	0	0	0
1337	4004621	TGCAGCTCCCGTGCTCAGCAACTTGCAGGAGCCGTCGCCACCCACACCCACAGTTGAAATCATGCATGT	33	G>A	MIN	7.91e-27	2A	711500184	314	0	0	0	0	0	0	0	0	0	0	0	0	0	0	0	0	0	0	0	0
1338	1095251	TGCAGCACGGTGACGCCGACGGTGGTGTCCAGCGGGGGCCCGCGGAGGCGGCCGCAGAGGCAGACGCTC	8	G>A	MIN	7.72e-27	2A	711508729	314	0	0	0	0	0	0	0	0	0	0	0	0	0	0	0	0	0	0	0	0
1339	2261406	TGCAGACTTTCTCCTCTTCTCTCTCTCTCTTTTTTCCCCTTGGGAAGGAAAACTGCGGCCGCAGGGAGC	30	T>C	MIN	3.36e-25	2A	712791210	314	0	0	0	0	0	0	0	0	0	0	0	0	0	0	0	0	0	0	0	0
1340	3941295	TGCAGTCAGGATCTGGCCGCAGCGCTTCCTCATAGCCGCCCGAGATCGGAAGAGCGGTTCAGCAGGAAT	6	C>A	MIN	3.51e-12	2A	714559324	314	0	0	0	0	0	0	0	0	0	0	0	0	0	0	0	0	0	0	0	0
1341	3946519	TGCAGCACAATTAATCGTAGGCAGGTCCCATGTGCTCCGAGATCGGAAGAGCGGTTCAGCAGGAATGCC	16	G>A	UNI	3.37e-06	2A	715294891	314	0	0	0	0	0	0	0	0	0	0	0	0	0	0	0	0	0	0	0	0
1342	1276362	TGCAGAAGACAGTAAGTTTTTTCAGCACGCCTCCGTTCCCAAAATGCTGCATCTCTTTTTGCTATGGCG	63	A>G	MIN	7.72e-27	2A	715720464	314	0	0	0	0	0	0	0	0	0	0	0	0	0	0	0	0	0	0	0	0
1343	2284385	TGCAGGGCAGCCAGGCCATCCCCTTCCTCGAGTCCCTCGTCGTCGCCGACGTCGCCGCCCTCAAGGACG	34	C>G	MIN	3.28e-25	2A	715727201	314	0	0	0	0	0	0	0	0	0	0	0	0	0	0	0	0	0	0	0	0
1344	979403	TGCAGATCAAGAAATTAAATGATCGGAGCTCCACTTACCACGCGGCACCGTGCGGAACCGCGAGCAGCA	53	G>C	MIN	7.72e-27	2A	716061994	314	0	0	0	0	0	0	0	0	0	0	0	0	0	0	0	0	0	0	0	0
1345	1008736	TGCAGCAGTGCGATGTGGAAGAACTTGCTGTTTACCGACGTGATGTCGCGCACCACCGTGTTCTGGTTG	32	T>C	MIN	7.72e-27	2A	716065278	314	0	0	0	0	0	0	0	0	0	0	0	0	0	0	0	0	0	0	0	0
1346	5009714	TGCAGCACGACACCGTGGCACGGCACGCCGCACCGAGATCGGAAGAGCGGTTCAGCAGGAATGCCGAGA	11	A>G	UNI	9.65e-07	2A	716451014	315	0	0	0	0	0	0	0	0	0	0	0	0	0	0	0	0	0	0	0	0
1347	2260600	TGCAGGCACTCGATGAAAATCGGAAGGGAGAGCCCTTCTTTTATAGGCACTCGATGAAAACCAGCCGAG	24	A>G	UNI	9.64e-26	2A	717309673	315	0	0	0	0	0	0	0	0	0	0	0	0	0	0	0	0	0	0	0	0
1348	1696976	TGCAGTCCATGGTGTGCCTCATCCAGGTCCGCCCTGACGCGGATTGGCTCCCCTGCTTCGACTACACCC	34	T>C	MIN	3.28e-25	2A	718842482	315	0	0	0	0	0	0	0	0	0	0	0	0	0	0	0	0	0	0	0	0
1349	1144114	TGCAGTGTGGCTGCATCGTAGTCACCGTCACTGCACGGTGGCAGTGAATCCGTGTAGACATAGTGAAGA	59	A>G	MIN	7.91e-27	2A	719120041	315	0	0	0	0	0	0	0	0	0	0	0	0	0	0	0	0	0	0	0	0
1350	1243281	TGCAGGCGGCCCCGCTCAGTTCGCGGCGCAGTCCTAGAGCTTCCTGTTGGCTTATATTACCCCGAGATC	10	C>G	MIN	1.7e-22	2A	719279431	315	0	0	0	0	0	0	0	0	0	0	0	0	0	0	0	0	0	0	0	0
1351	3026937	TGCAGAGGGAGGGCTGTGTAGTACGTGCTGGAGCTTTCTGTACCGAGATCGGAAGAGCGGTTCAGCAGG	34	T>A	UNI	8.25e-14	2A	719282297	315	0	0	0	0	0	0	0	0	0	0	0	0	0	0	0	0	0	0	0	0
1352	2278093	TGCAGGGTTTTTTTTAGGTGATAAGAGAGAGTGAATCGAAAGTGCATCCCTGAAATGGTCAGTCCAGCC	7	T>G	MIN	7.72e-27	2A	719304621	315	0	0	0	0	0	0	0	0	0	0	0	0	0	0	0	0	0	0	0	0
1353	1110051	TGCAGATGACTGCCGACACAGGCCAACACCAACGCTCTCCTCGGTCATCGCCGAGATCGGAAGAGCGGT	17	A>G	UNI	3.75e-18	2A	719692172	315	0	0	0	0	0	0	0	0	0	0	0	0	0	0	0	0	0	0	0	0
1354	3957158	TGCAGCCCATCCACGAGACCATCGTTCGCGGGTGGGAGAGCGAGTGCCGCGTCGCGCCCGAGCACCTGC	20	G>A	MIN	3.28e-25	2A	719794759	315	0	0	0	0	0	0	0	0	0	0	0	0	0	0	0	0	0	0	0	0
1355	12778521	TGCAGCCGCTGCGCCTCAACTAGCATCACCTTGAGCGCTGCCAGCGCGCGCTTGACTGGCTCAACGTCG	17	A>G	MIN	3.28e-25	2A	719798916	315	0	0	0	0	0	0	0	0	0	0	0	0	0	0	0	0	0	0	0	0
1356	1034710	TGCAGCCTCGGCCCTTGGCCCTTCTTGCGTTTTGGGCTTGACGTGAGTTTAGCCCATGCACTAATGGCC	33	G>A	MIN	3.28e-25	2A	720426685	315	0	0	0	0	0	0	0	0	0	0	0	0	0	0	0	0	0	0	0	0
1357	1097075	TGCAGCACCCCGCCGAGGGCGCCGACGTTTGCCCCGTCGCGTAGGACATGCACGGCGCGACGGCGGACG	27	T>C	MIN	3.28e-25	2A	720429701	315	0	0	0	0	0	0	0	0	0	0	0	0	0	0	0	0	0	0	0	0
1358	999939	TGCAGCAGGAACCAATAACTGATGGTTTCTATTGATGGACATTGGAATAAGTTCAGAAATAATACTACC	38	A>G	MIN	7.72e-27	2A	720791337	315	0	0	0	0	0	0	0	0	0	0	0	0	0	0	0	0	0	0	0	0
1359	987010	TGCAGGTAGTGATGCGATGCTGACAATGATGCTTCAAATTATGTCGCAAGACGACCGACCGATGATGTT	5	G>C	MIN	7.91e-27	2A	722785151	316	0	0	0	0	0	0	0	0	0	0	0	0	0	0	0	0	0	0	0	0
1360	3029582	TGCAGAGAGATGGCCATGGTTGCCCGATGCCCGAGCGTCGCCGAGATCGGAAGAGCGGTTCAGCAGGAA	37	T>C	MIN	1.01e-12	2A	723228156	316	0	0	0	0	0	0	0	0	0	0	0	0	0	0	0	0	0	0	0	0
1361	2255138	TGCAGATTATGGAAGCCCACATCAGTTCTTGTCGATCTTTGCCATGCATCTGAAGAACTTTTGTGGCAG	30	G>A	MIN	7.72e-27	2A	726646897	317	0	0	0	0	0	0	0	0	0	0	0	0	0	0	0	0	0	0	0	0
1362	4008111	TGCAGCGAACCGCGCGTGACGACAGATCCATGGCGGCGGCGCTCCGAGATCGGAAGAGCGGTTCAGCAG	13	G>C	MIN	1.03e-12	2A	730768771	317	0	0	0	0	0	0	0	0	0	0	0	0	0	0	0	0	0	0	0	0
1363	1007014	TGCAGGACGGCTGGTCTCCTGCTACTGTTGTGGCCTCCCGAGAGAGAGAAGCCGACGTGGCCAGGGTCG	13	G>A	MIN	1.07e-18	2A	730993476	317	0	0	0	0	0	0	0	0	0	0	0	0	0	0	0	0	0	0	0	0
1364	2372250	TGCAGTGATCAAGAATGCTTGCGCGGTTCGATCGACGTCGTCGCTGAGTCCGTCCGTCCAGTCGCTTGC	58	C>A	MIN	7.72e-27	2A	732782895	318	0	0	0	0	0	0	0	0	0	0	0	0	0	0	0	0	0	0	0	0
1365	1166096	TGCAGCATCCACCAGAAGACTCGGTTGCTAACTACTACTAGCATAGTGTGCATAGAGCACATGAGCTGA	16	A>G	MIN	7.91e-27	2A	733156065	318	0	0	0	0	0	0	0	0	0	0	0	0	0	0	0	0	0	0	0	0
1366	992715	TGCAGTACCACGCAACAAGTAAGCAGCACGAAACGACGTGACGGGCCTTGTAGCCCGAGATCGGAAGAG	36	C>T	MIN	1.07e-18	2A	733483876	318	0	0	0	0	0	0	0	0	0	0	0	0	0	0	0	0	0	0	0	0
1367	2243154	TGCAGAACACGTATCCACAAGTAGTCGACCGTGTCTGTCGGGTCGCCATCCATCCTTCCACATTTGAGC	19	A>G	MIN	7.72e-27	2A	734629145	318	0	0	0	0	0	0	0	0	0	0	0	0	0	0	0	0	0	0	0	0
1368	999293	TGCAGGCATGCGTGCATGGCGACGAAATGGACAATCAAACAGTACAGGCTGGCCGTTAAATTGACGGTA	29	G>A	MIN	3.36e-25	2A	737410161	319	0	0	0	0	0	0	0	0	0	0	0	0	0	0	0	0	0	0	0	0
1369	2278989	TGCAGCGGCGTTTACTGATACTAGCACTTTGGCACGATTAGCAGACCCCGTAGAAAATTCTTCTGTCGG	64	G>A	MIN	3.28e-25	2A	737470721	319	0	0	0	0	0	0	0	0	0	0	0	0	0	0	0	0	0	0	0	0
1370	1205938	TGCAGGGACGGCGAGAGCGCGGCGGTAGAGCTCCCGTGCCACGACCGCGGCCTCCTCCGCGCGCGGTCC	50	C>A	MIN	3.28e-25	2A	737621688	319	0	0	0	0	0	0	0	0	0	0	0	0	0	0	0	0	0	0	0	0
1371	1394722	TGCAGCGACGGCCGAGATGTACGACTCAGAGCTCAAGTTCTTGGCCGCCGAGATCGGAAGAGCGGTTCA	9	G>C	MIN	6.77e-15	2A	737820176	319	0	0	0	0	0	0	0	0	0	0	0	0	0	0	0	0	0	0	0	0
1372	2266505	TGCAGCGATCAGGGCCGCGAGATTGGGTGTCGCCAACTGGCCGCCCCGTCGGTTCGAGCTCCGATCCAC	34	A>G	MIN	7.72e-27	2A	738235433	319	0	0	0	0	0	0	0	0	0	0	0	0	0	0	0	0	0	0	0	0
1373	990015	TGCAGCCCATCAAGCATCATCGCATTGCATCGGTCCAACTCACTATCACTCTCTGAGACGTAAACGCAA	31	A>G	MIN	3.28e-25	2A	738546039	319	0	0	0	0	0	0	0	0	0	0	0	0	0	0	0	0	0	0	0	0
1374	2277859	TGCAGTAACGTGTGCTTGAGGCACAAGCCAGCAGGCTCGCATCTGGAAGGAGCGACTGGCTGATTCGAA	37	C>T	MIN	3.28e-25	2A	738791267	319	0	0	0	0	0	0	0	0	0	0	0	0	0	0	0	0	0	0	0	0
1375	1119826	TGCAGTAATGTGTGCTTGAGGTACAAGCCAGGCTCGCGTCTGAAACGTGCGCCGATTGATTCAAAGAAT	8	T>C	MIN	4.1e-24	2A	738832259	319	0	0	0	0	0	0	0	0	0	0	0	0	0	0	0	0	0	0	0	0
1376	3029249	TGCAGTTGGGCGGGCCTACCTGGGACGTGGAGCTAGGCCGAGATCGGAAGAGCGGTTCAGCAGGAATGC	25	C>A	MIN	4.38e-11	2A	739413447	319	0	0	0	0	0	0	0	0	0	0	0	0	0	0	0	0	0	0	0	0
1377	4911020	TGCAGGAGGCCGTAGACTTCTGCGTCAAGGAGCGGCTGGACGAGGGTTTCGCGGGGCTCATCGCCGTGT	37	G>C	MIN	3.28e-25	2A	739660368	319	0	0	0	0	0	0	0	0	0	0	0	0	0	0	0	0	0	0	0	0
1378	1010498	TGCAGTTCGTTCAGGGAATCCCAAGGAACAGGGCTGCCTAGCTTGGCGTAGGATCGTCCTGTCTTTCGG	26	A>C	MIN	3.28e-25	2A	739802641	319	0	0	0	0	0	0	0	0	0	0	0	0	0	0	0	0	0	0	0	0
1379	4993255	TGCAGGAGGCCGTAGACTTCTGCGTCAAGGAGCGGCTCGACGAGGGGTTCGCCGAGATCGGAAGAGCGG	13	A>G	MIN	4.56e-17	2A	739822903	319	0	0	0	0	0	0	0	0	0	0	0	0	0	0	0	0	0	0	0	0
1380	1090495	TGCAGTTAGGAGCCGACAGGAGAGAAGAGGCCAGCGGTTTCAAGTTTCAGCAGGAGCGTCCGAGATCGG	7	A>G	MIN	4.87e-23	2A	739991908	319	0	0	0	0	0	0	0	0	0	0	0	0	0	0	0	0	0	0	0	0
1381	1128771	TGCAGCCACTGCTAAGGCCGCCGCAACTGCCGCCGCCACCACAGCCGAGGCCGCCGAGATCGGAAGAGC	49	G>T	UNI	8.81e-20	2A	740127722	319	0	0	0	0	0	0	0	0	0	0	0	0	0	0	0	0	0	0	0	0
1382	1011428	TGCAGCACGTGCCGCTCGTCGTTGGACAGGAGTGGTGGCCGCGCGCTGCGGGTGTCGCTCTCCAGCGCC	36	G>C	MIN	7.91e-27	2A	741478368	320	0	0	0	0	0	0	0	0	0	0	0	0	0	0	0	0	0	0	0	0
1383	2334136	TGCAGATCTCGACCCCCTCGCTCGATCTTGATTTGTGTTCGGAGGGGCTGGAGCGAATCCGAGATCGGA	27	T>G	MIN	5.56e-16	2A	741693400	320	0	0	0	0	0	0	0	0	0	0	0	0	0	0	0	0	0	0	0	0
1384	1239504	TGCAGAAAAAAGATACAAGCCAATATTGATGCAAAGGCACGTTAATTCTGTGAGACACTATCACATAGT	43	A>C	MIN	7.72e-27	2A	741842862	320	0	0	0	0	0	0	0	0	0	0	0	0	0	0	0	0	0	0	0	0
1385	5325221	TGCAGTTATGGTGAGCGCGACTATAGCAGGCGGAGCGGGTGCGCGCGTGGGCGCAAGGGGAGCAGCGTG	66	G>A	MIN	3.28e-25	2A	741926738	320	0	0	0	0	0	0	0	0	0	0	0	0	0	1	0	0	0	0	0	0
1386	1219935	TGCAGCAGGACCAATATAGATGCCCACAAAATTAGCTACCTGTCCATCTAATTTTGACCTAACTTGGTA	52	T>G	MIN	7.91e-27	2A	742783457	320	0	0	0	0	0	0	0	0	0	0	0	0	0	0	0	0	0	0	0	0
1387	1096734	TGCAGTGAGTGAGCGAGTCAGTGAGCAGATGATGCATGCGCGCCCTGCTCGCTGGTGCGCCAGCCCGAG	67	A>G	MIN	9.41e-26	2A	742956973	320	0	0	0	0	0	0	0	0	0	0	0	0	0	0	0	0	0	0	0	0
1388	1094059	TGCAGCGCTGATGACGATGATGAGAGATGGTTTTTACTGGGCCTTGGAGACGTGGAGGCGGGCCCATAT	7	C>A	MIN	4.1e-24	2A	743023044	320	0	0	0	0	0	0	0	0	0	0	0	0	0	0	0	0	0	0	0	0
1389	1008748	TGCAGCAGGCCGCAGCCCATCCTGCCCCTCCACATAGCAAGAGGTCAACCCATGCATGCATGCGTCCGC	35	A>C	MIN	7.72e-27	2A	744394422	320	0	0	0	0	0	0	0	0	0	0	0	0	0	0	0	0	0	0	0	0
1390	996946	TGCAGACGGGGGAGACAGGGCGGGCGCCGTGACGGAGCACTCCCTAGAGGCGCTGGTGCTTACCTCTCG	11	G>A	MIN	3.28e-25	2A	745368364	320	0	0	0	0	0	0	0	0	0	0	0	0	0	0	0	0	0	0	0	0
1391	4993789	TGCAGCAGGACACGGCGGCCCCTTTCGGCGGGGACGGGTGGCCGAGATCGGAAGAGCGGTTCAGCAGGA	5	C>A	MIN	1.26e-11	2A	746742048	321	0	0	0	0	0	0	0	0	0	0	0	0	0	0	0	0	0	0	0	0
1392	4910710	TGCAGGCTTACAAGCGCCGCCTCGACGCCGCGGAGATGGTCGACCCAGCGAAGCGCCGAGATCGGAAGA	36	T>C	MIN	7.41e-21	2A	747289986	321	0	0	0	0	0	0	0	0	0	0	0	0	0	0	0	0	0	0	0	0
1393	1045417	TGCAGGCCATAGGCGCCGTCGTCGGCACTGGAAGCGACAACCAGAAGGAGAAGTGGGAGGAAAACCACC	28	T>C	MIN	7.72e-27	2A	747599294	321	0	0	0	0	0	0	0	0	0	0	0	0	0	0	0	0	0	0	0	0
1394	2349894	TGCAGCCCCCGCAGTGCCGCGAGGCCCGGCGCCGGCGGCACCGTGCCCTCGATGTCGTTGCCGCTGAGG	6	C>T	MIN	3.36e-25	2A	748261305	321	0	0	0	0	0	0	0	0	0	0	0	0	0	0	0	0	0	0	0	0
1395	1063107	TGCAGATAGGACATTCTAAAACGTTTCCAACATGGTGATTAGCTAGTACAGAGAACGTATCTCCACACG	55	C>G	MIN	3.36e-25	2A	748382405	321	0	0	0	0	0	0	0	0	0	0	0	0	0	0	0	0	0	0	0	0
1396	1138749	TGCAGCAGTTTTGTGTTCATGGATATAGTCGCATGGTTGTATCCACACTAGGTTTATGCACGCAAACAT	24	A>T	MIN	7.72e-27	2A	748390243	321	0	0	0	0	0	0	0	0	0	0	0	0	0	0	0	0	0	0	0	0
1397	1064949	TGCAGTCATGGCACTAATTCAGAAGCACGCAGACATATTTTCAAGTAAGGCTATGTTTGTTGGTTAGCA	36	A>G	MIN	3.28e-25	2A	748422458	321	0	0	0	0	0	0	0	0	0	0	0	0	0	0	0	0	0	0	0	0
1398	3956868	TGCAGGTTCCGCCGTTTGTACCCGACGAGGCGCCGCGACGGCCGAGATCGGAAGAGCGGTTCAGCAGGA	14	T>C	MIN	2.88e-13	2A	748508634	321	0	0	0	0	0	0	0	0	0	0	0	0	0	0	0	0	0	0	0	0
1399	4993536	TGCAGCTCGCTCTTGCCCTCCGTGCTCGCGCTCATCGCGGCCCCGCGCAGGTCCATGCCGCCCGACGCC	48	A>G	MIN	7.72e-27	2A	748509481	321	0	0	0	0	0	0	0	0	0	0	0	0	0	0	0	0	0	0	0	0
1400	1056356	TGCAGCAAAAACATCCACCCATATGAGAAGTATAGAGCATTTTCCTGAAACAAATAATTAGCAAAGATT	43	C>T	MIN	7.72e-27	2A	748736931	321	0	0	0	0	0	0	0	0	0	0	0	0	0	0	0	0	0	0	0	0
1401	4991617	TGCAGTCTCTGGCGCGACATCATTGACAAGCACACCACGGAGATGCAGAGCCGCGCCACGGCCCTCCAT	23	T>C	MIN	4.1e-24	2A	748915514	321	0	0	0	0	0	0	0	0	0	0	0	0	0	0	0	0	0	0	0	0
1402	1104509	TGCAGGTTTTACTGAAATTGACAAATCTGGCCCCTTTTTGAAAACTTTGGCATAAAATGAACCCAATCC	11	C>G	MIN	3.28e-25	2A	749306268	321	0	0	0	0	0	0	0	0	0	0	0	0	0	0	0	0	0	0	0	0
1403	2293651	TGCAGTCCTTGAGCGAGACATGCTAGAACATGCCGCCGCTGGCGATCCCCGCCCTAACTCCTCGATATC	43	G>A	MIN	3.28e-25	2A	749313319	321	0	0	0	0	0	0	0	0	0	0	0	0	0	0	0	0	0	0	0	0
1404	2292487	TGCAGCGCGTCCTGCTGTACGAGGGCGAAGACATGCCGCCCTTCGACGGCATTCTCCAATCCCTCAGAT	37	G>A	MIN	7.72e-27	2A	749531841	321	0	0	0	0	0	0	0	0	0	0	0	0	0	0	0	0	0	0	0	0
1405	3064936	TGCAGCCGCCAGGGCGCGCTGGCCGCGGAGTTCCCCGAGATCGGAAGAGCGGTTCAGCAGGAATGCCGA	24	G>A	MIN	1.86e-09	2A	749536793	321	0	0	0	0	0	0	0	0	0	0	0	0	0	0	0	0	0	0	0	0
1406	1190338	TGCAGCACGTCCTGCTGTACGAGGGCGAAGACTTGCCGCACTTCAACGACGTTCTCCAGTCCCTCAGCT	5	C>T	MIN	7.72e-27	2A	749596912	321	0	0	0	0	0	0	0	0	0	0	0	0	0	0	0	0	0	0	0	0
1407	4993877	TGCAGCAGCAGCTTGCCTTGGACACGAGCGCTAGTGGCGGCGGACGTGGTCTGCACGTTGGAGCCGAGA	58	T>C	MIN	3.36e-25	2A	749677390	321	0	0	0	0	0	0	0	0	0	0	0	0	0	0	0	0	0	0	0	0
1408	1127704	TGCAGGAACCCCGACACATCCTTCTTCTCATCCGTCTCCGTCGCCGCAGCACCAGGCGCATGCCCCGAG	29	A>C	UNI	4e-24	2A	750612484	321	0	0	0	0	0	0	0	0	0	0	0	0	0	0	0	0	0	0	0	0
1409	1036777	TGCAGGGGCTGAACACGTGGGCAGGCAGGAGAAATCAACACACGTCAGTCAGAGACAAGGCTTTACTTT	55	C>T	MIN	3.28e-25	2A	750763576	321	0	0	0	0	0	0	0	0	0	0	0	0	0	0	0	0	0	0	0	0
1410	997103	TGCAGTGGTGAAGCGGCCGACCACCGTGGATAAACTTTCAGTTTGACATCCGAAGCGGGTGGGTTGCTG	21	C>G	MIN	7.72e-27	2A	750935412	321	0	0	0	0	0	0	0	0	0	0	0	0	0	0	0	0	0	0	0	0
1411	4988909	TGCAGTCCCCATGCCGCCTCCGCACAGAGCTCTTCTGCATCCAGTTCCTGGGCCGCCGCCTTCAGCACC	25	A>G	MIN	3.28e-25	2A	751606886	322	0	0	0	0	0	0	0	0	0	0	0	0	0	0	0	0	0	0	0	0
1412	1100986	TGCAGTATTGAATTTGACCCGTTCGGTTTCTCCGTGAAGGACCTAGCCACACGCAAGATCATAATGAGG	52	G>C	MIN	7.72e-27	2A	751681414	322	0	0	0	0	0	0	0	0	0	0	0	0	0	0	0	0	0	0	0	0
1413	4394622	TGCAGGCAGCTGAGGGTGGAGCACGGGCGAGTGCGGCAAGAAAGTTGTTCAGCCCGTGTTCCGAGATCG	56	T>C	MIN	1.4e-23	2A	752280703	322	0	0	0	0	0	0	0	0	0	0	0	0	0	0	0	0	0	0	0	0
1414	1060304	TGCAGTTGCTGATCTCTCTCTTCCAAAGGAAAGAGACATGCCAGAGAATGCAGTATTTTTTCCTGTAGA	64	G>C	MIN	3.28e-25	2A	752445905	322	0	0	0	0	0	0	0	0	0	0	0	0	0	0	0	0	0	0	0	0
1415	2261752	TGCAGAGCAAAGAAATTCAGAACATGTTCGCCACAATCTCGTCACGTGCAGCAGGTCGACTCCATCAAA	45	G>A	MIN	3.28e-25	2A	752552512	322	0	0	0	0	0	0	0	0	0	0	0	0	0	0	0	0	0	0	0	0
1416	4005267	TGCAGGCTCATCAGGTGCTCATAGGAGGACGGCTTGTCGCCGCCGAGATCGGAAGAGCGGTTCAGCAGG	20	A>G	MIN	4.27e-11	2A	753424195	322	0	0	0	0	0	0	0	0	0	0	0	0	0	0	0	0	0	0	0	0
1417	1091543	TGCAGAGGCGAGCGACAACTTGACGAAGGCGGTGAGATTATTGAAGGCCAGCACCGAGAACCCCTTCCA	12	C>G	MIN	3.36e-25	2A	754156436	322	0	0	0	0	0	0	0	0	0	0	0	0	0	0	0	0	0	0	0	0
1418	1016489	TGCAGTCTATGAGTTTCAAGTATACAACTGAAGACACGTGGGTGTTTCCAAGCCATGTAGATACGTCCG	36	C>T	MIN	3.28e-25	2A	754179193	322	0	0	0	0	0	0	0	0	0	0	0	0	0	0	0	0	0	0	0	0
1419	1207505	TGCAGAGCTTCACGATGTCCGCTGGTATCCCGGCCGCCTCATCGGCGTGTGAGAATGGCTGCCCGATGA	13	G>A	MIN	4e-24	2A	754525836	322	0	0	0	0	0	0	0	0	0	0	0	0	0	0	0	0	0	0	0	0
1420	1093498	TGCAGATGAAGACGATTTTGCAGTCGGGGTTATCAGTAACGGAGGCAGGCAGCAAGGAATGATGCATGT	43	G>T	MIN	3.36e-25	2A	754526479	322	0	0	0	0	0	0	0	0	0	0	0	0	0	0	0	0	0	0	0	0
1421	5325457	TGCAGCCCAGGCACGGCCCACATGCTAATCGGGCCGAGATCGGAAGAGCGGTTCAGCAGGAATGCCGAG	30	G>A	MIN	6.5e-09	2A	754983214	322	0	0	0	0	0	0	0	0	0	0	0	0	0	0	0	0	0	0	0	0
1422	11914940	TGCAGCACGCGGGCTGGCACGGCATGGCCCGTATAATAATCATGCCTCGGCGGGCCGAGATCGGAAGAG	24	T>C	MIN	3.75e-18	2A	754983218	322	0	0	0	0	0	0	0	0	0	0	0	0	0	0	0	0	0	0	0	0
1423	1039214	TGCAGCTTCGGGCACCTCAAGGGCCTGGACGCCAACAAAACTGGGCATTTGGATCCCCTCCTCCTCGTC	64	T>C	MIN	3.28e-25	2A	755067299	322	0	0	0	0	0	0	0	0	0	0	0	0	0	0	0	0	0	0	0	0
1424	1218546	TGCAGGCCGCCCCCGACGAGGACAAGCTCGGGGACCTCGCCGCGGACCTCTTCAAGGTCTACTACATCG	12	C>T	MIN	3.28e-25	2A	755168773	322	0	0	0	0	0	0	0	0	0	0	0	0	0	0	0	0	0	0	0	0
1425	2290778	TGCAGCCAGCGCTGACACCGATAGCTACCTACTACTAGTACGTGTTATTAGTGGCACCATAGGCTACAT	8	G>A	UNI	3.36e-25	2A	755672215	322	0	0	0	0	0	0	0	0	0	0	0	0	0	0	0	0	0	0	0	0
1426	1366288	TGCAGTGAGCGTAGCAACTACAGCGGCCGCGGCGGCCGAGGAGGAGGAGGAGGAGGCCAGAGTCAGCCG	21	A>G	MIN	3.36e-25	2A	755777078	322	0	0	0	0	0	0	0	0	0	0	0	0	0	0	0	0	0	0	0	0
1427	1117207	TGCAGATGACATCGCCATTAGTATCACAACAGCGACGGCAAGAAGGAAGGCAGCGCGCCGTGGGAAACG	30	A>G	MIN	3.36e-25	2A	755789577	322	0	0	0	0	0	0	0	0	0	0	0	0	0	0	0	0	0	0	0	0
1428	1034434	TGCAGGATATGCGTGCATATGCATGTATCCGCCTTTCCAAACCGCGGAAAGGTTCTTGATTGATTGTGC	39	A>C	MIN	7.91e-27	2A	755875899	322	0	0	0	0	0	0	0	0	0	0	0	0	0	0	0	0	0	0	0	0
1429	3064389	TGCAGAAGGTTGTGCTCAAGCTGGACGTGCACGACGACAGGCACAAGGCCAAGGCGCTCAAGGCCGTTG	28	G>C	MIN	7.72e-27	2A	755883956	322	0	0	0	0	0	0	0	0	0	0	0	0	0	0	0	0	0	0	0	0
1430	3064817	TGCAGATTTGCGGCCGTCCCCCGTCGCGCGCCATCCGTCCCGTCCGAGATCGGAAGAGCGGTTCAGCAG	7	T>C	MIN	2.36e-14	2A	756132602	322	0	0	0	0	0	0	0	0	0	0	0	0	0	0	0	0	0	0	0	0
1431	1219075	TGCAGGTCCTTGAGCTCCTTGAGGATCCTCTTGGACGCCATGGGATCAAACCCTAATCACGGAAATCCT	41	G>C	MIN	7.91e-27	2A	756218947	322	0	0	0	0	0	0	0	0	0	0	0	0	0	0	0	0	0	0	0	0
1432	4910857	TGCAGCATGAATCCCAGCATTGAAAGCCCCCTCCCCTCTCGAAGCTCCATCGCAGCACTAGTGGCTCAC	6	A>C	MIN	7.72e-27	2A	756410188	323	0	0	0	0	0	0	0	0	0	0	0	0	0	0	0	0	0	0	0	0
1433	3951119	TGCAGGGTCACCTTCGAGATCCTGGACGAGGCCGAGATCGGAAGAGCGGTTCAGCAGGAATGCCGAGAC	9	A>T	UNI	3.37e-06	2A	757197506	323	0	0	0	0	0	0	0	0	0	0	0	0	0	0	0	0	0	0	0	0
1434	2268503	TGCAGCGCCAGCTCCACCGTCGAGTCCTACAGCGGGCCCAGGGCGGCGAACGCGCCCCGAGATCGGAAG	45	G>A	MIN	8.81e-20	2A	757228706	323	0	0	0	0	0	0	0	0	0	0	0	0	0	0	0	0	0	0	0	0
1435	5324182	TGCAGCAGGCCGTGGCTTGCTCGGCCGCCGCCGCGGCCGAGATCGGAAGAGCGGTTCAGCAGGAATGCC	34	G>C	UNI	6.34e-09	2A	757379967	323	0	0	0	0	0	0	0	0	0	0	0	0	0	0	0	0	0	0	0	0
1436	4993295	TGCAGGTCGGGGCAGGCGCTCGGCTGACAGACGGAAGACGCGGTCGATTCCGTGGGAGGAGGAGGTCGG	28	A>T	UNI	7.72e-27	2A	757828433	323	0	0	0	0	0	0	0	0	0	0	0	0	0	0	0	2	0	0	0	0
1437	1081594	TGCAGCATTCATCTTCAAATTCCAGCCCCATGGCGTTCCCGCAGCCGAGGAACAATCGCAGCACAACTT	53	A>C	MIN	7.91e-27	2A	757835712	323	0	0	0	0	0	0	0	0	0	0	0	0	0	0	0	0	0	0	0	0
1438	1103797	TGCAGTGAAAACTAATGGTCGCTGATTTCCAAGATGTCATCCTTTTAAGACCGAGATCGGAAGAGCGGT	32	G>A	MIN	3.84e-18	2A	758082977	323	0	0	0	0	0	0	0	0	0	0	0	0	0	0	0	0	0	0	0	0
1439	1084526	TGCAGTGGGCGAAAGCAGAGGGCTACAAGGGGGGAGCCGAGGCGGAGGCGCCGAGGCTGCGTCGGAGGA	38	G>T	MIN	4.1e-24	2A	758301312	323	0	0	0	0	0	0	0	0	0	0	0	0	0	0	0	0	0	0	0	0
1440	1254421	TGCAGATGTGTCGTCGCTCAAGCAGTCGCCGAGCGCTACAACACTGGAGGAGAAATCGCCCGCCGTTTC	29	C>T	MIN	7.91e-27	2A	758581238	323	0	0	0	0	0	0	0	0	0	0	0	0	0	0	0	0	0	0	0	0
1441	2262196	TGCAGTTGCAAAACACACACACAAAATGTAGTTACCGTGAAAAGTGAGCGTAGCGTCTGGCGGTCGAGC	29	A>T	MIN	7.91e-27	2A	759296616	323	0	0	0	0	0	0	0	0	0	0	0	0	0	0	0	0	0	0	0	0
1442	1021420	TGCAGCTGGTCTATCTGGCGGCGGCCACGGTGTTCTACTACGAAGCCATGGAGAGCAAGGAGGTGGTGC	28	G>A	MIN	3.28e-25	2A	759795364	323	0	0	0	0	0	0	0	0	0	0	0	0	0	0	0	0	0	0	0	0
1443	1080724	TGCAGCCGACTTGTAAGCATTCTCTGGTCTTTACTCCTCGTCTGCACTTGAATTTTCAAATGTGACCGA	53	C>T	MIN	1.15e-24	2A	759855932	323	0	0	0	0	0	0	0	0	0	0	0	0	0	0	0	0	0	0	0	0
1444	1091012	TGCAGATTCCCGCTCCCACTCGCCCTCCTCGTCAACCCATAGCAGTAGCACGCTTGGCACCACCGCGGA	41	G>T	MIN	3.28e-25	2A	759922649	323	0	0	0	0	0	0	0	0	0	0	0	0	0	0	0	0	0	0	0	0
1445	1097627	TGCAGCTTGCGACGGACGGACGGACGGACGGGTGGAAGAGAAGTGCACGCCAGCATGCGCGCGGTGACG	61	C>T	MIN	7.72e-27	2A	760092180	323	0	0	0	0	0	0	0	0	0	0	0	0	0	0	0	0	0	0	0	0
1446	2281375	TGCAGCTCAATCGTCGCGCGCGCGCGAGAGAGACATGGCGCAATGGTGGGAGGAGTGGGAGCTGCGCAC	37	G>A	MIN	3.36e-25	2A	760204296	323	0	0	0	0	0	0	0	0	0	0	0	0	0	0	0	0	0	0	0	0
1447	4991129	TGCAGGCAGGTGCCGAGGATACTTGCACGCCCAGACTCTGGGAGGTGGTGTGGAGTACCTCTCCTATGT	56	A>T	MIN	7.91e-27	2A	760222236	323	0	0	0	0	0	0	0	0	0	0	0	0	0	0	0	0	0	0	0	0
1448	5323430	TGCAGTGCTCCCCCTCTGCGCACTGCCTCGTCCTCGACTCCAGTGGCGGCGGGTCGGCCCTGTCCGCTG	12	C>T	MIN	7.72e-27	2A	760521965	323	0	0	0	0	0	0	0	0	0	0	0	0	0	0	0	0	0	0	0	0
1449	1108007	TGCAGAACCTTGTTCTCTTACTCGGTCCTTCATATGGTGCCTTGTCCCTGCTGTTTGTAGGCCTGCCAG	37	T>C	MIN	3.28e-25	2A	760964457	323	0	0	0	0	0	0	0	0	0	0	0	0	0	0	0	0	0	0	0	0
1450	3385040	TGCAGCAAGTAGTCGCTGCTTTGCACAGGGCACAGCTCACTCTGGGCCGAGATCGGAAGAGCGGTTCAG	5	C>T	MIN	2.88e-13	2A	761469613	324	0	0	0	0	0	0	0	0	0	0	0	0	0	0	0	0	0	0	0	0
1451	1118360	TGCAGCGGCCACTTGAAGAGTTTCACGTCGGTGACTTTGATGGAACAGATCTATAGGGTCCTCGCGGGG	47	G>C	MIN	7.72e-27	2A	761733729	324	0	0	0	0	0	0	0	0	0	0	0	0	0	0	0	0	0	0	0	0
1452	3064393	TGCAGGAAAAATTGGAACGCAAGTACTACAAAGCCAGTTGTAGACCCGAGATCGGAAGAGCGGTTCAGC	10	A>T	MIN	8.25e-14	2A	761976234	324	0	0	0	0	0	0	0	0	0	0	0	0	0	0	0	0	0	0	0	0
1453	4405093	TGCAGTGTTGCAAATTTAGCATATCTCCAGTCTCCGAGATCGGAAGAGCGGTTCAGCAGGAATGCCGAG	32	T>C	UNI	6.34e-09	2A	762244867	324	0	0	0	0	0	0	0	0	0	0	0	0	0	0	0	0	0	0	0	0
1454	2278270	TGCAGTCCAACGACCTTGCATCGCTCGACTGAGTATAGTTGTTTTTACTTTCGGCAGAACCAACGTGCC	66	G>A	MIN	7.72e-27	2A	762275586	324	0	0	0	0	0	0	0	0	0	0	0	0	0	0	0	0	0	0	0	0
1455	1124951	TGCAGGGCGGGCCGACGACCAAGGAAGCATCCCTGCTCGGCCGTGCGCGGTGTTGTTCATGTTGTGAGT	13	G>C	MIN	3.28e-25	2A	762776846	324	0	0	0	0	0	0	0	0	0	0	0	0	0	0	0	0	0	0	0	0
1456	1023179	TGCAGGCCTTAACTAAGCTCCGCCGCTAGCCCAAACATTTCTTCCATCATCCGTGGCTCCTGCCGCCGA	33	A>G	UNI	1.15e-24	2A	762799049	324	0	0	0	0	0	0	0	0	0	0	0	0	0	0	0	0	0	0	0	0
1457	1060943	TGCAGTTGAGAGCTCTCATGGTGGTTTGTTTCTGCATAATAACCGTCCCACATCTATCCCGCCTGAACT	10	A>G	MIN	7.72e-27	2A	763081676	324	0	0	0	0	0	0	0	0	0	0	0	0	0	0	0	0	0	0	0	0
1458	1218562	TGCAGCTTCACATCTGAACAACGCAGGCGTGCATGCATGCCACGGGATCGTCCTCGGCCCTCTTGCGCC	17	A>G	MIN	7.91e-27	2A	763138584	324	0	0	0	0	0	0	0	0	0	0	0	0	0	0	0	0	0	0	0	0
1459	1024346	TGCAGGCGTGCGAGTGCAGTTGGGCCTGACCGACGGGCATGTAACTATAATTGTGTGCTATCGGTGTGC	26	T>C	MIN	7.72e-27	2A	763518441	324	0	0	0	0	0	0	0	0	0	0	0	0	0	0	0	0	0	0	0	0
1460	1202897	TGCAGGCCGCCTTCGCCGCCGCCGCGCTCGCCGTCATGGCCTCCACTGACGACTTCTCCTCCGTCACCA	16	C>G	MIN	7.72e-27	2A	763933404	324	0	0	0	0	0	0	0	0	0	0	0	0	0	0	0	0	0	0	0	0
1461	1101257	TGCAGGGAGAAGCGACGGGGAAGAGAAGACCAACCGACACAAGTGCCGCTCCTTCCTTCCTTTCCCAGG	5	G>A	MIN	4.1e-24	2A	764305542	324	0	0	0	0	0	0	0	0	0	0	0	0	0	0	0	0	0	0	0	0
1462	1090021	TGCAGCCAAGGCGGGTTCATGGAGGAAGCCTGGATATACTTAAGAGCCATGACAGACAAGTTCCGCATC	41	A>C	MIN	3.28e-25	2A	764620466	324	0	0	0	0	0	0	0	0	0	0	0	0	0	0	0	0	0	0	0	0
1463	3064857	TGCAGTACCGCTGGCAGCAGAGCGGTGAACCACAACGGCGACCTCCGAGATCGGAAGAGCGGTTCAGCA	22	C>T	MIN	6.94e-15	2A	764674372	324	0	0	0	0	0	0	0	0	0	0	0	0	0	0	0	0	0	0	0	0
1464	2258430	TGCAGTGAATCTGAGGCTATTTTTATTAAGATATATAAAGGCTGTAAATCGATTCGATATAACACCGAG	27	A>G	MIN	4.87e-23	2A	764971205	324	0	0	0	0	0	0	0	0	0	0	0	0	0	0	0	0	0	0	0	0
1465	1052066	TGCAGGCTTTGTATCCAACTTCAGTGTGGATCCACCATTACTACCTGCTCAATGCTTTCAACCAATATC	45	T>C	MIN	7.72e-27	2A	764974355	324	0	0	0	0	0	0	0	0	0	0	0	0	0	0	0	0	0	0	0	0
1466	1070859	TGCAGGTTCACCAATGCAGATTACAAGAAGCTACAAAGAATCAGCGAGACCCCCACCACGTATCGCCCG	51	C>T	MIN	7.91e-27	2A	765285798	324	0	0	0	0	0	0	0	0	0	0	0	0	0	0	0	0	0	0	0	0
1467	1209389	TGCAGTAGCGCGATGCATAGGTGATGCGCGTTCAGTTACCAGCGTTTGAGGCCGAGAGCTGCCACTAGG	12	A>G	MIN	7.91e-27	2A	765427483	324	0	0	0	0	0	0	0	0	0	0	0	0	0	0	0	0	0	0	0	0
1468	1233176	TGCAGCGTGTCCCTTCCCTTATTCCCTTCACCAAAACAACCTAATGATGATCAAGACGGCCGCCGTAGA	9	T>C	MIN	1.7e-22	2A	766295378	325	0	0	0	0	0	0	0	0	0	0	0	0	0	0	0	0	0	0	0	0
1469	4990129	TGCAGGCCATCCACCCGAGTCCATCCATGGAGGGAGAGGCCGTTGACGCCGAGCTGCGGCTCGGCCCTC	19	T>C	MIN	7.72e-27	2A	766332973	325	0	0	0	0	0	0	0	0	0	0	0	0	0	0	0	0	0	0	0	0
1470	1282247	TGCAGGCCATCCACCCGAGCCCATCCATGGAGGGAGAGGCCGTTGACGCCGAGCTGCGGCTCTGCCCAC	62	T>G	MIN	7.72e-27	2A	766500598	325	0	0	0	0	0	0	0	0	0	0	0	0	0	0	0	0	0	0	0	0
1471	976803	TGCAGTGTCTGGAAAGAGGGAGAAGGCGCTGATGAAAACCATGTGCTTGACCGAGATCGGAAGAGCGGT	19	G>A	MIN	3.84e-18	2A	766588077	325	0	0	0	0	0	0	0	0	0	0	0	0	0	0	0	0	0	0	0	0
1472	1071003	TGCAGGTACTCGTCATTGAAGAAACGCATTGGCATAGAGGTGAGGTACTCATAGTAGCAGCTGCTGGGG	20	G>C	MIN	7.72e-27	2A	766873850	325	0	0	0	0	0	0	0	0	0	0	0	0	0	0	0	0	0	0	0	0
1473	1667853	TGCAGCAAGGCTAGCGATGAGACGCGCGACGGCGTCCAGATCTGAGCACGACGAGACGAGACGCACGAC	34	T>G	MIN	3.28e-25	2A	766874311	325	0	0	0	0	0	0	0	0	0	0	0	0	0	0	0	0	0	0	0	0
1474	1030510	TGCAGCTGCCTTCACACTCAACTCGTGTTTACACTGGACTGGATCCATCACCACAGCACAACATGCTCA	63	T>C	MIN	7.91e-27	2A	767360965	325	0	0	0	0	0	0	0	0	0	0	0	0	0	0	0	0	0	0	0	0
1475	4910082	TGCAGCTTCATTTTTGCAGGCGCACAGGGACCCGAGATCGGAAGAGCGGTTCAGCAGGAATGCCGAGAC	10	T>G	UNI	7.73e-08	2A	768324032	325	0	0	0	0	0	0	0	0	0	0	0	0	0	0	0	0	0	0	0	0
1476	4909542	TGCAGCTTCGGCGTTGAAGGCGCACAGGGACCCGAGATCGGAAGAGCGGTTCAGCAGGAATGCCGAGAC	9	G>A	UNI	7.73e-08	2A	768344269	325	0	0	0	0	0	0	0	0	0	0	0	0	0	0	0	0	0	0	0	0
1477	5324992	TGCAGCTTCGGCGTTGCAGGCGTATAGGGACCCGAGATCGGAAGAGCGGTTCAGCAGGAATGCCGAGAC	22	T>C	UNI	7.73e-08	2A	768377852	325	0	0	0	0	0	0	0	0	0	0	0	0	0	0	0	0	0	0	0	0
1478	7926291	TGCAGCTTCGGCCTTGCAGGCGCATAGGTGCCCGAGATCGGAAGAGCGGTTCAGCAGGAATGCCGAGAC	28	T>G	UNI	7.73e-08	2A	768531714	325	0	0	0	0	0	0	0	0	0	0	0	0	0	0	0	0	0	0	0	0
1479	1090396	TGCAGCCGCAGCCAAGCAAACAAAATCCAAAGAAACAAAATCAAAGCAACGAAGAGTAAAACCAAAAGG	53	G>T	UNI	4e-24	2A	769088264	325	0	0	0	0	0	0	0	0	0	0	0	0	0	0	0	0	0	0	0	0
1480	3029919	TGCAGCCCCGCCTTTGCCGCTGCCTACGGGAACGCCGAGATCGGAAGAGCGGTTCAGCAGGAATGCCGA	27	G>A	UNI	7.73e-08	2A	769938277	325	0	0	0	0	0	0	0	0	0	0	0	0	0	0	0	0	0	0	0	0
1481	1230056	TGCAGGCGGTCGTGGCGGACCGCGTCGGCGTCGCCCCGCAGCAGATCTCGGCGTCCCTGGCCCGAGATC	49	G>T	MIN	4.1e-24	2A	771360607	326	0	0	0	0	0	0	0	0	0	0	0	0	0	0	0	0	0	0	0	0
1482	5411773	TGCAGCCCACGGCGAAGTTGCGGCTGGCGGCGTCCCGTGGCGACATGCGCAGCGTGTCGGAGACGAGGA	32	T>C	MIN	3.28e-25	2A	771730757	326	0	0	0	0	0	0	0	0	0	0	0	0	0	0	0	0	0	0	0	0
1483	1041324	TGCAGGATTTGAAGATAAAAGCCTTCAAAGGAGACAAAGAAAAGTTGCAAGTATTCCTCTCCTGCTAGC	31	A>G	MIN	3.28e-25	2A	774126818	326	0	0	0	0	0	0	0	0	0	0	0	0	0	0	0	0	0	0	0	0
1484	1064658	TGCAGATATTCATCTCAAACATTAGACACACACACACTCCATATGTAAAAATTTATTACTGAGCTCGCC	34	C>T	MIN	3.28e-25	2A	774767735	326	0	0	0	0	0	0	0	0	0	0	0	0	0	0	0	0	0	0	0	0
1485	3955036	TGCAGGAAGCCCACCATGAGGGCCGTCCAGGACACCACGTTCCTCTCGGGCATTCCGTCGAACACCTGG	20	G>C	MIN	7.72e-27	2A	775588262	326	0	0	0	0	0	0	0	0	0	0	0	0	0	0	0	0	0	0	0	0
1486	1065940	TGCAGGGCAGCATGTCCAAGCTCAAATCGCAACTGAAACCTTTCTGGCACAAGTACCCGTATGAGGAGG	21	T>C	MIN	7.72e-27	2A	775967159	326	0	0	0	0	0	0	0	0	0	0	0	0	0	0	0	0	0	0	0	0
1487	1250340	TGCAGAGTGGGGCTGATGGTTTGATCCTGTATCTCATTAAAGACGCCATCTCGTCCATCTGCACACAGA	20	T>A	MIN	7.91e-27	2A	776018945	326	0	0	0	0	0	0	0	0	0	0	0	0	0	0	0	0	0	0	0	0
1488	7865016	TGCAGGTGGGCAAGTCCGCGAAGGTCCGCGTTGTCGGTTTCCCATGTAGACTGGATCATGGTTTTCGAC	48	G>A	MIN	3.28e-25	2A	776993240	327	0	0	0	0	0	0	0	0	0	0	0	0	0	0	0	0	0	0	0	0
1489	3064365	TGCAGGAGCAGCATGTGCATAAACAACTAAGTCAAGCTTCCCGAGATCGGAAGAGCGGTTCAGCAGGAA	14	G>C	MIN	1.01e-12	2A	777461279	327	0	0	0	0	0	0	0	0	0	0	0	0	0	0	0	0	0	0	0	0
1490	4992322	TGCAGATAGAAAAAAAGAAGGAAAAGTCATGCGGGACCCATCATATACATGTGTCTTGCGTGGGGTGGT	25	G>A	MIN	4e-24	2A	777746877	327	0	0	0	0	0	0	0	0	0	0	0	0	0	0	0	0	0	0	0	0
1491	1237190	TGCAGTTTTGCGCGAGACGACAAGGTCGTGCGATACGGTGATGTTGTGGGAAGCAACAAGACGCGTGAT	7	T>C	MIN	1.7e-22	2A	777754463	327	0	0	0	0	0	0	0	0	0	0	0	0	0	0	0	0	0	0	0	0
1492	3956580	TGCAGGAACGATCGATCATGCGGAAGCAGCGAAGCCCTCCTCCTCATCGACAGCGTCGACGGCGGTGTC	45	A>C	MIN	7.72e-27	2A	778825129	327	0	0	0	0	0	0	0	0	0	0	0	0	0	0	0	0	0	0	0	0
1493	1864262	TGCAGTAGGACCTCGTCGTGCTCGACGATGAATGCAGGGATCGCATGTCCCCGCCGCAGGGGACAAGCT	64	A>G	MIN	7.72e-27	2A	778985725	327	0	0	0	0	0	0	0	0	0	0	0	0	0	0	0	0	0	0	0	0
1494	1058557	TGCAGCTGCTACGTGATTTGTGCGAACTTGTCTGATGAAATTGAGGTCCGTGATGCAGTCGTTGATCTT	36	G>A	MIN	7.91e-27	2A	780061685	327	0	0	0	0	0	0	0	0	0	0	0	0	0	0	0	0	0	0	0	0
1495	1127309	TGCAGACGCTCAAGGAGGCCCTGGACGAAGCGCAAACGCTCATCCAGTCCTGCCAAACTAGAAGCACGT	33	A>G	MIN	3.08e-19	2A	780098693	327	0	0	0	0	0	0	0	0	0	0	0	0	0	0	0	0	0	0	0	0
1496	67730175	TGCAGCTGGCGCGGTGGAAGCGGGCGTCGGGCAAGCAGCCGTCGTCCTCGGCGGCGGCGGACCAGCGGG	68	G>T	MIN	2.76e-26	2A	780913478	327	0	0	0	0	0	0	0	0	0	0	0	0	0	0	0	0	0	0	0	0
1497	3024594	TGCAGACGCATTGTGCCCTACATATGCACTTCGCACACTGCACGCCGAGATCGGAAGAGCGGTTCAGCA	13	T>A	MIN	1.22e-11	2A	781221325	327	0	0	0	0	0	0	0	0	0	0	0	0	0	0	0	0	0	0	0	0
1498	1088872	TGCAGAGAGATAATTAGTAGTAGAATATTTTGAAGGAGAGATGTCTTTTCCTCTTTGAATGAATGTGCA	22	G>T	MIN	4e-24	2A	781230294	327	0	0	0	0	0	0	0	0	0	0	0	0	0	0	0	0	0	0	0	0
1499	1079071	TGCAGGCACACACGTAGGCTATCTCGTCTAGGACGTCTGTCGCCCATTGCCATGGCGACACCGACGCGG	47	T>G	MIN	3.6e-12	2A	781389741	328	0	0	0	0	0	0	0	0	0	0	0	0	0	0	0	0	0	0	0	0
1500	1008183	TGCAGGGCGGCGGGTGCGGCAAACGCCATTGCTTCCGCTGGTCGGCGGCGAGAGGCGAGAGGTGAGGCG	11	G>A	MIN	7.72e-27	2A	781393177	328	0	0	0	0	0	0	0	0	0	0	0	0	0	0	0	0	0	0	0	0
1501	989675	TGCAGTTCAGTCCTCTAGTCCACCACAAAATTGACCAGAGACCTGATCTTCTCTCTCTACCTCTAGTGT	17	G>A	MIN	3.28e-25	2A	781519664	328	0	0	0	0	0	0	0	0	0	0	0	0	0	0	0	0	0	0	0	0
1502	3572733	TGCAGCCTGGCGCCATCTCCACCATGTCGGCGTGCGGCCCGAGATCGGAAGAGCGGTTCAGCAGGAATG	8	G>C	MIN	5.21e-10	2A	781584005	328	0	0	0	0	0	0	0	0	0	0	0	0	0	0	0	0	0	0	0	0
1503	1269612	TGCAGGTCCTTTTCATTCCTCTTTTCTCTTCAATCTTCTTCCATTCCCACTTTACATTACAAGCTAGAC	31	A>T	MIN	4e-24	2A	781624889	328	0	0	0	0	0	0	0	0	0	0	0	0	0	0	0	0	0	0	0	0
1504	1224481	TGCAGTAGCTTTCTTATCTTGCTTGGCAGCGATGGGCGCATGCACTTTAGAGGCCAAGGGGATGAAGAT	60	G>C	MIN	7.72e-27	2A	781666369	328	0	0	0	0	0	0	0	0	0	0	0	0	0	0	0	0	0	0	0	0
1505	3943181	TGCAGCCCGCTGAAGGCGACGAGGCGGCGGCGCTCGCCGAGATCGGAAGAGCGGTTCAGCAGGAATGCC	15	G>A	MIN	1.49e-10	2A	782011290	328	0	0	0	0	0	0	0	0	0	0	0	0	0	0	0	0	0	0	0	0
1506	1000290	TGCAGGAAGGGGGCCTCGGCGTCCGCCATGGCCGACATCTCTCTGCCTCTCTGCTCTGCTCTCGGATGA	34	A>C	MIN	3.28e-25	2A	782011293	328	0	0	0	0	0	0	0	0	0	0	0	0	0	0	0	0	0	0	0	0
1507	4990279	TGCAGCCTCAACTTGCGGATCGGCATGGAACCACCGAGATCGGAAGAGCGGTTCAGCAGGAATGCCGAG	13	T>C	MIN	6.34e-09	2A	782938221	328	0	0	0	0	0	0	0	0	0	0	0	0	0	0	0	0	0	0	0	0
1508	1203550	TGCAGCGTGGTGTAGAACCATGGCCCGCCCTCCGATGCCAGTGACCTGAGCTCCATGATCCACTCCCGA	14	G>C	MIN	8.25e-14	2A	783339593	328	0	0	0	0	0	0	0	0	0	0	0	0	0	0	0	0	0	0	0	0
1509	1203882	TGCAGTGACTGGCGGTGCATCACGAAGGCGCGCGGGCTCCACTGGCGGCAGGCCACCAGGATCGGCATC	7	A>G	MIN	1.01e-12	2A	783339612	328	0	0	0	0	0	0	0	0	0	0	0	0	0	0	0	0	0	0	0	0
1510	3533429	TGCAGTGCAGCAGCGGACATGATCAGGGATCCTGCCCTGGACCGAGATCGGAAGAGCGGTTCAGCAGGA	12	G>A	MIN	2.88e-13	2A	784083394	328	0	0	0	0	0	0	0	0	0	0	0	0	0	0	0	0	0	0	0	0
1511	1105417	TGCAGGTCAACAGCAATACCTGGACGATCCTACGTAACCTGATGGCTCTGGAGGAGCAGATGTCACGGC	7	C>T	MIN	7.91e-27	2A	784445122	328	0	0	0	0	0	0	0	0	0	0	0	0	0	0	0	0	0	0	0	0
1512	1038329	TGCAGTGCATCGGGCTCTGAAAATGGTTGGATCTACTCTGATCTGATCCATGAATCTGAAACGAACCAA	54	T>A	UNI	5.56e-16	2A	784466111	328	0	0	0	0	0	0	0	0	0	0	0	0	0	0	0	0	0	0	0	0
1513	4993316	TGCAGCCAATTCAAGAGTGAGGCTTGAATTCGAGCGTGAGGTCTTGGATCGAGCGAGCAAGCGTCGATG	23	T>C	MIN	1.7e-22	2A	784587323	328	0	0	0	0	0	0	0	0	0	0	0	0	0	0	0	0	0	0	0	0
1514	2276049	TGCAGCTCAGCAAAAAGGCTACATGGTATATGTTCCTTCATTTGATCTGGACATGGGGGCTACTTCATC	32	T>C	MIN	7.91e-27	2A	784936560	328	0	0	0	0	0	0	0	0	0	0	0	0	0	0	0	0	0	0	0	0
1515	1036842	TGCAGTTCCTGCTCCGCTGGTATGACCCCAGGGCGACGCCCATCTTCATCACGCTCTTTGTGGTGGTGG	41	A>G	MIN	1.22e-11	2A	785501265	328	0	0	0	0	0	0	0	0	0	0	0	0	0	0	0	0	0	0	0	0
1516	13589612	TGCAGAAGAAGAAGAAGAACACATAAGGGTTAATGCCATATCAGCAAACAAACACATTGCTCTCCAGAA	19	C>A	MIN	1.31e-17	2A	785894855	328	0	0	0	0	0	0	0	0	0	0	0	0	0	0	0	0	0	0	0	0
1517	3959973	TGCAGGTCGACACACGGGGGTTGCTCGGTTTTTGCTGGCCGTGTTCCGAGATCGGAAGAGCGGTTCAGC	7	C>T	MIN	4.27e-11	2A	786107650	328	0	0	0	0	0	0	0	0	0	0	0	0	0	0	0	0	0	0	0	0
1518	997971	TGCAGAAACAGGAGGCCTTCCTTGTCCTGGGAGCATGACAACCAGACCTCCCAGTGCAGCAACTTGACG	11	G>A	MIN	2.36e-14	2A	786220710	328	0	0	0	0	0	0	0	0	0	0	0	0	0	0	0	0	0	0	0	0
1519	1017924	TGCAGTTGGATCCTTTGAGATCGGTTACGGAAGCATGCTCCTTACACATCCATTCAAGCATGCTTCTTA	5	T>C	MIN	7.72e-27	2A	786616385	329	0	0	0	0	0	0	0	0	0	0	0	0	0	0	0	0	0	0	0	0
1520	990736	TGCAGACCAAGGGTGTCATTCTCAGAGGCAGAGCTGTATGGCTTCTGGTACCTTTGCCGAGATCGGAAG	21	T>C	MIN	2.07e-21	2A	786871855	329	0	0	0	0	0	0	0	0	0	0	0	0	0	0	0	0	0	0	0	0
1521	5338356	TGCAGGCACGACCTTCCTCGAGGCGTCCTCTTCGTCAGCGGCTGCGGTGCCGAGCTCGTCCGAGATCGG	14	T>G	UNI	4.87e-23	2A	786945654	329	0	0	0	0	0	0	0	0	0	0	0	0	0	0	0	0	0	0	0	0
1522	4989959	TGCAGGCCCTTGTAGTACTCGACGTCGAAGGCGTTGCTGGTGGCGTCGAGCTTGGCCGTGGCGCCGTCG	29	G>A	MIN	7.72e-27	2A	787438155	329	0	0	0	0	0	0	0	0	0	0	0	0	0	0	0	0	0	0	0	0
1523	3944399	TGCAGGCCAGGAGGGGTCTGCTGACGTCCGACCAGACGCTGCTCACCGAGATCGGAAGAGCGGTTCAGC	22	G>C	MIN	1.99e-15	2A	787438158	329	0	0	0	0	0	0	0	0	0	0	0	0	0	0	0	0	0	0	0	0
1524	1398231	TGCAGTTGAGCCTGACGTTGCCGTCGGGGTTGAGGTCCAGCTGCCCCATCCTCCCCATCCCCTGCACGA	5	T>C	MIN	7.72e-27	2A	787555485	329	0	0	0	0	0	0	0	0	0	0	0	0	0	0	0	0	0	0	0	0
1525	1864355	TGCAGGACCACGGCCTCCTCGACGCGCCCGTCTCCACGAGTCTCCTTGATGGGCTCGCCTTGTGCTACC	68	C>G	MIN	7.72e-27	2B	2883302	330	0	0	0	0	0	0	0	0	0	0	0	0	0	0	0	0	0	0	0	0
1526	34876117	TGCAGGGCATGGGCAGAACAGATGAGTGCTGACCGTGTGGGTGGCGCTTGCTTCCAGTTCCAGCGGACG	34	G>T	MIN	4e-24	2B	3220958	330	0	0	0	0	0	0	0	0	0	0	0	0	0	0	0	0	0	0	0	0
1527	1066465	TGCAGAAGAATGTCAGGGCAACGAATCATCTCGGCCATTGCCCACTCAATGGTAAAGCCCACATTGTCC	22	G>A	MIN	3.28e-25	2B	3879861	330	0	0	0	0	0	0	0	0	0	0	0	0	0	0	0	0	0	0	0	0
1528	5969677	TGCAGCTAGGTGGTATATCTGAAGCCCATCATCAGCCTTGTGATGCCACTCAGAATAAAATTGCTTCGA	5	C>T	MIN	1.4e-23	2B	4382228	330	0	0	0	0	0	0	0	0	0	0	0	0	0	0	0	0	0	0	0	0
1529	1200923	TGCAGGAAGAGGACTCTTTTGATAGCATTAGTCTTGACGGGTGCGCTCGTGGTTGGACTCGCGGAGCTG	30	G>A	MIN	7.91e-27	2B	5031238	330	0	0	0	0	0	0	0	0	0	0	0	0	0	0	0	0	0	0	0	0
1530	1102369	TGCAGTTGTTTGATGTGTGCTATTTATCGCCAATAATTGTGCTTATAAATAAAGCAACCACAAAGTCCT	22	T>A	MIN	7.91e-27	2B	5057539	330	0	0	0	0	0	0	0	0	0	0	0	0	0	0	0	0	0	0	0	0
1531	1066723	TGCAGTACAACAACCAAACGTCGGGTTTCTCGTTCTCGCCAACATGTCCAGCAAGGACGTGGACTACGG	13	C>T	MIN	7.72e-27	2B	5219427	330	0	0	0	0	0	0	0	0	0	0	0	0	0	0	0	0	0	0	0	0
1532	1022270	TGCAGTTCATGGCGAGCCCCGTGCCGCAAATGCCGAAGCAATGTGATGCCAGCGGAAGACACGCGGAGA	30	T>C	MIN	4.1e-24	2B	7430834	331	0	0	0	0	0	0	0	0	0	0	0	0	0	0	0	0	0	0	0	0
1533	7354162	TGCAGGGTGAAGTGCCATCAATAAGTGAGGATTTTGCTATTGATATGCTCTCCACCTTGTTGTTCGCCA	12	T>A	MIN	3.28e-25	2B	8645973	331	0	0	0	0	0	0	0	0	0	0	0	0	0	0	0	0	0	0	0	0
1534	6041655	TGCAGGAGCTCGACGTCTCGCACAACCAGCTCACCGAGATCGGAAGAGCGGTTCAGCAGGAATGCCGAG	19	G>A	MIN	6.34e-09	2B	9711159	331	0	0	0	0	0	0	0	0	0	0	0	0	0	0	0	0	0	0	0	0
1535	2282736	TGCAGGTGTTGTTCGCGTGGCAGAACCGCCTCGAGGGCGCCATCCCGGCCACGCTCGCGTCAATGGCGA	8	T>C	MIN	7.72e-27	2B	9711591	331	0	0	0	0	0	0	0	0	0	0	0	0	0	0	0	0	0	0	0	0
1536	1090737	TGCAGGTATGGGCGGCTGTTCCGCACGCACATCCTGGGATGCCCCACGGTGGTGTGCATGGACCCGAGA	50	G>C	MIN	3.28e-25	2B	10589127	331	0	0	0	0	0	0	0	0	0	0	0	0	0	0	0	0	0	0	0	0
1537	3956136	TGCAGTATATGGTGGCGGGCTGGCGGAACCTTTTCCCACTGCTCCCGAGATCGGAAGAGCGGTTCAGCA	20	T>G	MIN	2.88e-13	2B	11230361	331	0	0	0	0	0	0	0	0	0	0	0	0	0	0	0	0	0	0	0	0
1538	4991137	TGCAGAACGACGCCGACCAGGACAAGGAGCAGCACGGTATTTCGGGCCAGGGAAGCCATCAATACAGAA	10	C>T	MIN	3.28e-25	2B	11436802	332	0	0	0	0	0	0	0	0	0	0	0	0	0	0	0	0	0	0	0	0
1539	1030010	TGCAGCCTTAGATGAACATTGCAGGGTTGATATGCTCTGTCTAAGTCAGCAAATGACTTGCTACTCAAC	63	C>G	UNI	7.91e-27	2B	12916582	332	0	0	0	0	0	0	0	0	0	0	0	0	0	0	0	0	0	0	0	0
1540	2262475	TGCAGATGCTCTTAGCAAGAGGCGTACCGTTTCCGTTTTCCTGTGGGGCCCGACGGCCAGTGCCTACCA	18	G>C	MIN	7.91e-27	2B	13315026	332	0	0	0	0	0	0	0	0	0	0	0	0	0	0	0	0	0	0	0	0
1541	1217664	TGCAGGCTGAAGCTGCATGCATGCATGCCTGGATCGGGGATAAAGCCGTACAATACACTCGCGTCGCCA	21	T>A	MIN	2.12e-21	2B	13713638	332	0	0	0	0	0	0	0	0	0	0	0	0	0	0	0	0	0	0	0	0
1542	991366	TGCAGAATATCATGGCCAGCCTGGTGAAATGCTCACACATGCAAGAGGCCGTCCGAGATCGGAAGAGCG	32	T>C	MIN	1.34e-17	2B	14916190	332	0	0	0	0	0	0	0	0	0	0	0	0	0	0	0	0	0	0	0	0
1543	1236027	TGCAGGGCTAAGCACAAGATGTCGTGCATCCTATCATGGGAGAACACCAAGAAGGCGGCGGTCCAAGCC	9	A>G	MIN	7.72e-27	2B	16571528	333	0	0	0	0	0	0	0	0	0	0	0	0	0	0	0	0	0	0	0	0
1544	1284270	TGCAGAGGCCGCTTGACAGTTCGGTTAATCGGACGGCCAATGGGCGGGCAAGCTCCGTGTGCCGAGATC	13	T>C	MIN	1.7e-22	2B	16571744	333	0	0	0	0	0	0	0	0	0	0	0	0	0	0	0	0	0	0	0	0
1545	988728	TGCAGTCATAAATCCACGTCACAAGTAACATGTCTAGTCTATTTAAAAATAAAAATAAACCGAGATCGG	20	A>G	UNI	2.07e-21	2B	16573805	333	0	0	0	0	0	0	0	0	0	0	0	0	0	0	0	0	0	0	0	0
1546	3533171	TGCAGCACGTCATCATGCGTCCGTAGCCATGGAGCACACCACGGACCGAGATCGGAAGAGCGGTTCAGC	31	G>C	MIN	1.94e-15	2B	16723357	333	0	0	0	0	0	0	0	0	0	0	0	0	0	0	0	0	0	0	0	0
1547	3064463	TGCAGCAGCGTCCGTAGCCAGCCATGGAGGACAACACGGACCGAGATCGGAAGAGCGGTTCAGCAGGAA	12	C>T	UNI	1.03e-12	2B	16732672	333	0	0	0	0	0	0	0	0	0	0	0	0	0	0	0	0	0	0	0	0
1548	1107425	TGCAGCGATGATTGCATCCAGTTGTTGATGAAAGACAACCATGGCCGTTGCACACACCAATATTATATC	5	C>G	MIN	7.72e-27	2B	19046884	333	0	0	0	0	0	0	0	0	0	0	0	0	0	0	0	0	0	0	0	0
1549	2267234	TGCAGGAGCATCTTCACCCTTCCCCGCCGCTCTGGTGACTCGATGCGGTGCCTCCTGGAGATGGAGCAC	15	A>G	MIN	3.36e-25	2B	19193522	333	0	0	0	0	0	0	0	0	0	0	0	0	0	0	0	0	0	0	0	0
1550	1001607	TGCAGCATGCTCATCTTTGCCAGAGGCTTTTTCAGCTCAAGGTGGATGAGGCCGAGATCGGAAGAGCGG	16	T>C	MIN	1.07e-18	2B	20451834	333	0	0	0	0	0	0	0	0	0	0	0	0	0	0	0	0	0	0	0	0
1551	1025662	TGCAGTTCTTGAGGTACAGGCGCGTCAGCTTCTCCAGTCCGCTGAGCCAGGTAGGCGACGTCTCCCCGA	40	G>A	MIN	2.7e-26	2B	21950552	334	0	0	0	0	0	0	0	0	0	0	0	0	0	0	0	0	0	0	0	0
1552	1023751	TGCAGTTTCTGGAAGAACATCTCAAGCTGCCGATCCGTCACGACGCATCGGCTCAACGAAAGGCTTCTG	40	C>G	MIN	7.72e-27	2B	21983086	334	0	0	0	0	0	0	0	0	0	0	0	0	0	0	0	0	0	0	0	0
1553	1104531	TGCAGCAAGATTTCCTCCTCCAGGATCCCGCCAGGGATATCCACGCCCTGAGCATTAAGAGGTACGCAG	39	T>A	UNI	4e-24	2B	21983260	334	0	0	0	0	0	0	0	0	0	0	0	0	0	0	0	0	0	0	0	0
1554	1271087	TGCAGAAACTTGAGCTGGATGATATGCCCAATCTGGCCGAGTAGAGCGTCGATTCCACCGAGATCGGAA	42	G>A	UNI	2.52e-20	2B	21983512	334	0	0	0	0	0	0	0	0	0	0	0	0	0	0	0	0	0	0	0	0
1555	1028934	TGCAGTTCCTGAGGTACAGGCTCGTCAGCTTCTCCATCTTCACGCCCAGCCAGCTCGGCGACGTCGCCC	29	T>C	MIN	7.72e-27	2B	22805956	334	0	0	0	0	0	0	0	0	0	0	0	0	0	0	0	0	0	0	0	0
1556	1023256	TGCAGATCTATCTTGATTCTTTCATCTAAATCTGGAACCATCTTTTCAAGACAAGTGTACAGGCCACGT	16	T>C	MIN	7.72e-27	2B	22849088	334	0	0	0	0	0	0	0	0	0	0	0	0	0	0	0	0	0	0	0	0
1557	1099028	TGCAGATAGGGGATCGGTGCACGAACACGGATACGGGGCTCAGTGCTAGCCTGGATCCGCCTCTGGAAT	18	G>C	MIN	4e-24	2B	22868503	334	0	0	0	0	0	0	0	0	0	0	0	0	0	0	0	0	0	0	0	0
1558	3945623	TGCAGGTGCAACATGAGACCGAGTCTAGACAGCCGAGATCGGAAGAGCGGTTCAGCAGGAATGCCGAGA	18	C>T	UNI	2.21e-08	2B	23233978	334	0	0	0	0	0	0	0	0	0	0	0	0	0	0	0	0	0	0	0	0
1559	1019851	TGCAGTTTACGAGATGCAGGTGGCTCAGGCTCGTCAGCAGGTTGCTCTCCAGCCAGCTAGGCGACGATG	52	C>T	MIN	7.72e-27	2B	24829036	334	0	0	0	0	0	0	0	0	0	0	0	0	0	0	0	0	0	0	0	0
1560	5411524	TGCAGGAACTGGCGGGTGCTGCCATGCCTGAGCCAGCTTCCTGACCTCAGAGTCCTGCACATCAAAGAG	14	G>A	MIN	1.15e-24	2B	24829039	334	0	0	0	0	0	0	0	0	0	0	0	0	0	0	0	0	0	0	0	0
1561	3064619	TGCAGCCCCATTCCTCTTGCTCGCGCGCTGCCACCCGAGATCGGAAGAGCGGTTCAGCAGGAATGCCGA	17	T>A	UNI	1.86e-09	2B	25136878	334	0	0	0	0	0	0	0	0	0	0	0	0	0	0	0	0	0	0	0	0
1562	5411514	TGCAGAGTGCAGATGGCAGCGGCGGGTTTCGAATCTCGTTGGAAGTGCTGTTGAGCAAGAGGGATGGAC	17	A>G	UNI	1.74e-22	2B	25136881	334	0	0	0	0	0	0	0	0	0	0	0	0	0	0	0	0	0	0	0	0
1563	2254625	TGCAGGGCTTGTACGAGGAGGTCATTTGCTGGATGAATTGTTGATTCGTCGCTACTGCGGAAGTCGAGG	27	G>C	MIN	7.91e-27	2B	25137684	334	0	0	0	0	0	0	0	0	0	0	0	0	0	0	0	0	0	0	0	0
1564	1359815	TGCAGCATGACGACCAGTTGGTTCATGAACTTCTTGATGTGGCCCTCCTCCAGCATCATGGCGGGTAGC	66	A>G	UNI	7.72e-27	2B	25529722	334	0	0	0	0	0	0	0	0	0	0	0	0	0	0	0	0	0	0	0	0
1565	3533672	TGCAGTTCCTGAGGTACAGGCGTGCCAAGTTGACCATCATGCCCCGAGATCGGAAGAGCGGTTCAGCAG	22	T>C	UNI	1.26e-11	2B	25536159	334	0	0	0	0	0	0	0	0	0	0	0	0	0	0	0	0	0	0	0	0
1566	1051303	TGCAGCTACTAGTCAATTATGCACGCGTCTGAAGCATTTTTCTTGTTCAGTTGTGCTGGATAGATGCCC	36	T>C	MIN	7.72e-27	2B	26290808	335	0	0	0	0	0	0	0	0	0	0	0	0	0	0	0	0	0	0	0	0
1567	1027874	TGCAGCAGGCAGCAATCAGCGCGCGGAGACAGACGTTTCACATTTGTGGCCGAGATCGGAAGAGCGGTT	34	G>A	MIN	1.31e-17	2B	26577525	335	0	0	0	0	0	0	0	0	0	0	0	0	0	0	0	0	0	0	0	0
1568	4009970	TGCAGCGACGAAGGCGCCGAGTTCGTCCACGCCGCGGCGCCCGAGATCGGAAGAGCGGTTCAGCAGGAA	34	C>T	MIN	1.22e-11	2B	27132347	335	0	0	0	0	0	0	1	0	0	0	0	0	0	0	0	0	0	0	0	0
1569	2299320	TGCAGACCGTCGGCGGCGGCGGGCTGGTCGACGTCGGCCTCCATGCAGAACCATCGGCCTAGCTTTGGG	22	G>A	MIN	7.72e-27	2B	27916495	335	0	0	0	0	0	0	0	0	0	0	0	0	0	0	0	0	0	0	0	0
1570	4993515	TGCAGGTCTTCGCCCTCGGCCTGAACAAGCGGCTTGCGGACGACGCCGAGATCGGAAGAGCGGTTCAGC	34	T>C	MIN	1.94e-15	2B	27934247	335	0	0	0	0	0	0	0	0	0	0	0	0	0	0	0	0	0	0	0	0
1571	983831	TGCAGCTCATGTCCAACGACAGGTTCAAGAGCGTGGAGCACCGCGTGGTGTCCAACGGCGTCGGGCCAC	61	C>G	MIN	7.72e-27	2B	28097970	335	0	0	0	0	0	0	0	0	0	0	0	0	0	0	0	0	0	0	0	0
1572	993870	TGCAGACCGCTCAACTTTCGCCGAAAGGCTCCTCTAGAGAGGAGAAAGGCAGTGTGGCTGTGTGAGTGG	7	C>T	MIN	7.72e-27	2B	28098550	335	0	0	0	0	0	0	0	0	0	0	0	0	0	0	0	0	0	0	0	0
1573	3222286	TGCAGCCACTGTGACCTCCTCGACGACAACAACGACCTCGGTATCCTCTTCAGCCTCCTCAGTCATTGG	27	A>G	MIN	3.28e-25	2B	28099652	335	0	0	0	0	0	0	0	0	0	0	0	0	0	0	0	0	0	0	0	0
1574	1862798	TGCAGGGCCGTTGGAGCTGTGGAGCCACCAGTCGATGCAGATCCTGGTCCTCCTCAGCTTCGGGCTCCA	10	T>C	MIN	7.72e-27	2B	28502774	335	0	0	0	0	0	0	0	0	0	0	0	0	0	0	0	0	0	0	0	0
1575	2277584	TGCAGATCAACTTCTGCACCATCTCGAGGTTGGCAACGATGTCCGATATGGCCGAGATCGGAAGAGCGG	13	C>G	MIN	1.07e-18	2B	29234526	335	0	0	0	0	0	0	0	0	0	0	0	0	0	0	0	0	0	0	0	0
1576	4990818	TGCAGGCGCCGCACCTCATCGGCTTCCCGCTCCGAGATCGGAAGAGCGGTTCAGCAGGAATGCCGAGAC	18	T>C	UNI	7.73e-08	2B	29324493	335	0	0	0	0	0	1	0	0	0	0	0	0	0	0	0	0	0	0	0	0
1577	1125454	TGCAGCATCTGCAACAAGACCAGAAATCGCCATCAGCGCAACGGAAGCAGGGGAATCACCGAGATCGGA	57	A>G	UNI	1.7e-22	2B	29324712	335	0	0	0	0	0	0	0	0	0	0	0	0	0	0	0	0	0	0	0	0
1578	1138862	TGCAGTGCTTCCTCCAGTCACTCCACAGGGTCCCTGTCCTCCCCCAGGATCACAACCCCTTTCTCCGAG	16	G>C	MIN	2.52e-20	2B	29337402	335	0	0	0	0	0	0	0	0	0	0	0	0	0	0	0	0	0	0	0	0
1579	1017116	TGCAGTTTGAAACCGTGGACACAAGAAGCTGGCGTGCTCGCCAACCCACGCCCGTGAGGATGGAGAAGA	62	G>T	MIN	7.72e-27	2B	29510104	335	0	0	0	0	0	0	0	0	0	0	0	0	0	0	0	0	0	0	0	0
1580	3064697	TGCAGGGTGCTTGTCCGTGCGCGCCGCCGCTGCCCACTGGCGCGTCATGCATGTGGGCGGCCATGGCGT	8	G>T	MIN	3.36e-25	2B	29510479	335	0	0	0	0	0	0	0	0	0	0	0	0	0	0	0	0	0	0	0	0
1581	1217756	TGCAGCTCCCAGCAGCATAGGGGCCCATGAGGCCCAGGAGGGCGACGGCGATGAAGCCGCCGTAGACTG	13	A>G	MIN	7.72e-27	2B	29510724	335	0	0	0	0	0	1	0	0	0	0	0	0	0	0	0	0	0	0	0	0
1582	3023900	TGCAGTGCCTTGAGGTTAATGGTTAGGTCGGAACATGCTTCCCGAGATCGGAAGAGCGGTTCAGCAGGA	38	T>C	MIN	2.88e-13	2B	29966591	335	0	0	0	0	0	0	0	0	0	0	0	0	0	0	0	0	0	0	0	0
1583	1669704	TGCAGTTAGGACACAGCCAATCAAATGTTGACGCGGAAACGGTACTAAAAACTAAGAAATGGCGAATCT	14	A>G	UNI	4e-24	2B	29996052	335	0	0	0	0	0	0	0	0	0	0	0	0	0	0	0	0	0	0	0	0
1584	1105670	TGCAGATTAGGTGGTGGCACTAATTCCCCCAACAAAACGCTGTCCTCCACTCGTCCGAGATCGGAAGAG	27	C>T	MIN	3.75e-18	2B	30001759	335	0	0	0	0	0	0	0	0	0	0	0	0	0	0	0	0	0	0	0	0
1585	4909375	TGCAGTCCCCGCCGACGCAGCAGCAGCAGGACCTGCTGGGCGGCCTGGACACGGAGCTGGGCGACATGC	59	G>A	MIN	7.72e-27	2B	30900169	335	0	0	0	0	0	0	0	0	0	0	0	0	0	0	0	0	0	0	0	0
1586	1216635	TGCAGCTAGCACTTAGCTCCTGCGTGTAATAGCTAGCTGTTTGCTGCACGTACGAGATGGACGCCGCTA	28	A>C	MIN	4e-24	2B	31174681	335	0	0	0	0	0	0	0	0	0	0	0	0	0	0	0	0	0	0	0	0
1587	11914769	TGCAGATGCTGACAGAGGGGCCATGGGAAGAACACGATGAGGTCGACCTTGAATTCCTGGGGAACAGCT	20	C>G	MIN	3.28e-25	2B	31763610	336	0	0	0	0	0	0	0	0	0	0	0	0	0	0	0	0	0	0	0	0
1588	1268041	TGCAGCTGTGTCATCCAGAGGCTGACCTTGTTCTATCTCCCCAGTAATCTCCTCAAGAGATTTTCCCTT	8	T>C	MIN	7.72e-27	2B	31767911	336	0	0	0	0	0	0	0	0	0	0	0	0	0	0	0	0	0	0	0	0
1589	3534167	TGCAGATGGGCGTGCCATGTGGGAGTTGCACAGAGTCACCGAGATCGGAAGAGCGGTTCAGCAGGAATG	7	G>A	MIN	7.73e-08	2B	31812669	336	0	0	0	0	0	0	0	0	0	0	0	0	0	0	0	0	0	0	0	0
1590	5970715	TGCAGCATCTTCCAGTGGCGTGGGAAGAAGCGCGGATTCATGCCCACGAGCTTCAGGGCGGCGCCTCTC	54	A>G	MIN	3.28e-25	2B	31915580	336	0	0	0	0	0	0	0	0	0	0	0	0	0	0	0	0	0	0	0	0
1591	1213633	TGCAGCTCTGCCTCTCAACGGCGGCGGCTCAGGTTACGCCAGGCGCAGGGACGCCCCCGCCGCGCTGCC	37	G>C	MIN	7.72e-27	2B	31924190	336	0	0	0	0	0	0	0	0	0	0	0	0	0	0	0	0	0	0	0	0
1592	1203745	TGCAGGTAAAGCTCAGTATTTTTTTCAAGTTTTTCTATTATTGAATAAGTACAGTTACAAGAATGATAG	23	T>G	MIN	3.36e-25	2B	32079994	336	0	0	0	0	0	0	0	0	0	0	0	0	0	0	0	0	0	0	0	0
1593	1695267	TGCAGGTCTATGATGCATTCTTCCGCCACCTTCGACTGCACCAATTCTTCCTTGACATCTACAAGCTCC	39	A>G	MIN	7.72e-27	2B	33456319	336	0	0	0	0	0	0	0	0	0	0	0	0	0	0	0	0	0	0	0	0
1594	1160644	TGCAGGCTACACATGTAAGATCGTGTGCTTCAAGGCCGAATTTGCAGTGTGCGTCGCCAAACTTCTGAG	15	T>C	UNI	3.28e-25	2B	33491352	336	0	0	0	0	0	0	0	0	0	0	0	0	0	0	0	0	0	0	0	0
1595	1075404	TGCAGCTAATGGCCTTCACAACCTGTAGGCTGTAGCCGCTGCCTGCACCCCTTAATGGCGTTCATGCAT	6	T>A	MIN	4.1e-24	2B	34401856	336	0	0	0	0	0	0	0	0	0	0	0	0	0	0	0	0	0	0	0	0
1596	1104999	TGCAGGTAGATGATACTCCTTATGCTAGTAAGCCATCTGCATGTGGTCTTTCATTCAGGTTTTCTCTGG	14	A>G	MIN	7.72e-27	2B	34719070	336	0	0	0	0	0	0	0	0	0	0	0	0	0	0	0	0	0	0	0	0
1597	1115914	TGCAGATCGGAGAAATCCCATTTTCGGGACGATGTGGAGCGACAGGGCGAGAGGAAGAGAGCACCGAGA	46	G>A	UNI	3.28e-25	2B	34892252	336	0	0	0	0	0	0	0	0	0	0	0	0	0	0	0	0	0	0	0	0
1598	1071081	TGCAGCAGGAAAAGGAGGGTGGAGGGACGCGAAAGAGCAGCAGGGTGTTGATGGCGAGCAGTGCCGAGA	32	A>T	MIN	3.28e-25	2B	37183443	337	0	0	0	0	0	0	0	0	0	0	0	0	0	0	0	0	0	0	0	0
1599	7492242	TGCAGTCCAGATCCACCCCTTTGCATCGGGGTTCTTTAAATCTCCGACGAATCCCTCTATGGATGGAGC	27	G>T	MIN	2.76e-26	2B	37195306	337	0	0	0	0	0	0	0	0	0	0	0	0	0	0	0	0	0	0	0	0
1600	1091810	TGCAGTTGCCGAGGTACAGGGACTGGAAGGTCGCCTGGCGCTTCTGGACGACGACACGCACGCTGAGGT	37	G>A	MIN	7.91e-27	2B	37991282	337	0	0	0	0	0	0	0	0	0	0	0	0	0	0	0	0	0	0	0	0
1601	1061674	TGCAGTTGCCGAGGTAGAGGGACTGGAAGTTGGCCTGACTCTTTTGGATAACGACCCGTACGCTGAGGT	16	G>C	MIN	7.72e-27	2B	38184569	337	0	0	0	0	0	0	0	0	0	0	0	0	0	0	0	0	0	0	0	0
1602	1084333	TGCAGGATGTGGCTGTTGGTTGTCCAGCGCGTCCATGCTCAGTGATCCATTTCATGTCCATTGTTTTTG	22	T>G	MIN	7.72e-27	2B	38449703	337	0	0	0	0	0	0	0	0	0	0	0	0	0	0	0	0	0	0	0	0
1603	1067532	TGCAGTCCTTTTTTTAAAAAATTCTCTTTCACTTTTCCATAGATGGCTCTGTGCATTACCATGATGCAG	14	T>A	MIN	7.72e-27	2B	40046028	337	0	0	0	0	0	0	0	0	0	0	0	0	0	0	0	0	0	0	0	0
1604	3029267	TGCAGTGGTTCAAGGACGACGGGCAAGGCAGGATCAAGGCGTACTCCGAGATCGGAAGAGCGGTTCAGC	27	G>A	MIN	2.88e-13	2B	44930311	338	0	0	0	0	0	0	0	0	0	0	0	0	0	0	0	0	0	0	0	0
1605	1024232	TGCAGCCAGCAATTCCAGCGTCTTGTGTCTGCGAGGATCCCCAACACGCAGCAAGCATCCGAGATCGGA	40	C>T	MIN	7.23e-21	2B	46044495	338	0	0	0	0	0	0	0	0	0	0	0	0	0	0	0	0	0	0	0	0
1606	1089780	TGCAGAGCAAGAAGAAGCAACAGAAGAGCACGGTCAGTCTAGGACAGAGATGGACGAGGCCGAGATCGG	20	C>T	MIN	2.07e-21	2B	46408387	339	0	0	0	0	0	0	0	0	0	0	0	0	0	0	0	0	0	0	0	0
1607	1006730	TGCAGGTAAGGTAGGTTGGTGATGTCCGACTCCTCAACCAGTCGGCCCATGCCGACGTTGGCGTCTATC	38	C>T	MIN	7.91e-27	2B	47322382	339	0	0	0	0	0	0	0	0	0	0	0	0	0	0	0	0	0	0	0	0
1608	1019298	TGCAGCATGTGCACGACACCACACGCTTCAAACCCACGTCGTGGCCAGGTTCCTCCTCCCTCGGCGGTC	27	T>G	MIN	4.1e-24	2B	47383376	339	0	0	0	0	0	0	0	0	0	0	0	0	0	0	0	0	0	0	0	0
1609	1086743	TGCAGCAACCTACCTGCTCCCACTTAAGATACAACATGAAGTTAACTCAACCACTGTACATAAGTGAGA	48	A>T	MIN	7.91e-27	2B	49475904	339	0	0	0	0	0	0	0	0	0	0	0	0	0	0	0	0	0	0	0	0
1610	980504	TGCAGCTGGCTTATCCAGGCAATTCGTCGGTGCTAATGGCCGTGTCTCTAGGCTCTAGGGACAGCTAGG	44	T>C	MIN	3.36e-25	2B	50506004	339	0	0	0	0	0	0	0	0	0	0	0	0	0	0	0	0	0	0	0	0
1611	3025782	TGCAGCAGTTTGGAGAGTTAAACAAGATTGCGAGGCCGAGATCGGAAGAGCGGTTCAGCAGGAATGCCG	8	T>C	UNI	5.21e-10	2B	50539478	339	0	0	0	0	0	0	0	0	0	0	0	0	0	0	0	0	0	0	0	0
1612	2256950	TGCAGGAAAATCAATTATTGATCCACAACATTTTAAAGTCAGTATCCAGCTATCCCCATGATCGAACTT	59	G>C	MIN	7.72e-27	2B	51770679	340	0	0	0	0	0	0	0	0	0	0	0	0	0	0	0	0	0	0	0	0
1613	1093760	TGCAGGCCCGTTTCCGCGGCTCTTTTTCGCGATTTTCAGATGCGGCGCCGCCCAATGCCGAGATCGGAA	45	C>G	MIN	5.94e-22	2B	52310872	340	0	0	0	0	0	0	0	0	0	0	0	0	0	0	0	0	0	0	0	0
1614	3024851	TGCAGCTAGTGCAGTCTATAACGCGCGCACACACAATCACCGAGATCGGAAGAGCGGTTCAGCAGGAAT	26	G>A	MIN	1.01e-12	2B	55135442	340	0	0	0	0	0	0	0	0	0	0	0	0	0	0	0	0	0	0	0	0
1615	1070549	TGCAGTAGTATGCCATTGATGGGCGCAGGGCGAGGTGGAGATACGTCAGATTCCTGCACCAGCTGATCA	19	T>C	MIN	7.23e-21	2B	57823761	341	0	0	0	0	0	0	0	0	0	0	0	0	0	0	0	0	0	0	0	0
1616	1041389	TGCAGAGTTTTGTGGTGCAGGTATTCGCGGCTGCCTATGTCCTCTATGAGTCATCCATCTTTTCAGGTG	6	G>A	MIN	7.72e-27	2B	60531072	341	0	0	0	0	0	0	0	0	0	0	0	0	0	0	0	0	0	0	0	0
1617	985860	TGCAGGTGATTCTCCTCATCACGGCGGAGATCCGCCGTCGCAAAGACTCCGAGATCGGAAGAGCGGTTC	34	C>T	MIN	4.56e-17	2B	60558946	341	0	0	0	0	0	0	0	0	0	0	0	0	0	0	0	0	0	0	0	0
1618	1101536	TGCAGCAGTACTGGGGGGATTCATAACCTGCGTGCAACCACCATGCAAATGCATGCGTGCGTGCATGAT	36	A>G	UNI	1.82e-09	2B	61091055	341	0	0	0	0	0	0	0	0	0	0	0	0	0	0	0	0	0	0	0	0
1619	2260634	TGCAGCTGCCGCAGCTTGGGCATGATGATGACGAGCAGCTCGTCGTCCTCCTCGAACCCGACGGAGACC	64	A>T	MIN	7.72e-27	2B	61416568	342	0	0	0	0	0	0	0	0	0	0	0	0	0	0	0	0	0	0	0	0
1620	1123060	TGCAGCTGGATTCTGCTAAACTGAATTCGCAACGGACGTACGTACGTGCGGTGACATGAAACGACACGC	62	G>C	MIN	7.72e-27	2B	63315343	342	0	0	0	0	0	0	0	0	0	0	0	0	0	0	0	0	0	0	0	0
1621	4733480	TGCAGGCGGATCTGGTCCAGCAGGCGGTCCGCCTCGCCCTCGGCGTCGTCGGCGTCGTCGGGGTCGGAG	54	T>G	MIN	3.28e-25	2B	65856241	342	0	0	0	0	0	0	0	0	0	0	0	0	0	0	0	0	0	0	0	0
1622	992023	TGCAGTGCGTCTGACAGTCCACACCGAAGGGAGCAGCAGCGCTGCCGACCATCATGCTTTGTTGCTCGG	22	A>G	MIN	7.72e-27	2B	66279499	343	0	0	0	0	0	0	0	0	0	0	0	0	0	0	0	0	0	0	0	0
1623	3942625	TGCAGTGCATCCGACAGTCCACACCGAAGGGAGCAGCAGCGCTGCCGACCATCATGCTTTGTTGCTCGG	8	A>G	MIN	4.1e-24	2B	66279499	343	0	0	0	0	0	0	0	0	0	0	0	0	0	0	0	0	0	0	0	0
1624	5325062	TGCAGCTCAAGCTCGTGGAGGCCATCAAGGAAGCCGAGATCGGAAGAGCGGTTCAGCAGGAATGCCGAG	28	G>A	MIN	6.5e-09	2B	71398828	344	0	0	0	0	0	0	0	0	0	0	0	0	0	0	0	0	0	0	0	0
1625	4394781	TGCAGCTCAAGCTGCTGGAGGCCATCAAGGAAGCCGAGATCGGAAGAGCGGTTCAGCAGGAATGCCGAG	14	C>G	MIN	6.5e-09	2B	71759229	344	0	0	0	0	0	0	0	0	0	0	0	0	0	0	0	0	0	0	0	0
1626	5325063	TGCAGCTCAAGCTGGTGGAGGCCATCAAAGGGGCCGAGATCGGAAGAGCGGTTCAGCAGGAATGCCGAG	30	G>A	MIN	6.5e-09	2B	72317890	344	0	0	0	0	0	0	0	0	0	0	0	0	0	0	0	0	0	0	0	0
1627	1017820	TGCAGCTGTGTGCAGCTGTGTGCTTTGGTCACGATAAGCGGCACAGCGGTGGGGAGCGGTCAGGTTTTT	24	T>C	MIN	3.36e-25	2B	72916392	344	0	0	0	0	0	0	0	0	0	0	0	0	0	0	0	0	0	0	0	0
1628	3029958	TGCAGCAGGCGCCGCCCAGCGCGGCCTCCAGCACCTCCCCGAGATCGGAAGAGCGGTTCAGCAGGAATG	32	A>G	MIN	1.22e-11	2B	75191146	344	0	0	0	0	0	0	0	0	0	0	0	0	0	0	0	0	0	0	0	0
1629	4990596	TGCAGCTCTACCACAGGTTTCCGACTTGATCGATGAATACACAGGTAATTGGAACATGGAGTTAGTCCG	14	A>G	MIN	7.72e-27	2B	75312304	344	0	0	0	0	0	0	0	0	0	0	0	0	0	0	0	0	0	0	0	0
1630	3958211	TGCAGACAGCGCGACAGCGGAGGATGTCCTTGGGTGGCAAACGGACGAGGATCTCTTCGACAACGATCC	34	T>C	MIN	1.74e-22	2B	76104016	344	0	0	0	0	0	0	0	0	0	0	0	0	0	0	0	0	0	0	0	0
1631	3947227	TGCAGCAGTGCTCGATCTGGCCGAGGGACGTGTCGTCGCGCCGCGACGGCGGCAGATCGTGCACCACCG	55	A>G	MIN	7.72e-27	2B	76115995	344	0	0	0	0	0	0	0	0	0	0	0	0	0	0	0	0	0	0	0	0
1632	1060973	TGCAGTGTGGCCGTGTGTACTTAAGAAGTTGTGGTCCCGTACGTCAAGTTCGTGTGGGATCAGTTTGAG	32	G>A	MIN	3.28e-25	2B	76277139	345	0	0	0	0	0	0	0	0	0	0	0	0	0	0	0	0	0	0	0	0
1633	2262876	TGCAGCACGAGCCGATCGATACCGCCCTCCACCACGATGCGGTCCACCGCAAGGTCGTCCACGCTAGGC	47	C>G	MIN	3.28e-25	2B	76312799	345	0	0	0	0	0	0	0	0	0	0	0	0	0	0	0	0	0	0	0	0
1634	1062637	TGCAGTAACACCTGTGGTCGGACCAGCAGCAACTCGGACTACGAGGGCTCGCTCGTCTCCGACATGTGT	40	A>C	MIN	7.72e-27	2B	76566281	345	0	0	0	0	0	0	0	0	0	0	0	0	0	0	0	0	0	0	0	0
1635	1267090	TGCAGCTCCGCCGCCTCCGAGTCTTCGGGGCCAGACAGCAGCGCCTCGTCCAACACCAACTCCAAGCAG	9	G>T	UNI	7.91e-27	2B	76566923	345	0	0	0	0	0	0	0	0	0	0	0	0	0	0	0	0	0	0	0	0
1636	1863466	TGCAGGGGCGCTTCTACTTCGCGACTCTCGAGGGGCACATAATGCATGCCCGAGATCGGAAGAGCGGTT	38	A>G	MIN	1.34e-17	2B	76584350	345	0	0	0	0	0	0	0	0	0	0	0	0	0	0	0	0	0	0	0	0
1637	4410320	TGCAGGTTCGTGGGTAACAGACGCGCCGCCCAGCGCACACCTAGCCCACCTTGCCGCCGAGATCGGAAG	42	A>C	MIN	9.03e-20	2B	76654279	345	0	0	0	0	0	0	0	0	0	0	0	0	0	0	0	0	0	0	0	0
1638	1674866	TGCAGCCGCTCCCTCAGACGCGCGAGGCGAGCAGTGGCATGACGGCTCCCTCTGCCGCCCGAGCGGCAG	34	T>C	MIN	4.87e-23	2B	77073565	345	0	0	0	0	0	0	0	0	0	0	0	0	0	0	0	0	0	0	0	0
1639	1092251	TGCAGCAATTAATGTAAGTTCTACTGCTAGGAATGAAAAACCCAAAGAAACAAAAAATGCTGTAGTAGG	12	T>A	MIN	7.91e-27	2B	78746316	345	0	0	0	0	0	0	0	0	0	0	0	0	0	0	0	0	0	0	0	0
1640	1101637	TGCAGCAATTAAATTAAAAGTAAGTTCTACTAGGAATGAAAAACTGCGAGAATAAACCACGACGGCTGG	13	T>C	UNI	7.72e-27	2B	78796295	345	0	0	0	0	0	0	0	0	0	0	0	0	0	0	0	0	0	0	0	0
1641	3064555	TGCAGATATCTTACGGATGCCTCCATCTGCTGTGCCGAGATCGGAAGAGCGGTTCAGCAGGAATGCCGA	30	T>G	MIN	1.86e-09	2B	79712262	345	0	0	0	0	0	0	0	0	0	0	0	0	0	0	0	0	0	0	0	0
1642	1095023	TGCAGAAACATACTACTAGTTCAGAAACGTGCATGCAGCACCATGTGAAGAAGAGAGAATATTTCTTAC	59	T>C	MIN	7.72e-27	2B	79942511	345	0	0	0	0	0	0	0	0	0	0	0	0	0	0	0	0	0	0	0	0
1643	1228659	TGCAGTCCATGATCGGCGAGCTCGGCATCCAGGTACGGGGCGCCGCCCGCGTCGGCCAGGCAGTGCTCC	11	A>T	UNI	7.91e-27	2B	80274895	345	0	0	0	0	0	0	0	0	0	0	0	0	0	0	0	0	0	0	0	0
1644	1127399	TGCAGACGCAGCGGGACGCCGCGAGCCAGCGCGGCGCGAGATGGCGCAAGACGTCTGCTAGCATGTCCT	16	C>T	MIN	3.36e-25	2B	80318332	345	0	0	0	0	0	0	0	0	0	0	0	0	0	0	0	0	0	0	0	0
1645	3942109	TGCAGGACACCATGGCCATGGACTAAAGCTCCGCCGAGATCGGAAGAGCGGTTCAGCAGGAATGCCGAG	8	A>G	MIN	6.34e-09	2B	80538208	345	0	0	0	0	0	0	0	0	0	0	0	0	0	0	0	0	0	0	0	0
1646	3028596	TGCAGTGGCGCACGACTCTAGTGAGCAAAGGAGGCTGGGACCGAGATCGGAAGAGCGGTTCAGCAGGAA	19	A>G	MIN	1.01e-12	2B	80560781	345	0	0	0	0	0	0	0	0	0	0	0	0	0	0	0	0	0	0	0	0
1647	1055088	TGCAGCTGCAATTGTGTAGACCTCGCTCGGGCTAGATTCAGTGCTTGGCCATGCCCACTGCGGCTCAGT	45	T>G	MIN	3.28e-25	2B	80560784	345	0	0	0	0	0	0	0	0	0	0	0	0	0	0	0	0	0	0	0	0
1648	1167654	TGCAGCTCCCGCCAGGGCTGTTTCCAGCATCTCGTCCGCTAGTCCATGGTGCAGCCGCCATTCCAGCAC	19	G>A	MIN	4.1e-24	2B	80822069	345	0	0	0	0	0	0	0	0	0	0	0	0	0	0	0	0	0	0	0	0
1649	1025958	TGCAGTAAATCCGTCCGCCCCAAGTGATTTGTTCGGATGCATACTGAAGAGAGCTTGCTCAATCTCATC	22	A>G	MIN	7.72e-27	2B	81534297	346	0	0	0	0	0	0	0	0	0	0	0	0	0	0	0	0	0	0	0	0
1650	986475	TGCAGACGACGTGTACATGTCCATCTCGTTTCGTTTCAATTGTTCTCGTGCTGCCAAGCAAGGACAAAG	5	A>G	UNI	7.91e-27	2B	81746731	346	0	0	0	0	0	0	0	0	0	0	0	0	0	0	0	0	0	0	0	0
1651	2259548	TGCAGGCATTTTTCTTGTAACTGTTTGATATCGATCCAATTGAATGGATAACTTTAGCAAATACTCCCA	17	T>C	MIN	4e-24	2B	82273164	346	0	0	0	0	0	0	0	0	0	0	0	0	0	0	0	0	0	0	0	0
1652	23919345	TGCAGGCAAGGGTTGGCCGCACGCGCAAAGCCGAGGCGGCTCGTGGGCATGCCTAGGGCGTAACTGGCC	16	C>A	MIN	1.17e-24	2B	83556058	346	0	0	0	0	0	0	0	0	0	0	0	0	0	0	0	0	0	0	0	0
1653	39683189	TGCAGCTAAGCCAACACACGTGCTGACAGATGTCTTTCAGCCCCCGAGATCGGAAGAGCGGTTCAGCAG	19	G>A	MIN	8.25e-14	2B	85297863	346	0	0	0	0	0	0	0	0	0	0	0	0	0	0	0	0	0	0	0	0
1654	977989	TGCAGACTGCACTGACTGGTGGTGGTGGATGAAATGGACGTGTAAACCTGCATGCTTTCCTTTCCTTTT	40	T>G	MIN	3.28e-25	2B	86404899	347	0	0	0	0	0	0	0	0	0	0	0	0	0	0	0	0	0	0	0	0
1655	4911116	TGCAGTGGATGGGGTTCCAGGCCGCAGCGGCGGAGGAAGGAGGCGCAGACGCGGATGTGGTGGTCGATG	14	T>G	MIN	3.28e-25	2B	86464838	347	0	0	0	0	0	0	0	0	0	0	0	0	0	0	0	0	0	0	0	0
1656	1050593	TGCAGACAATCAGTCGTCAGGTTTATCAATTACCACCACCGTACTTCTGTGATGCTAGTCTTAAGTGGA	5	A>G	MIN	7.72e-27	2B	86637199	347	0	0	0	0	0	0	0	0	0	0	0	0	0	0	0	0	0	0	0	0
1657	4538277	TGCAGGTAGAAAAACCCCCGATGGGCTGCTGTACCGAGATCGGAAGAGCGGTTCAGCAGGAATGCCGAG	5	G>A	MIN	6.5e-09	2B	86897562	347	0	0	0	0	0	0	0	0	0	0	0	0	0	0	0	0	0	0	0	0
1658	5323953	TGCAGTGATTTTTTTTTTATCTCTTGCTCTTGCAGCAAGTGTGGCTGGGAGTGAGACATAGCTGGGAGC	49	A>G	MIN	7.91e-27	2B	86901449	347	0	0	0	0	0	0	0	0	0	0	0	0	0	0	0	0	0	0	0	0
1659	1220407	TGCAGCCTTTGCAGGTGCAGCTTGCAGCGGCCAGCCAATGCGTACTCGTATGCGTTGCCCGAGATCGGA	45	T>G	MIN	7.23e-21	2B	86901452	347	0	0	0	0	0	0	0	0	0	0	0	0	0	0	0	0	0	0	0	0
1660	3026327	TGCAGGTAGAAAAAAACCCCGATGGGTGGGCTGCTGTACCGAGATCGGAAGAGCGGTTCAGCAGGAATG	16	C>A	UNI	3.51e-12	2B	86905588	347	0	0	0	0	0	0	0	0	0	0	0	0	0	0	0	0	0	0	0	0
1661	2251951	TGCAGTGCCAGGTCGATCTCGCCGTCATCAAAGTTGCTGATGGATCTCTGTCATCGAAGTCGTTGATGG	68	G>A	MIN	7.72e-27	2B	94197322	348	0	0	0	0	0	0	0	0	0	0	0	0	0	0	0	0	0	0	0	0
1662	1121488	TGCAGCAGCAGTATTAGCACGCAGCGGGAGAGTAGCAGTACATAGCGGGAGGAGCAGCGGCGAACAATA	17	C>T	UNI	7.91e-27	2B	97044361	349	0	0	0	0	0	0	0	0	0	0	0	0	0	0	0	0	0	0	0	0
1663	3064921	TGCAGAGTGGTCAGGCGTGGGAGGGCCAGGACCGCGGACCGCGCCGAGATCGGAAGAGCGGTTCAGCAG	17	T>C	MIN	2.36e-14	2B	98649632	349	0	0	0	0	0	0	0	0	0	0	0	0	0	0	0	0	0	0	0	0
1664	1111027	TGCAGTTGCGCTGCTGCGTTGTCTCAGAGGGGTATCTCCAGGTCGTGCTTCACGCCGCTCCGAGATCGG	10	C>T	MIN	4.87e-23	2B	98693318	349	0	0	0	0	0	0	0	0	0	0	0	0	0	0	0	0	0	0	0	0
1665	1001535	TGCAGCCTCGCCGTGCTCCGCTGCCGCTGGGCTATGCCATGCCCTATTGAGCCGCCTCGGCATTGTGAG	49	A>C	MIN	7.91e-27	2B	98813834	349	0	0	0	0	0	0	0	0	0	0	0	0	0	0	0	0	0	0	0	0
1666	3570043	TGCAGGCACGAGCGTGCACGGCACCGAGCCTCTTCATCCTTATCCCGAGATCGGAAGAGCGGTTCAGCA	11	G>A	MIN	6.94e-15	2B	99737093	349	0	0	0	0	0	0	0	0	0	0	0	0	0	0	0	0	0	0	0	0
1667	4991030	TGCAGATGATGGGCTGAAAAGCTAGCTCGGTGATCGGCTGATTCTGCTAACATATGCTCTGCAATTTTA	67	T>A	MIN	7.91e-27	2B	99897571	349	0	0	0	0	0	0	0	0	0	0	0	0	0	0	0	0	0	0	0	0
1668	13196497	TGCAGAGGCTTCGGATCGATCTTACAGCGACAACGGAGTCACGGGCAGCGACGGCGAGGATGTCGGCGC	5	A>T	MIN	3.36e-25	2B	101013207	349	0	0	0	0	0	0	0	0	0	0	0	0	0	0	0	0	0	0	0	0
1669	998973	TGCAGTTGAGAGGCACTTGGTTCAGACGCAGCCTGCGAGGAAACAGTTCGGGCCAAATCATCGTCTAGC	51	G>C	MIN	3.36e-25	2B	101306558	350	0	0	0	0	0	0	0	0	0	0	0	0	0	0	0	0	0	0	0	0
1670	1024308	TGCAGTATACGGAGTAGTATTTTTTTTGTCTCCACTATCTGCACATCCCAATCACTCCACATCAAATAT	38	C>T	MIN	3.36e-25	2B	101694443	350	0	0	0	0	0	0	0	0	0	0	0	0	0	0	0	0	0	0	0	0
1671	1094481	TGCAGACCACCGCACGAATCTTGAAAGGGCCGAACGGACTAGATAAGCGGGAGTCGGGGCTCCCGAGAT	58	G>A	MIN	1.15e-24	2B	103455404	350	0	0	0	0	0	0	0	0	0	0	0	0	0	0	0	0	0	0	0	0
1672	1126505	TGCAGACCACCGCACGAATCTTGAAAGGGCCGAACGGACTAGATAAGCGGGAGTCGGGAATCCCGAGAT	31	G>A	MIN	5.94e-22	2B	103455404	350	0	0	0	0	0	0	0	0	0	0	0	0	0	0	0	0	0	0	0	0
1673	988616	TGCAGACTCGGGGACCAACACACATAAGAAAACTGAAGGGAGACAGTGAAGGGGGATTCATGCAGTATA	27	G>A	MIN	7.91e-27	2B	105556287	350	0	0	0	0	0	0	0	0	0	0	0	0	0	0	0	0	0	0	0	0
1674	1013394	TGCAGGTACAGTACAACAAGCGGAAGTGCGATTACCTTCAGCAGTAGGGAGAGGACACCTGAGATGGAG	7	A>G	MIN	7.91e-27	2B	105961144	350	0	0	0	0	0	0	0	0	0	0	0	0	0	0	0	0	0	0	0	0
1675	2277182	TGCAGAACCAGAAACATTACTCATCCGAAACCACAGCAATGGCACGCGCCCCTCAGAACCACACAAATT	29	A>C	MIN	7.91e-27	2B	107355119	351	0	0	0	0	0	0	0	0	0	0	0	0	0	0	0	0	0	0	0	0
1676	3022340	TGCAGAATCTGAAACGTTGAAAATAGGCTACTTGAGCCGAGATCGGAAGAGCGGTTCAGCAGGAATGCC	10	G>A	UNI	1.49e-10	2B	107552980	351	0	0	0	0	0	0	0	0	0	0	0	0	0	0	0	0	0	0	0	0
1677	3064870	TGCAGGAGGGGTGCCGTTTCGGGGAGCAGCGGCTCTTGGTCCGAGATCGGAAGAGCGGTTCAGCAGGAA	15	G>A	MIN	1.01e-12	2B	109645938	351	0	0	0	0	0	0	0	0	0	0	0	0	0	0	0	0	0	0	0	0
1678	1021699	TGCAGTCTGGGACCGCCTTGGCAAGATGACAGGGAGCATGCAAAGGTGGGCTCAGGAGGTATTTAGATC	54	G>A	MIN	3.28e-25	2B	111514323	352	0	0	0	0	0	0	0	0	0	0	0	0	0	0	0	0	0	0	0	0
1679	996244	TGCAGTGTTGGTCAACGCCGCAAGCCCCACAAAAAGAAGAAAAATGCGGCATGAAAGACGCTTGTTCAA	10	G>A	MIN	3.36e-25	2B	112190234	352	0	0	0	0	0	0	0	0	0	0	0	0	0	0	0	0	0	0	0	0
1680	1696684	TGCAGAACATGGTCCGCTTGACGGTAATTGGCTAATTGCTAAGCGCACATTGGACGCTGGTTTCGATTA	6	A>G	MIN	3.28e-25	2B	112562640	352	0	0	0	0	0	0	0	0	0	0	0	0	0	0	0	0	0	0	0	0
1681	1000992	TGCAGTGGACCTCGTCCTGGCGCCCGAACCCGATGATGGCCCTCCCGAGGTCCATGGCGGCCTGGCGGG	27	A>G	MIN	3.28e-25	2B	112562846	352	0	0	0	0	0	0	0	0	0	0	0	0	0	0	0	0	0	0	0	0
1682	4536023	TGCAGCCTACCTAACCCAACCCTAGCCTCATCCCGAGATCGGAAGAGCGGTTCAGCAGGAATGCCGAGA	8	A>G	MIN	6.5e-09	2B	112663223	352	0	0	0	0	0	0	0	0	0	0	0	0	0	0	0	0	0	0	0	0
1683	1071933	TGCAGCCACTATATTTTAAAAGATCAACACTCCCAATCAGCAAGAGATTGACTTAAACCGAGATCGGAA	52	T>C	MIN	2.52e-20	2B	113612542	352	0	0	0	0	0	0	0	0	0	0	0	0	0	0	0	0	0	0	0	0
1684	3945572	TGCAGCCAGTGCAGTTGCCTGTGAAGCACCGCCGAGATCGGAAGAGCGGTTCAGCAGGAATGCCGAGAC	19	T>C	UNI	3.37e-06	2B	113839021	352	0	0	0	0	0	0	0	0	0	0	0	0	0	0	0	0	0	0	0	0
1685	5338361	TGCAGCCAGTGCAGGCGGCCGTGAAGCACCGCCGAGATCGGAAGAGCGGTTCAGCAGGAATGCCGAGAC	27	A>T	MIN	7.73e-08	2B	113937017	352	0	0	0	0	0	0	1	0	0	0	0	0	0	0	0	0	0	0	0	0
1686	29307921	TGCAGATGGCATGCGTGAGATCCTACAAACCAGGAGGGGAGTGCATGCGTGAGACTAGGCAAAATGTCC	8	G>C	MIN	4e-24	2B	114580486	352	0	0	0	0	0	0	0	0	0	0	0	0	0	0	0	0	0	0	0	0
1687	3957668	TGCAGTCCGACTCCCACCAGCAGTCGAGGCCTGCTAGTCTGCTGTCCATAAAGCCTGGCTCCTCCTCCC	61	C>A	MIN	7.91e-27	2B	115570837	352	0	0	0	0	0	0	0	0	0	0	0	0	0	0	0	0	0	0	0	0
1688	1002952	TGCAGAGCATCATCCATTCATCATCCCATCCCCCAAGTCATAAACCCAAGTCGGACTCGCCTTCCTCCT	37	T>C	MIN	7.91e-27	2B	116512059	353	0	0	0	0	0	0	1	0	0	0	0	0	0	0	0	0	0	0	0	0
1689	3533726	TGCAGATGAGGAGCTGCGGTGGAGGGCAGAGCTCGGGCCGAGATCGGAAGAGCGGTTCAGCAGGAATGC	24	G>T	UNI	4.38e-11	2B	118031663	353	0	0	0	0	0	0	0	0	0	0	0	0	0	0	0	0	0	0	0	0
1690	4909968	TGCAGGAGCTCCGCCATGTTCGTATACGTCATCTACGGCCATCCGTTCAAGCTGGGCGCCTCTACATCA	9	T>C	MIN	4.1e-24	2B	118946160	353	0	0	0	0	0	0	0	0	0	0	0	0	0	0	0	0	0	0	0	0
1691	1100238	TGCAGCACATGTATTTTGGGAGAAGAAGTTAGATCCAAGGGGAAAAAAGATATGCTTTCCGAGATCGGA	57	T>C	MIN	1.74e-22	2B	119434331	353	0	0	0	0	0	0	0	0	0	0	0	0	0	0	0	0	0	0	0	0
1692	1016277	TGCAGGAGACAAAGACGAGCTACACGAAGCATCAGACAGCAAGGTCATGTCATATTTGCGCATGCGATC	9	C>T	MIN	7.72e-27	2B	124151102	354	0	0	0	0	0	0	0	0	0	0	0	0	0	0	0	0	0	0	0	0
1693	1008709	TGCAGCATGCTACGTGTCAGGCGACACGTGCACGTTTCAGGCGCATGCAGTGCAGGGGCACGCGACGGC	29	G>A	MIN	3.36e-25	2B	128172085	355	0	0	0	0	0	0	0	0	0	0	0	0	0	0	0	0	0	0	0	0
1694	1039300	TGCAGTGAACAATTGACGAAAACTCTGAAGCCATAGGCATTCAGTTCTGCGACACGTACGTGCCGTGCG	34	A>G	MIN	7.72e-27	2B	128513466	355	0	0	0	0	0	0	0	0	0	0	0	0	0	0	0	0	0	0	0	0
1695	4988971	TGCAGAATCGCGGTCTGGGCTTCTTTTATTTTGGGTTTTGACGGCCATGACTCGATCTGTCGCAGATGG	68	G>A	MIN	2.7e-26	2B	136150312	356	0	0	0	0	0	0	0	0	0	0	0	0	0	0	0	0	0	0	0	0
1696	3960134	TGCAGTGTCGGGTCCGACCTCCCTCGCCTCCGCGTAGCCGAGATCGGAAGAGCGGTTCAGCAGGAATGC	20	T>C	MIN	4.27e-11	2B	136970649	357	0	0	0	0	0	0	0	0	0	0	0	0	0	0	0	0	0	0	0	0
1697	4544256	TGCAGGCTCGTGGTTGACGACGAGCGGTCGAGGACGAGGGGCCGTAGTTTGTCTCGGAGCGGGCAGGGA	47	T>A	MIN	3.36e-25	2B	138968343	357	0	0	0	0	0	0	0	0	0	0	0	0	0	0	0	0	0	0	0	0
1698	1113833	TGCAGAACGCGAAAAGCGCTGCGACTCCGCGTTCAGCACCGAACTGCTTCGTAACCGCCCGAGATCGGA	37	A>G	MIN	1.74e-22	2B	138969204	357	0	0	0	0	0	0	0	0	0	0	0	0	0	0	0	0	0	0	0	0
1699	3064704	TGCAGATTACCGTGTTTCGGGTGCGGTTATTGCTGATAATTGCCGAGATCGGAAGAGCGGTTCAGCAGG	37	A>G	MIN	2.21e-08	2B	140727294	357	0	0	0	0	0	0	0	0	0	0	0	0	0	0	0	0	0	0	0	0
1700	1105759	TGCAGACGTTTTGGCTTTTGCTGGTGCGTACAAGAGCGATCATTGGGTGTCACCACAAAAACATGTGTG	27	G>A	MIN	7.72e-27	2B	141707677	358	0	0	0	0	0	0	0	0	0	0	0	0	0	0	0	0	0	0	0	0
1701	3946185	TGCAGGAGATCATCGGCGTGGCGTTGCCGTCCGTGGAGATGCGTAACCGAGATCGGAAGAGCGGTTCAG	43	T>C	MIN	5.56e-16	2B	141862570	358	0	0	0	0	0	0	0	0	0	0	0	0	0	0	0	0	0	0	0	0
1702	4989040	TGCAGCTCGACCTCGTCGGTCTTGTCGGATTCGACGGAGAGCAACACGTTCTTGCGGCGCACGAACGTG	43	A>G	MIN	7.91e-27	2B	142583333	358	0	0	0	0	0	0	0	0	0	0	0	0	0	0	0	0	0	0	0	0
1703	3064802	TGCAGGCAGCACGCGTCGAGGGTCTCCTTGCCCACCGCCTCGTCGCCGAGATCGGAAGAGCGGTTCAGC	12	G>C	MIN	1.99e-15	2B	142583507	358	0	0	0	0	0	0	0	0	0	0	0	0	0	0	0	0	0	0	0	0
1704	12768523	TGCAGATACGAAACAAGTCAGTACAAACTACAAAGGCACATCACAAAGAAAGGCTTATTGCAATGCCAA	6	T>G	MIN	4.1e-24	2B	142883877	358	0	0	0	0	0	0	0	0	0	0	0	0	0	0	0	0	0	0	0	0
1705	6049456	TGCAGAAAGCGGCAGAACGTGCATGGTCACCGAGATCGGAAGAGCGGTTCAGCAGGAATGCCGAGACCG	15	A>C	UNI	9.65e-07	2B	142962121	358	0	0	0	0	0	0	0	0	0	0	0	0	0	0	0	0	0	0	0	0
1706	1215201	TGCAGGATGGAGAAGACGGCGGCGATGGTGCCGCGGAGGTAGTTGGCGTCCAGCGTCATGGCGATGTGC	20	G>C	MIN	7.72e-27	2B	143650740	358	0	0	0	0	0	0	0	0	0	0	0	0	0	0	0	0	0	0	0	0
1707	4992618	TGCAGCACGACGGCCAGCGCCACCTTGGCCTCGATCAGCGCCAGGGTCTGCCCGATGCACACCCGCTCG	45	G>T	MIN	3.28e-25	2B	144030429	358	0	0	0	0	0	0	0	0	0	0	0	0	0	0	0	0	0	0	0	0
1708	1110201	TGCAGGAACCAAACACCCGCAGAGCATCATCAGGAACAGCAATCCAAGGAGGCTAACACTGGCAACCTT	42	T>C	MIN	7.72e-27	2B	148680101	359	0	0	0	0	0	0	0	0	0	0	0	0	0	0	0	0	0	0	0	0
1709	3064556	TGCAGGTCACCGCGTTCTCGCCCCTCATCGACACCATAAACCGCCGCGACGGCACCGTCAACCGCGGCC	37	A>C	MIN	7.91e-27	2B	148685941	359	0	0	0	0	0	0	0	0	0	0	0	0	0	0	0	0	0	0	0	0
1710	5411526	TGCAGGACTGGCAGCGGCGGTACGCCGACGTGCTGCGGCGGAAGGGGAAGTCCGTGGAGGTGGTGGAGT	25	C>G	MIN	7.72e-27	2B	148686739	359	0	0	0	0	0	0	0	0	0	0	0	0	0	0	0	0	0	0	0	0
1711	1224060	TGCAGCAGCTGGAGTTCACGGTGCACACCTTGAAGGTGAGAGATACGACATCCACAGGAGCTCCGTTGA	43	T>C	MIN	7.91e-27	2B	150681396	359	0	0	0	0	0	0	0	0	0	0	0	0	0	0	0	0	0	0	0	0
1712	993827	TGCAGAGTGTTCGGCCGCAGAGGATCCCGCTGAGCGCGCCGCAAGTGCGTAGTACCCGACTTGGGAGGG	7	T>C	MIN	3.36e-25	2B	150684508	359	0	0	0	0	0	0	0	0	0	0	0	0	0	0	0	0	0	0	0	0
1713	988548	TGCAGCAAGTCTCTCCCCCTCTGCTTTTTCGCACTGCCATTGCATGTTCAAAGGGTATGATGAGACGCC	19	T>A	MIN	3.36e-25	2B	150816596	359	0	0	0	0	0	0	0	0	0	0	0	0	0	0	0	0	0	0	0	0
1714	999768	TGCAGAGCATGGTCGGTGGAGCAATGAAGCATGGCCGATGCTTCATGGAATTACACGCGCGGCACCGAG	45	T>A	MIN	4.1e-24	2B	152056955	360	0	0	0	0	0	0	0	0	0	0	0	0	0	0	0	0	0	0	0	0
1715	997476	TGCAGCTTGCACTTCCTGTCTCCTGCCAACCCACACACACTCGTCGTTCAAGGATGGGTAGGGTTGCGA	42	G>T	MIN	3.36e-25	2B	155218468	360	0	0	0	0	0	0	0	0	0	0	0	0	0	0	0	0	0	0	0	0
1716	1086078	TGCAGAGCAAGAGCCCCAACTTCAGCAACAACCCAACAGTAGTGTCTGACATAGTGATGTCTAACCGAG	33	C>G	UNI	9.41e-26	2B	155291166	360	0	0	0	0	0	0	0	0	0	0	0	0	0	0	0	0	0	0	0	0
1717	1009854	TGCAGCGGGAGCGAGGAGCGGAGGTAGGTGCGCATGACGGTGCTGACGACGAACGGGTCCGCGTCCGCC	28	T>C	MIN	3.36e-25	2B	158717404	361	0	0	0	0	0	0	0	0	0	0	0	0	0	0	0	0	0	0	0	0
1718	5579655	TGCAGCTTAATTAAGCTCAGCGAGAGTTGCAATGACGACAATGCAAGCCCCAGCGGCATCTTCCAAGAG	68	G>T	MIN	2.7e-26	2B	158991825	361	0	0	0	0	0	0	0	0	0	0	0	0	0	0	0	0	0	0	0	0
1719	1066611	TGCAGTGCCGAGTGTGGCACCAGATTCTGCTCATCGTGCTCCTCCCCTCCTTGGTCTCTTGCACGCCAT	18	A>G	MIN	7.91e-27	2B	159746716	361	0	0	0	0	0	0	0	0	0	0	0	0	0	0	0	0	0	0	0	0
1720	1767024	TGCAGCGTCGTGGTGTTTTGAGAATGGCCAGTTCGTGCGGGGTTGCAGGGCGCGTGTTCCTGTACTGGT	9	G>A	MIN	3.28e-25	2B	160518241	361	0	0	0	0	0	0	0	0	0	0	0	0	0	0	0	0	0	0	0	0
1721	4989033	TGCAGCGCGCTTGTGGCCGCAGGGTATGCCGAGATCGGAAGAGCGGTTCAGCAGGAATGCCGAGACCGA	7	C>T	UNI	3.29e-06	2B	160663390	361	0	0	0	0	0	0	0	0	0	0	0	0	0	0	0	0	0	0	0	0
1722	992759	TGCAGGGGTCGGAGACTGAAATTAAACTGCAAGCATGCGTGCATTTTCTGGTGTCTGCCGAGATCGGAA	44	T>G	MIN	6.08e-22	2B	161249760	362	0	0	0	0	0	0	0	0	0	0	0	0	0	0	0	0	0	0	0	0
1723	1015508	TGCAGGCCGAGAACCTCACTCCTTTGGGAGAGAGCCTGCCGCCACGGCTGCGCATGCCGAGATCGGAAG	27	G>A	UNI	2.12e-21	2B	161618813	362	0	0	0	0	0	0	0	0	0	0	0	0	0	0	0	0	0	0	0	0
1724	1128337	TGCAGTGTGCAGCATGCAACCTCCCACGTGTTGCGTCCGCGTCAGTCACTGACACCTCCTGCCGCCCCC	18	A>G	MIN	4e-24	2B	161709707	362	0	0	0	0	0	0	0	0	0	0	0	0	0	0	0	0	0	0	0	0
1725	6036484	TGCAGTGTGCAGCATGCAGCCTCCCACGTGTTGCGTCCGCGTCAGTCACTGACGCCTCCTGCCGCCCCC	37	C>A	MIN	7.72e-27	2B	161709707	362	0	0	0	0	0	0	0	0	0	0	0	0	0	0	0	0	0	0	0	0
1726	1093808	TGCAGTGCTGTCGCGAGGACGGAGGAAAGCAGTGGCGAAGAACACACTGACGTGGCCTGCGCCCGAGAT	42	C>G	MIN	4.87e-23	2B	161709948	362	0	0	0	0	0	0	0	0	0	0	0	0	0	0	0	0	0	0	0	0
1727	1094999	TGCAGGGAGTAGGCCAAGCGTCGGAGGTCTTTGCGGCGTCGCCTGAGGGTGTTTCTATGCTGGGTGGGC	55	T>C	UNI	7.72e-27	2B	163135271	362	0	0	0	0	0	0	0	0	0	0	0	0	0	0	0	0	0	0	0	0
1728	5970456	TGCAGAGCGGCACGGCGGGCGCAGGTCTCCAGCCGAGATCGGAAGAGCGGTTCAGCAGGAATGCCGAGA	25	T>C	UNI	2.21e-08	2B	163148809	362	0	0	0	0	0	0	0	0	0	0	0	0	0	0	0	0	0	0	0	0
1729	4398051	TGCAGCTACTGAGTGAGGGAGGCAAATGCTCCCGAGATCGGAAGAGCGGTTCAGCAGGAATGCCGAGAC	7	A>G	MIN	2.21e-08	2B	166643660	363	0	0	0	0	0	0	0	0	0	0	0	0	0	0	0	0	0	0	0	0
1730	1216266	TGCAGGGAAAAAAGAACAAGCAACACAACAGCTTCAGTGTCTTCTCCAGTAGACAATGGCATCCACCAA	67	A>C	UNI	7.91e-27	2B	167204829	363	0	0	0	0	0	0	0	0	0	0	0	0	0	0	0	0	0	0	0	0
1731	5364367	TGCAGCTACCTTCGCCAGCGCATGAGCGGCCCGAGATCGGAAGAGCGGTTCAGCAGGAATGCCGAGACC	20	C>T	UNI	2.7e-07	2B	167480369	363	0	0	0	0	0	0	0	0	0	0	0	0	0	0	0	0	0	0	0	0
1732	1215678	TGCAGGAAAGAGATAAGGGAGGAAAGGATAAGGGAGAGAGTGAGATAGCGGCTCGTTGGGCTCACCGAG	65	C>T	MIN	9.41e-26	2B	167594608	363	0	0	0	0	0	0	0	0	0	0	0	0	0	0	0	0	0	0	0	0
1733	3024076	TGCAGAGTGCCTCCTTGGTGGGGTCATATGGGCAGTTGCTATCCGAGATCGGAAGAGCGGTTCAGCAGG	10	C>G	MIN	8.46e-14	2B	169400605	363	0	0	0	0	0	0	0	0	0	0	0	0	0	0	0	0	0	0	0	0
1734	3957635	TGCAGCAGCAGGCGAGCAAACAAGAAGCTCGCCGTACGGTTGCGGCCGAGATCGGAAGAGCGGTTCAGC	17	A>G	MIN	8.25e-14	2B	169696231	363	0	0	0	0	0	0	0	0	0	0	0	0	0	0	0	0	0	0	0	0
1735	1126594	TGCAGGTATCACTGAAAGTTTGGAGAAGTTGTGTGGCACGGGGAATGCCAGCAGCACCACCACTAGACT	58	A>G	MIN	7.72e-27	2B	170472716	363	0	0	0	0	0	0	0	0	0	0	0	0	0	0	0	0	0	0	0	0
1736	1126254	TGCAGTCGCGCGTGCGTCCCCGTGCGCGACCTCCTCCTCCCCGCCTTCAAGCGTCCACGGCCTCCCCTG	48	A>G	MIN	7.72e-27	2B	170987267	363	0	0	0	0	0	0	0	0	0	0	0	0	0	0	0	0	0	0	0	0
1737	4992375	TGCAGGTACCGCTACGCGTACGGCGACGGCGCCTACTCGGCTGGCGGCCTGGGAACGGAGACACTCACC	62	A>G	MIN	3.36e-25	2B	171939586	364	0	0	0	0	0	0	0	0	0	0	0	0	0	0	0	0	0	0	0	0
1738	4396088	TGCAGAGTACCAGAAGCTGCTTGCGCAGAGGCTGAAGGAGCAAAGAGACCGCCGAGATCGGAAGAGCGG	24	G>A	MIN	1.1e-18	2B	173067213	364	0	0	0	0	0	0	0	0	0	0	0	0	0	0	0	0	0	0	0	0
1739	1229965	TGCAGGCGGCAGGGGCATGCGTGTGCGCGCGGGAGTAGAGCTCCGACCACGGCGGACTGCGGAGTCAAA	38	A>G	MIN	7.91e-27	2B	173531865	364	0	0	0	0	0	0	0	0	0	0	0	0	0	0	0	0	0	0	0	0
1740	3952116	TGCAGGCGGCAGGGGCATGCGTGTGCGCGCGGGAGGAGAGCTCCGAGATCGGAAGAGCGGTTCAGCAGG	24	G>C	MIN	1.01e-12	2B	173531865	364	0	0	0	0	0	0	0	0	0	0	0	0	0	0	0	0	0	0	0	0
1741	1008577	TGCAGCGATGCAGACGATTGGTAGTAGGGAACGCCGTCCTTCCCCTCTCCTTGGATTTTCGGGGCGCCA	29	A>C	MIN	7.72e-27	2B	173896224	364	0	0	0	0	0	0	0	0	0	0	0	0	0	0	0	0	0	0	0	0
1742	1020912	TGCAGCCCACATGAGAGAAGACACAGGATGAGCAATGGACAGGTTCCACTTAAAACAAGTTTGTCCGAG	59	T>C	MIN	9.41e-26	2B	174241836	364	0	0	0	0	0	0	0	0	0	0	0	0	0	0	0	0	0	0	0	0
1743	10592757	TGCAGCTGGCTGAGCGAGCCGTGGCGGCGGAGACCCACGCGCTGGCGTGGTCCGCGGCCGCGGCGGCCG	10	T>C	MIN	3.36e-25	2B	174758541	364	0	0	0	0	0	0	0	0	0	0	0	0	0	0	0	0	0	0	0	0
1744	4260620	TGCAGATCCATGGACGCCGACGCCTGGCGTGCACTGCGGAACAGGTCGACGGTGCCTCCTTCTGCGGGT	34	T>C	MIN	3.28e-25	2B	176006444	364	0	0	0	0	0	0	0	0	0	0	0	0	0	0	0	0	0	0	0	0
1745	4989145	TGCAGACAACACGTCGGCGGTCGCGGCTCCCTACAAGTACCGCGGCGACGATGTACACATATCAAAAAG	67	A>G	MIN	9.64e-26	2B	176006728	364	0	0	0	0	0	0	0	0	0	0	0	0	0	0	0	0	0	0	0	0
1746	2282317	TGCAGCTGTGCGTTCTGGCACTCCTGTACTCGCGGCAGGGTGCTCCTCGGCGTGGTGCTCGCGGTCTTC	15	T>C	MIN	3.28e-25	2B	176006731	364	0	0	0	0	0	0	0	0	0	0	0	0	0	0	0	0	0	0	0	0
1747	4407890	TGCAGTAGGCGCCATCTGTTGTTACTGTCGCCGAGATCGGAAGAGCGGTTCAGCAGGAATGCCGAGACC	5	T>C	UNI	2.76e-07	2B	178991445	365	0	0	0	0	0	0	0	0	0	0	0	0	0	0	0	0	0	0	0	0
1748	986581	TGCAGTCTGTACAAATTACAAACTGTTCTTGTGTCATGGTGGGAATTTTCAGTGTGGATTGACTATTTC	7	T>G	MIN	7.91e-27	2B	182922601	366	0	0	0	0	0	0	0	0	0	0	0	0	0	0	0	0	0	0	0	0
1749	2263629	TGCAGGAGAAGCGCATGTACACGCGCTCGAGATGGGAATAGTTACTACTCATCACTCATCAGTCATCCA	47	C>G	MIN	3.28e-25	2B	186840255	367	0	0	0	0	0	0	0	0	0	0	0	0	0	0	0	0	0	0	0	0
1750	988088	TGCAGCACCTCGTACCAGATCGTGCGTGCAAGCGAACATTGCACAACGAGATGATCCAGTGTTTCCGAG	11	G>A	MIN	4e-24	2B	188624689	367	0	0	0	0	0	0	0	0	0	0	0	0	0	0	0	0	0	0	0	0
1751	2257090	TGCAGGGACAGTGTATTCGAAATCATCTGTATACCTGCGCGGCATCGACTGATACCGAATGTACATTAG	53	A>G	MIN	3.28e-25	2B	190581073	367	0	0	0	0	0	0	0	0	0	0	0	0	0	0	0	0	0	0	0	0
1752	1190819	TGCAGGAGACTCTTGGAAAAATCTCAAGCTCGTATGTGGACGGTGGCAACCTGTTATGTTGGCTACGGC	37	G>A	MIN	7.72e-27	2B	192376794	368	0	0	0	0	0	0	0	0	0	0	0	0	0	1	0	0	0	0	0	0
1753	3222197	TGCAGCATAGCTAGCAAAGGTCTGTAAGGTGGCACGTGATGGCCGAGATCGGAAGAGCGGTTCAGCAGG	21	C>A	MIN	3.51e-12	2B	192416746	368	0	0	0	0	0	0	1	0	0	0	0	0	0	0	0	0	0	0	0	0
1754	1127001	TGCAGTACTAGTTTCATCCAAACACTTCAGAATATTCAATTCCATAGTTTTTTTAGAAACCATGGTATT	40	T>A	MIN	7.72e-27	2B	192418040	368	0	0	0	0	0	0	0	0	0	0	0	0	0	0	0	0	0	0	0	0
1755	2257507	TGCAGTGAGGCTGCGTCGTCCACGCCACCTTGAGATCCCTCCGTAAGTTCACCTGCTCTCTCGTCGACT	5	T>C	MIN	3.28e-25	2B	192422942	368	0	0	0	0	0	0	0	0	0	0	0	0	0	0	0	0	0	0	0	0
1756	3947878	TGCAGGCCAGCGCCGCTGTATACTGTGATGGACAGGGAAAAGGCACGTGAAGGGAAGATACCTGTCGAC	32	C>G	MIN	3.28e-25	2B	192460031	368	0	0	0	0	0	0	0	0	0	0	0	0	0	0	0	0	0	0	0	0
1757	1042631	TGCAGCCTAAACAGACAGAGTACAGAGTGCCCTTTCCTGACCCAAATCTTTGAGCAGATGTAGACTCTG	26	G>C	MIN	3.28e-25	2B	192551428	368	0	0	0	0	0	0	0	0	0	0	0	0	0	0	0	0	0	0	0	0
1758	2256116	TGCAGAACCGAGCGACCAGTTATCGAGTCATCCAAAAACACTTGCGTTTAGGTTCGCTGTAGCACAGGA	26	G>A	MIN	7.72e-27	2B	192963851	368	0	0	0	0	0	0	0	0	0	0	0	0	0	0	0	0	0	0	0	0
1759	1007753	TGCAGAACCCCCTACAAAAAACGCACATGAAACCTACGCAGATGCAGTGGCGATACTGGGGCGCACGTC	12	T>G	UNI	3.28e-25	2B	193948789	368	0	0	0	0	0	0	0	0	0	0	0	0	0	0	0	0	0	0	0	0
1760	990063	TGCAGCAGAAGTCGTTTTGGATCTGCACGTAGAGCGCCCCGCGCAGGTACACGCCGTAGCGCTTCACGT	68	T>C	MIN	2.76e-26	2B	197747948	369	0	0	0	0	0	0	0	0	0	0	0	0	0	0	0	0	0	0	0	0
1761	4394248	TGCAGGCCAGGCACGGCCCAGTTAGTAAACGGGCCGAGATCGGAAGAGCGGTTCAGCAGGAATGCCGAG	5	G>C	MIN	6.34e-09	2B	197751470	369	0	0	0	0	0	0	0	0	0	0	0	0	0	0	0	0	0	0	0	0
1762	1102805	TGCAGTCCGAAAGAGAGAGAGAGATATTTGATCCATCCCCGTGCACGGTGCGCGCCACGCACGCACCCG	46	G>C	MIN	7.72e-27	2B	214193596	370	0	0	0	0	0	0	0	0	0	0	0	0	0	0	0	0	0	0	0	0
1763	981799	TGCAGGTCTTGGTCAGATCCAAGGAGATTAGTTGGAAGTTGGGAAGCAGGAGCGTACCTTGTCCGAGAT	9	T>C	MIN	1.15e-24	2B	216277701	371	0	0	0	0	0	0	0	0	0	0	0	0	0	0	0	0	0	0	0	0
1764	5577199	TGCAGTTCTCTCCTCTAAAGAAAGGAAAGCGAGCAAAAGCAGGCGTGGCTCCTTTCAACGTCGAGTGAA	15	T>C	MIN	7.72e-27	2B	220357374	371	0	0	0	0	0	0	0	0	0	0	0	0	0	0	0	0	0	0	0	0
1765	992116	TGCAGGTCCATGCACGAGGAGGGTCGGACCATCTTTGTGCATGTAGCTGGGGCTGGGGCTGGGGCCGAG	65	C>T	MIN	9.41e-26	2B	224484020	372	0	0	0	0	0	0	0	0	0	0	0	0	0	0	0	0	0	0	0	0
1766	39072546	TGCAGAAGTTGTTTCTGTTCCTCTTCTTCCTTCCTTCGAGGCTTCCACCACCCCCCACCACCACCGCCG	37	G>C	MIN	7.72e-27	2B	224954888	372	0	0	0	0	0	0	0	0	0	0	0	0	0	0	0	0	0	0	0	0
1767	1393616	TGCAGGAAGCTCGAGCCTCTTTCGGCCCTGGGATGGCTCCCATGCCTGGGGTAACACCGAGATCGGAAG	16	C>A	MIN	5.94e-22	2B	230926104	373	0	0	0	0	0	0	0	0	0	0	0	0	0	0	0	0	0	0	0	0
1768	5324260	TGCAGAAGCTGTCGAGGGCGGGGTGGGAGCGGAGGTCCTTGTCCATGGCCTTGTAGGTGCGCGTGAAGG	57	T>C	MIN	7.72e-27	2B	231711689	374	0	0	0	0	0	0	0	0	0	0	0	0	0	0	0	0	0	0	0	0
1769	1053856	TGCAGTATTCCGAATACTATTCTATAGATCAAAGGATATATTGGATTAAATACCAAGGCAGTGTTCCGA	7	T>G	MIN	2.7e-26	2B	232470044	374	0	0	0	0	0	0	0	0	0	0	0	0	0	0	0	0	0	0	0	0
1770	4411882	TGCAGCAGCTCAGGACTGGTCAACAAAGGCACGCCGAGATCGGAAGAGCGGTTCAGCAGGAATGCCGAG	13	G>T	MIN	6.5e-09	2B	243167734	375	0	0	0	0	0	0	0	0	0	0	0	0	0	0	0	0	0	0	0	0
1771	984789	TGCAGGTCAAAAAGAAATTGACTTATTACTGGGAAGCACATGGCGATGTTGCAGCTTGAAGATGTACCG	7	C>T	MIN	7.72e-27	2B	244489549	375	0	0	0	0	0	0	0	0	0	0	0	0	0	0	0	0	0	0	0	0
1772	998462	TGCAGCTATCAACTAGCGCGGCGACGATAAACTATTATTGCCATGCGAGCCATGCCATTAAGGAATGCA	37	T>C	MIN	7.72e-27	2B	244498520	375	0	0	0	0	0	0	0	0	0	0	0	0	0	0	0	0	0	0	0	0
1773	1073193	TGCAGCAGGGCGGCATGGGAGGAGCTTCAGGCCCCAGATCAGCTCGCCCAAATGCATGCTCTCCTTCTT	58	C>A	UNI	7.72e-27	2B	247382240	376	0	0	0	0	0	0	0	0	0	0	0	0	0	0	0	0	0	0	0	0
1774	4990202	TGCAGTGCTGTGAATGGGCTGGCCCACTCGATGGCGCCCCCTGTGCGATACGACGGCAATTTGCCGCAA	11	G>A	MIN	7.72e-27	2B	251649186	377	0	0	0	0	0	0	0	0	0	0	0	0	0	0	0	0	0	0	0	0
1775	4989024	TGCAGGCGCCGTCGAGGCCAACGTTCTGCGTCGACGAGATGGAGGGTTTCTCGGGCATGTACTCGGGTG	37	G>C	MIN	3.36e-25	2B	252874055	377	0	0	0	0	0	0	0	0	0	0	0	0	0	0	0	0	0	0	0	0
1776	1003628	TGCAGCTCGGGCCTCCAATGCTGCCGCCGTCCGCGTCGGGCTGACGCGCATCCACTCCAACCCCGATGT	47	G>T	MIN	7.72e-27	2B	255440769	377	0	0	0	0	0	0	0	0	0	0	0	0	0	0	0	0	0	0	0	0
1777	3064852	TGCAGTAGATCGACGAGGAGGGCGCCACCACCACTGTCATCAGGCCGAGATCGGAAGAGCGGTTCAGCA	14	G>A	MIN	6.94e-15	2B	257109202	378	0	0	0	0	0	0	0	0	0	0	0	0	0	0	0	0	0	0	0	0
1778	1116459	TGCAGATACTTGAATATACATACATATACACTGGTGTACAGGTTTTAAACCGCGTTCAGCCCGAGATCG	23	A>G	MIN	1.4e-23	2B	357850513	379	0	0	0	0	0	0	0	0	0	0	0	0	0	0	0	0	0	0	0	0
1779	3024538	TGCAGGATGTCGCTGTCTTTCTTGCAAACCGAGCACCGAGATCGGAAGAGCGGTTCAGCAGGAATGCCG	11	G>A	MIN	5.21e-10	2B	371890780	380	0	0	0	0	0	0	0	0	0	0	0	0	0	0	0	0	0	0	0	0
1780	3953166	TGCAGAGCCAGGACACGCAGGAGGAGCCCTACGCATACAAGGACGAGGCCATCGACGGGACCAAGAAGA	13	C>G	MIN	7.72e-27	2B	395232518	381	0	0	0	0	0	0	0	0	0	0	0	0	0	0	0	0	0	0	0	0
1781	3955690	TGCAGGCCTGCATGTTGGACCGTGGGGCGTGGACGTCGAGCCGAGATCGGAAGAGCGGTTCAGCAGGAA	21	G>C	MIN	1.01e-12	2B	412105307	382	0	0	0	0	0	0	0	0	0	0	0	0	0	0	0	0	0	0	0	0
1782	1058377	TGCAGTACAAGATTATACAACGGATCAGCACATTAGGCAGAAAATCAAGAGAAGGAAACACACAGAAGT	13	T>C	MIN	4.1e-24	2B	412395979	382	0	0	0	0	0	0	0	0	0	0	0	0	0	0	0	0	0	0	0	0
1783	4993093	TGCAGTCGGGGCTCCCCCTCGACGACCGCCCAGAGAGCGCCCGCTCGCCGTCCCCTGAGCCAATATACG	35	A>G	MIN	4e-24	2B	429693575	383	0	0	0	0	0	0	0	0	0	0	0	0	0	0	0	0	0	0	0	0
1784	1106599	TGCAGTAGAGACAGAGAACCAGCCGCGGCAACGTAGGATCGCCGCACTGGGACAAAACTGCCGAGATCG	9	G>A	MIN	1.4e-23	2B	438204348	384	0	0	0	0	0	0	0	0	0	0	0	0	0	0	0	0	0	0	0	0
1785	1093960	TGCAGGCAAGTAGTTGCTGATTGGTACTAGTGGTTACCTGCCGCTGCTCTTGTCCGAGATCGGAAGAGC	52	T>A	MIN	3.75e-18	2B	460847036	385	0	0	0	0	0	0	0	0	0	0	0	0	0	0	0	0	0	0	0	0
1786	2275535	TGCAGGAGCAGGCCGTCGACATGGTGCTCACTGACTACTGCATGCCTGAGATGACCGAGATCGGAAGAG	37	C>T	MIN	2.52e-20	2B	476057253	386	0	0	0	0	0	0	0	0	0	0	0	0	0	0	0	0	0	0	0	0
1787	990572	TGCAGCCCACATCGCACAGCCAGCCCATCTGCACAGCAGCTTCGTCCTCCTCCTGTACGGCGCACATCC	18	G>A	MIN	7.91e-27	2B	483381012	387	0	0	0	0	0	0	0	0	0	0	0	0	0	0	0	0	0	0	0	0
1788	5412005	TGCAGGTTCGCACAGGAGACGGGTCACCTGGGCCGAGATCGGAAGAGCGGTTCAGCAGGAATGCCGAGA	5	G>C	MIN	2.21e-08	2B	535601150	388	0	0	0	0	0	0	0	0	0	0	0	0	0	0	0	0	0	0	0	0
1789	3570027	TGCAGATTGATATAGTCAAGAATCAAATCGAATTGAATAAAACAACTTTTACATATTTTACAAGGATGT	57	T>G	MIN	7.91e-27	2B	542909109	389	0	0	0	0	0	1	0	0	0	0	0	0	0	0	0	0	0	0	0	0
1790	2266150	TGCAGGTTTAGTCGAGGGTGGAGGATCCAATTGAGATCGTGGATCTCGTTCCGAAGACGAATTTCGCGA	62	T>C	MIN	7.72e-27	2B	558580856	390	0	0	0	0	0	0	0	0	0	0	0	0	0	0	0	0	0	0	0	0
1791	1104354	TGCAGAAAAATATGGTCTTTTGCGAGTTCGTTGCCCGCAGAAAAACAATGCTTGCAAATTAATTATGGA	52	T>G	MIN	7.72e-27	2B	558619589	390	0	0	0	0	0	0	0	0	0	0	0	0	0	0	0	0	0	0	0	0
1792	1077393	TGCAGTCCCGCCGACCGACCGAGAAAAAGTCACCGTACGTGTCACTTGGCAATAACCTACTGCCGCTGA	18	C>G	MIN	7.72e-27	2B	558918852	390	0	0	0	0	0	0	0	0	0	0	0	0	0	0	0	0	0	0	0	0
1793	3064666	TGCAGGGGGCCCTGGTGGCTCACACCCTGCTGCGCCGAGATCGGAAGAGCGGTTCAGCAGGAATGCCGA	23	A>G	UNI	1.86e-09	2B	558924108	390	0	0	0	0	0	0	0	0	0	0	0	0	0	0	0	0	0	0	0	0
1794	1105119	TGCAGAAGACACCATCATGCATCGCCTCTTGCTATGGCGTCCTCGTCAACAACACCGAGATCGGAAGAG	51	A>G	MIN	2.52e-20	2B	559376456	390	0	0	0	0	0	0	0	0	0	0	0	0	0	0	0	0	0	0	0	0
1795	1218275	TGCAGGCGAACTCGGCGAAGTGGCTGGACATGAAGCACGTGTGGGGCGCCACGTGGTGCCTCTACGGGG	61	C>G	MIN	7.91e-27	2B	561789553	391	0	0	0	0	0	0	0	0	0	0	0	0	0	0	0	0	0	0	0	0
1796	997446	TGCAGCAATACTGCCCTTGCCTCTGGAACTCTCTTTTCCATCATCAGCCACCTAGGGGACTCCGAGATC	12	G>A	MIN	3.36e-25	2B	561896989	391	0	0	0	0	0	0	0	0	0	0	0	0	0	0	0	0	0	0	0	0
1797	4991840	TGCAGTCGCCTAGCGGTGGCTGGGTTGCGGACTCCGAGATCGGAAGAGCGGTTCAGCAGGAATGCCGAG	13	C>T	MIN	6.34e-09	2B	563258498	391	0	0	0	0	0	0	0	0	0	0	0	0	0	0	0	0	0	0	0	0
1798	4993086	TGCAGGCCAACGGCGCGACCGCGACGTCGGCCAGCGGGGCGATGGTGGTGGGGCTGAGCCCGCTGAGCG	34	C>T	MIN	7.72e-27	2B	563775505	391	0	0	0	0	0	0	0	0	0	0	0	0	0	0	0	0	0	0	0	0
1799	1100505	TGCAGTGTAGCCGTCCGAACGCTAGCCCGCCGCGTACGTACTACGTACAATCGTACATGCCTCCTTTGC	37	G>A	MIN	7.72e-27	2B	572817897	392	0	0	0	0	0	0	0	0	0	0	0	0	0	0	0	0	0	0	0	0
1800	990132	TGCAGAGTTCTTGTCCAACCCTGCCAACTTATCCAATGCGTTCTGCGCAATCCACCGAGATCGGAAGAG	33	C>T	MIN	2.52e-20	2B	573067450	392	0	0	0	0	0	0	0	0	0	0	0	0	0	0	0	0	0	0	0	0
1801	1036163	TGCAGAAAACGGTTGGATTTTGCAAAAAGCCCCCTGCGTCCATTGCGTTCTCCGCCGCCGTTTATCCAT	37	G>A	MIN	7.72e-27	2B	574608564	392	0	0	0	0	0	0	0	0	0	0	0	0	0	0	0	0	0	0	0	0
1802	1125372	TGCAGCAAGTCCATGAACGCGGCTAGTAACACGCATGTCAGCATGACGAGGCCGAGGAGGCCGACGAGG	8	G>A	MIN	7.91e-27	2B	577042069	393	0	0	0	0	0	0	0	0	0	0	0	0	0	0	0	0	0	0	0	0
1803	1096151	TGCAGAGCACCTGGTCGGGCGGCACGCGAGGGCGGCGGGATCACTGTCTATCGGTACGGCGACGCGGAA	30	G>C	MIN	7.91e-27	2B	580256003	393	0	0	0	0	0	0	0	0	0	0	0	0	0	0	0	0	0	0	0	0
1804	3957969	TGCAGATAGTGTTCGAGATGATATCGATCGGAACACTCCTGGCCTTCTACCTGGTGGCCAACGCGCTCA	34	A>C	MIN	7.72e-27	2B	590206336	394	0	0	0	0	0	0	0	0	0	0	0	0	0	0	0	0	0	0	0	0
1805	2258620	TGCAGTGCCACTGGCACTTCCGATTTTGAATTTCGATGGGGAGTCGAACCCGAGCAATTGATCGATCTA	67	T>C	MIN	9.41e-26	2B	593752096	395	0	0	0	0	0	0	0	0	0	0	0	0	0	0	0	0	0	0	0	0
1806	1114635	TGCAGTAATCAAGATCTCTCTGATTCTTCTCTTCCCTGTTTAATCTCCTAATAACCTTCTGACAAAGCA	21	G>A	UNI	7.91e-27	2B	594749850	395	0	0	0	0	0	0	0	0	0	0	0	0	0	0	0	0	0	0	0	0
1807	2332722	TGCAGGCACTGCCTCTGGATCCTGGGCAACGCGACGACGCTGAGCGGCAGCGGCTCCATCTGGGGAGAG	50	C>T	MIN	7.72e-27	2B	594764001	395	0	0	0	0	0	0	0	0	0	0	0	0	0	0	0	0	0	0	0	0
1808	1068997	TGCAGCCAAAAATAAGCAAACCGAGAGATATCAGGTCGTTTCCCAAGTTCAGGCAGTTTTACATTTCAT	50	A>G	MIN	7.91e-27	2B	594764004	395	0	0	0	0	0	0	0	0	0	0	0	0	0	0	0	0	0	0	0	0
1809	1091817	TGCAGTACTATACTACGCAGTAACGCAAGCGCAAGATCTGTCAGCAAGTGCGACTTCCTAGTGCAGATC	65	G>T	MIN	3.36e-25	2B	595026550	395	0	0	0	0	0	0	0	0	0	0	0	0	0	0	0	0	0	0	0	0
1810	1094298	TGCAGGCCACCCCCTTCGCCGTGTGCACCACTATCACCACCCCCGCCGAACGCCGCACCCGCACGCCAT	31	T>C	MIN	7.91e-27	2B	595996037	395	0	0	0	0	0	0	0	0	0	0	0	0	0	0	0	0	0	0	0	0
1811	4395287	TGCAGCGTCGTGGCCGTGGACGCCGCCGCCGCCGCGGGGGCGGCCTTATTGTCGACCATCGCCGCGGCG	58	T>C	MIN	3.28e-25	2B	599731898	396	0	0	0	0	0	0	0	0	0	0	0	0	0	0	0	0	0	0	0	0
1812	1114138	TGCAGGTCCTACCTTGTGACCTGGTGTACTTTGCGCTTTCGGCCGATCCTTCCCGTCGCTGCTCGCGAT	57	G>A	MIN	3.36e-25	2B	602006650	397	0	0	0	0	0	0	0	0	0	0	0	0	0	0	0	0	0	0	0	0
1813	1126405	TGCAGGTCGCTCGGATTGCCAGAGAAAGAAGCGAGTAAGGAAAAGAAAACGAAAGCGGGTAAATCCTGG	35	T>G	MIN	3.36e-25	2B	604446280	397	0	0	0	0	0	0	0	0	0	0	0	0	0	0	0	0	0	0	0	0
1814	1130206	TGCAGCCGCCGTCGCCGACCCACTCCATGCGCGGCCTGCCCTTCCCCGACGCCCACCTCGTACCTCCGC	64	T>G	MIN	3.28e-25	2B	604782935	397	0	0	0	0	0	0	0	0	0	0	0	0	0	0	0	0	0	0	0	0
1815	1230893	TGCAGCAGCAGCTGAGCGGAAGCAGTGCCGCCGCTGCCTCGGCGAGCGGCGCCGCCCAGCAGGATCAAG	28	C>T	MIN	7.72e-27	2B	605008733	397	0	0	0	0	0	0	0	0	0	0	0	0	0	0	0	0	0	0	0	0
1816	1211991	TGCAGGCGCAGGAGCTGTCGCGGCCTTGAGGTGAGGTGAGCTTCGCGGTTCGCAGCGGTTACAGTGGCG	51	G>A	MIN	4.1e-24	2B	605063746	397	0	0	0	0	0	0	0	0	0	0	0	0	0	0	0	0	0	0	0	0
1817	5411737	TGCAGGAACACATGTAGCTCCGCCAGTGGCGGTGGCGGCTGTGTTACCCGAGATCGGAAGAGCGGTTCA	9	A>G	UNI	6.77e-15	2B	607627818	398	0	0	0	0	0	0	0	0	0	0	0	0	0	0	0	0	0	0	0	0
1818	1084509	TGCAGAGAATTCCTGGATTTTCAATTATTAAGTGTGGCTCTCAACACTGCCATGCGACACATCGGCATT	34	T>C	MIN	7.72e-27	2B	607777013	398	0	0	0	0	0	0	0	0	0	0	0	0	0	0	0	0	0	0	0	0
1819	2276444	TGCAGCAAGATTTCAAGCAGGCAATGTAAGTTCAGACGTACAGGGAATAGCAACGAGAGTGAGACGAGG	58	G>A	MIN	7.91e-27	2B	608511553	398	0	0	0	0	0	0	0	0	0	0	0	0	0	0	0	0	0	0	0	0
1820	7336139	TGCAGCGGCGATGCAGTTGATTGGACGCAAGAAAGCCGCCATGGCTAGCAGAGGTTCAGGTTCATCAAT	54	T>G	MIN	4.1e-24	2B	610022464	398	0	0	0	0	0	0	0	0	0	0	0	0	0	0	0	0	0	0	0	0
1821	2276166	TGCAGGACAGGTCGGGAAGGTTGCTGTTCGCGTTCGAGGACTTGAAGCCGACGGCAAACTCTGGCGCCG	13	G>A	MIN	7.91e-27	2B	610520143	398	0	0	0	0	0	0	0	0	0	0	0	0	0	0	0	0	0	0	0	0
1822	2257429	TGCAGCCGAGAGCGAGAGCTAGGTTTTTTTTCTCGAGAATCGAGCGGGAGCTACGTTGTCCGAGATCGG	31	C>T	MIN	4.99e-23	2B	612720927	399	0	0	0	0	0	0	0	0	0	0	0	0	0	0	0	0	0	0	0	0
1823	1253113	TGCAGCTGCACCGCCGCGGCCACAACCTGCCATGGAAGCTGAAGCAGAAGAATCCGAACCAGGTGCAGC	52	T>C	MIN	7.91e-27	2B	613119552	399	0	0	0	0	0	0	0	0	0	0	0	0	0	0	0	0	0	0	0	0
1824	1204876	TGCAGCAGCTAGCACTGCGGTGCGTACCAAACTCCACGGTATGCCCCAACGTTCCCCGAGATCGGAAGA	23	G>T	MIN	7.41e-21	2B	616869634	400	0	0	0	0	0	0	0	0	0	0	0	0	0	0	0	0	0	0	0	0
1825	4398203	TGCAGATTGGGAAGGGGAGCAGATCAGTGCCCGAGATCGGAAGAGCGGTTCAGCAGGAATGCCGAGACC	21	G>A	MIN	7.92e-08	2B	624805959	401	0	0	0	0	0	0	0	0	0	0	0	0	0	0	0	0	0	0	0	0
1826	3025097	TGCAGTATCTCCTCCTGCATCCGAACTGATGCCAGACCTGGACCACCGAGATCGGAAGAGCGGTTCAGC	18	A>T	MIN	8.25e-14	2B	624871792	401	0	0	0	0	0	0	0	0	0	0	0	0	0	0	0	0	0	0	0	0
1827	983186	TGCAGTCCAGCTGGATAAGGCAGATGCGTGTCATGCGTGCCGCACATACAGCCGAGATCGGAAGAGCGG	8	A>G	MIN	1.07e-18	2B	627686942	402	0	0	0	0	0	0	0	0	0	0	0	0	0	0	0	0	0	0	0	0
1828	1105566	TGCAGATCGCTCAGATCTCCTCGTGCACGCACGCACCCACACGAGGTGGCCGAAGCCCTGACCTTGCGG	18	C>T	MIN	7.72e-27	2B	633972138	403	0	0	0	0	0	0	0	0	0	0	0	0	0	0	0	0	0	0	0	0
1829	1112547	TGCAGTGCGTGTTCTAACCATATAAATGCTGATTCAATTGAGGGATAATTCACCCGAGATCGGAAGAGC	52	C>G	MIN	8.81e-20	2B	633973201	403	0	0	0	0	0	0	0	0	0	0	0	0	0	0	0	0	0	0	0	0
1830	1107512	TGCAGATCGCTCAGATCTCCTCGTGCACGCACGCACCCACACGAGATGGCCGAAGCCCTGACCTTGCCG	45	A>G	MIN	7.72e-27	2B	634526653	403	0	0	0	0	0	0	0	0	0	0	0	0	0	0	0	0	0	0	0	0
1831	2275300	TGCAGTTCATGTAGACGAATCCCCAGACCGACCATGAGAATGGCGATCAGAGTCAGTCATCGATACAGG	30	A>G	MIN	7.72e-27	2B	638965531	404	0	0	0	0	0	0	0	0	0	0	0	0	0	0	0	0	0	0	0	0
1832	1110032	TGCAGATTCTTACTGCATGGATTTTGGTCCTTGATTTGGGTGACGGCGCCCTGGGCTCTCCAGTCAACG	53	G>C	MIN	1.7e-22	2B	640421911	404	0	0	0	0	0	0	0	0	0	0	0	0	0	0	0	0	0	0	0	0
1833	11914368	TGCAGACCCGCCAAAAGAGCTCGAGCTTCTGCTTCCTCAACGCCGAGATCGGAAGAGCGGTTCAGCAGG	5	A>C	MIN	1.49e-10	2B	642046923	405	0	0	0	0	0	0	0	0	0	0	0	0	0	0	0	0	0	0	0	0
1834	2275308	TGCAGTAGGTTGATCTTCTCTGATCCCAATGCCAACGTCCTGACCAAAAAGGAAGAAGCGGCCTACCTC	23	T>C	MIN	9.03e-20	2B	642260541	405	0	0	0	0	0	0	0	0	0	0	0	0	0	0	0	0	0	0	0	0
1835	1235739	TGCAGCGCTGACTAGGAGCTCCCGTCAAATCCAGTCCATTCACGCCCTTTCGTCACACACAACCCACGT	45	C>T	MIN	7.72e-27	2B	643071641	405	0	0	0	0	0	0	0	0	0	0	0	0	0	0	0	0	0	0	0	0
1836	1258066	TGCAGGCGCGGTCAACGAAGGGGCGAGCCTGAGCTGGGCCTGCACGGCTGCGAAGCTGGGCGCGATGCG	51	G>A	MIN	1.7e-22	2B	643625400	405	0	0	0	0	0	0	0	0	0	0	0	0	0	0	0	0	0	0	0	0
1837	981048	TGCAGATATAACCTGACGAGAAAATTCAGGATTACTTTTCTGAACAATACACCGAGATCGGAAGAGCGG	11	C>T	UNI	5.56e-16	2B	643960745	405	0	0	0	0	0	0	0	0	0	0	0	0	0	0	0	0	0	0	0	0
1838	2261440	TGCAGAAAGCTATTTTCTTTTGTGCTGAAGTATATTGCTTGTGTCTGAAACAGACCCCTGTCGAAAACC	53	A>G	MIN	3.28e-25	2B	644052440	405	0	0	0	0	0	0	0	0	0	0	0	0	0	0	0	0	0	0	0	0
1839	1107071	TGCAGTTTCTCTCTCGTCCGCGGCCGTACCCGAGCGCGTCGGCGCGAAGAAACATGACATAGACGGTCA	54	T>C	MIN	7.91e-27	2B	644385200	405	0	0	0	0	0	0	0	0	0	0	0	0	0	0	0	0	0	0	0	0
1840	991531	TGCAGGTGCGGGGAAAGGAGTTGCATCCGTTCAGAGGCAGAACGAGCGCCGAGATCGGAAGAGCGGTTC	13	A>C	MIN	4.56e-17	2B	646075586	405	0	0	0	0	0	0	0	0	0	0	0	0	0	0	0	0	0	0	0	0
1841	1023469	TGCAGTACATGCAGTTTTGGTGCAGAGAAAGCGGCGGCGACGAGGACCCGAGATCGGAAGAGCGGTTCA	11	C>T	MIN	1.59e-16	2B	647350876	406	0	0	0	0	0	0	0	0	0	0	0	0	0	0	0	0	0	0	0	0
1842	4910349	TGCAGGCACCGTCACCGCCATCGGCCATCCCCCGAGATCGGAAGAGCGGTTCAGCAGGAATGCCGAGAC	11	T>C	UNI	3.37e-06	2B	652019894	407	0	0	0	0	0	0	0	0	0	0	0	0	0	0	0	0	0	0	0	0
1843	1331748	TGCAGCTGGCTCGTCCCTTCGGGGACATCCGATAAAATTGGAACGATACAGAGAAGATTAGCATGGCCC	12	G>T	MIN	7.72e-27	2B	654820765	407	0	0	0	0	0	0	0	0	0	0	0	0	0	0	0	0	0	0	0	0
1844	1220651	TGCAGACAAAAATCTCATCTAAGCATCTATGGGAGGGAGCAAGCACGAGCTGAAGTTGAATACAGAAGA	39	C>G	MIN	2.07e-21	2B	655585574	407	0	0	0	0	0	0	0	0	0	0	0	0	0	0	0	0	0	0	0	0
1845	2279027	TGCAGACTAGTGTCGACATAGAGCCACACGTGTCGAGACGGCAGGAGGCTGCTCGGGGTAGCGTGGGCG	66	G>T	MIN	7.72e-27	2B	655745941	407	0	0	0	0	0	0	0	0	0	0	0	0	0	0	0	0	0	0	0	0
1846	985610	TGCAGCGCTGTATAGGAGCTCCCTCCATTCAGCGTCGCGATGCGGCATTTCCTATTGGGCGCCACAGGC	24	C>G	UNI	7.72e-27	2B	656337255	408	0	0	0	0	0	0	0	0	0	0	0	0	0	0	0	0	0	0	0	0
1847	982140	TGCAGAAGTAGCTTAAACCTACTATTGCTCGTTAATTAGGTAGTCAGCCTCTAGTCAAAATATCAAACC	21	C>G	UNI	4e-24	2B	657390765	408	0	0	0	0	0	0	0	0	0	0	0	0	0	0	0	0	0	0	0	0
1848	2255049	TGCAGAAGAGTATACATTTTTCTTGTCAGATCGAATAACATTCAGGAAAAGCAAACATACCAAAAAAAG	14	C>T	MIN	7.72e-27	2B	657802717	408	0	0	0	0	0	0	0	0	0	0	0	0	0	0	0	0	0	0	0	0
1849	1078426	TGCAGAACCGCCTTGCAGCGGCAATGGGGAATGGATGTGCAATGATGATTCGTGTATCTCTGGACGTGC	29	A>C	MIN	7.72e-27	2B	660665576	408	0	0	0	0	0	0	0	0	0	0	0	0	0	0	0	0	0	0	0	0
1850	1142537	TGCAGATCTGTTCTGCCAGTTTCCCCCTTCACGAGCGACTAATTCGTGTTAATCGGTGCGGCGTGAATA	48	T>C	MIN	3.36e-25	2B	663182340	409	0	0	0	0	0	0	0	0	0	0	0	0	0	0	0	0	0	0	0	0
1851	1084904	TGCAGCGGTTGTCAGTAGGGAAGTACCACAGATCGTGGATAATACCAAAGATCCCGAGATCGGAAGAGC	6	G>A	MIN	9.03e-20	2B	665165871	409	0	0	0	0	0	0	0	0	0	0	0	0	0	0	0	0	0	0	0	0
1852	1051900	TGCAGTTTTCCCACTCCTTCATTTTCCACATTAAGTTAGGGTGTTTAAGATTTGTCCACTACTAGGAGT	14	T>C	MIN	9.41e-26	2B	669287906	410	0	0	0	0	0	0	0	0	0	0	0	0	0	0	0	0	0	0	0	0
1853	13880526	TGCAGCGATGGGGAGAGGGTGGCGGCGCGGTGGCGATGGTTGTGGACGACGGCGACGACGCCCGAGATC	22	C>G	MIN	2.07e-21	2B	670485249	410	0	0	0	0	0	0	0	0	0	0	0	0	0	0	0	0	0	0	0	0
1854	994055	TGCAGTCCACCATGGAGGACGAGCTGATCGCAGCCAGGGAGAGCGGGCTCCTTGCAGGCGGCGCCGAGA	43	C>T	MIN	3.36e-25	2B	673847852	411	0	0	0	0	0	0	0	0	0	0	0	0	0	0	0	0	0	0	0	0
1855	1087343	TGCAGAAGCTGCTGCTGCTTCAGGAAGTTGTGCAGGGTAATGTGCTTCGTCGGCTCGGTGCTGCTCGCA	5	A>C	MIN	7.72e-27	2B	674655378	411	0	0	0	0	0	0	0	0	0	0	0	0	0	0	0	0	0	0	0	0
1856	12772079	TGCAGCAGAACAGCTACGCCAAGCAGCAGCACGAGCCCGCCGACGACGACAACAACGGCAACGGCAACG	43	C>A	MIN	7.91e-27	2B	674934747	411	0	0	0	0	0	0	0	0	0	0	0	0	0	0	0	0	0	0	0	0
1857	999303	TGCAGGCAGAAACGAGACGAGGCGAAGGTGGAGACGAGCCTCCGCGGCGACCGAGATCGGAAGAGCGGT	14	A>G	MIN	1.59e-16	2B	676682625	412	0	0	0	0	0	0	0	0	0	0	0	0	0	0	0	0	0	0	0	0
1858	1233877	TGCAGGCTAAAAGTTAAGCAAGCTATTTAAAGGATTTTCATCAGTGCAGGACCGAGATCGGAAGAGCGG	19	A>G	MIN	1.07e-18	2B	677342883	412	0	0	0	0	0	0	0	0	0	0	0	0	0	0	0	0	0	0	0	0
1859	1226508	TGCAGCGACGAGTGCCGCCATGAACAAATGCAGCTGGACGCCGCCTGCGCCAGGCAGGCAGCCAGGGCG	20	T>C	MIN	7.72e-27	2B	679921002	412	0	0	0	0	0	0	0	0	0	0	0	0	0	0	0	0	0	0	0	0
1860	3031697	TGCAGCGAGGAGTGCCGACACGAGCAGATGCACCTCGACGCCGTCTGCGTCAAGCAGGCCGCGCGGAGG	47	C>T	MIN	7.72e-27	2B	680795497	412	0	0	0	0	0	0	0	0	1	0	0	0	0	0	0	0	0	0	0	0
1861	29307943	TGCAGCCAAGGTTTGTTGTGGTCGGCTACACTCAGCAGTCGACCGCGAGTGCTTCCATGAGTTCCCCGC	50	G>A	MIN	1.43e-23	2B	680998618	412	0	0	0	0	0	0	0	0	0	0	0	0	0	0	0	0	0	0	0	0
1862	3955502	TGCAGCGAGGAGTGCCGCCACGAGCAGATGCACCTCGACGCCGTCTATGCCAAGCAGGCCGCGCGGAGG	46	A>G	MIN	7.72e-27	2B	681088822	412	0	0	0	0	0	0	0	0	0	0	0	0	0	0	0	0	0	0	0	0
1863	1141978	TGCAGGTGTACAGCTTCTCGGGGCTGTTCCTCATCTGCGGCGTGGCGTGCCTCGTCGCGCTCGCCATAC	19	G>A	MIN	7.72e-27	2B	682030856	413	0	0	0	0	0	0	0	0	0	0	0	0	0	0	0	0	0	0	0	0
1864	1220228	TGCAGCAGACGCCCATGGCGGCCAGGAGGTTCTTGCAGGCGGCGGCGGAGGGCGTGTCCACGCCGAGAT	64	G>A	MIN	4e-24	2B	682707588	413	0	0	0	0	0	0	0	0	0	0	0	0	0	0	0	0	0	0	0	0
1865	1054001	TGCAGCTGCGTCGTCATGTCTGTGTCTCTGTCTGTCCTGGTGCTGGTGGGATGGGTCGGGAGTGAGACG	15	A>C	MIN	3.36e-25	2B	682707591	413	0	0	0	0	0	0	0	0	0	0	0	0	0	0	0	0	0	0	0	0
1866	5325013	TGCAGCGCCCTGCGGTTCGCGTACCAGAGCTTCGACGCGGCCAGCGAGGTCGACTTCAGCTTCACCCCG	49	T>C	MIN	7.72e-27	2B	683316820	413	0	0	0	0	0	0	0	0	0	0	0	0	0	0	0	0	0	0	0	0
1867	4393839	TGCAGATGCAAATGGGTGAGCGGACAGAGCGGCGGCCTCCTCCGAGATCGGAAGAGCGGTTCAGCAGGA	10	A>G	MIN	1.22e-11	2B	684652874	413	0	0	0	0	0	0	0	0	0	0	0	0	0	0	0	0	0	0	0	0
1868	5325118	TGCAGGGGAAAGAGGGCGCCTACGTGGTTCTCGAGGTCCAGGGGGAGGCCTTCCCCGCCCACAAGCTCG	20	T>G	MIN	1.74e-22	2B	685970857	413	0	0	0	0	0	0	0	0	0	0	0	0	0	0	0	0	0	0	0	0
1869	5324095	TGCAGCTGTTGGGGCTCGGGGCAGAGGTGGACCGAGATCGGAAGAGCGGTTCAGCAGGAATGCCGAGAC	26	G>A	UNI	7.73e-08	2B	686357337	414	0	0	0	0	0	0	0	0	0	0	0	0	0	0	0	0	0	0	0	0
1870	7487495	TGCAGCCAAAACCTTCGACAGAGTTCAGAAGACTGACGAAGCACAAACGTTGTTTCACGGCCGTACCGA	6	C>T	MIN	7.91e-27	2B	686689617	414	0	0	0	0	0	0	0	0	0	0	0	0	0	0	0	0	0	0	0	0
1871	5323906	TGCAGGGCGTCGCGGACCATGTCGAGGGTACAGACCGCGGCGCATGTGGTGACGGCAGCGGCCGAGATC	29	A>G	MIN	2.07e-21	2B	687103219	414	0	0	0	0	0	0	0	0	0	0	0	0	0	0	0	0	0	0	0	0
1872	1197335	TGCAGCTCGACGGGTGGGTGTGCGGCGGGTTCACGCCCCACGGTGCGTAGTCCACGCGGGACATGGAGA	16	G>T	MIN	3.36e-25	2B	688612006	414	0	0	0	0	0	0	0	0	0	0	0	0	0	0	0	0	0	0	0	0
1873	3953690	TGCAGCCGCGTTGGCAGTACACGGCGCCTGCCTTGTTGCGTGGAATCCGAGATCGGAAGAGCGGTTCAG	28	T>C	MIN	5.56e-16	2B	688830852	414	0	0	0	0	0	0	0	0	0	0	0	0	0	0	0	0	0	0	0	0
1874	15328384	TGCAGCACGGTGACGCCGACGGTGGTGTCGAGCGGGGGGCCGCGGAGGCGGCCGCAGAGGCAGACGCTC	29	G>C	MIN	3.28e-25	2B	688839660	414	0	0	0	0	0	0	0	0	0	0	0	0	0	0	0	0	0	0	0	0
1875	5324600	TGCAGGTGGCCTTCCCGCTGGATCCTCGGGAGCACGTCGAGCAAGCCCTCCTTGTCGTCGTCGGCCGCT	27	G>A	MIN	7.72e-27	2B	688932738	414	0	0	0	0	0	0	0	0	0	0	0	0	0	0	0	0	0	0	0	0
1876	1066100	TGCAGCTCCGCTTGACCTGACCTGACCCCTACCCACGATTTTTGGCCCGTCGTTTCGCAAAGGCCACCA	30	A>C	MIN	4e-24	2B	689604236	414	0	0	0	0	0	0	0	0	0	0	0	0	0	0	0	0	0	0	0	0
1877	1017505	TGCAGTTCTTGAAGGCTCATGGGAGGGAGCTGTTTCTGAGCTGCGGCTCCAACGCCACCGCCGATGCCG	19	T>C	MIN	7.72e-27	2B	690085017	414	0	0	0	0	0	0	0	0	0	0	0	0	0	0	0	0	1	0	0	0
1878	3021738	TGCAGCAGCAGCATGTGTATTCCCTCTTTATTTCCTTCTTTCGCCGAGATCGGAAGAGCGGTTCAGCAG	10	G>C	MIN	2.42e-14	2B	690973012	414	0	0	0	0	0	0	0	0	0	0	0	0	0	0	0	0	0	0	0	0
1879	1090729	TGCAGAGGAAACTGTAGGCAGGTCAGCATGGTGCATGGGAATAGAATCCTGACGACGACGACGAGCCAT	15	A>G	MIN	7.72e-27	2B	690995921	414	0	0	0	0	0	0	0	0	0	0	0	0	0	0	0	0	0	0	0	0
1880	1084411	TGCAGCACATGGTGCAAACACCAATTCAATCATCCAGTACACTGGTAGTACGTGATCCGTAGCATGACT	46	A>T	MIN	7.91e-27	2B	691049062	414	0	0	0	0	0	0	0	0	0	0	0	0	0	0	0	0	0	0	0	0
1881	1160768	TGCAGACATGGGGAACCTGGCGAAGGATACAACGTGTGATGCCAAATCACAAGAGGCTCTTTTACCTGT	56	C>G	MIN	7.72e-27	2B	691214043	414	0	0	0	0	0	0	0	0	0	0	0	0	0	0	0	0	0	0	0	0
1882	1122195	TGCAGGCTCCAGCAGCAGGTCCAAGGAGGTACGCGTAGCCCCTGTAGATCCATCATATGCGGTACAAAG	37	G>A	MIN	7.72e-27	2B	691801725	415	0	0	0	0	0	0	0	0	0	0	0	0	0	0	0	0	0	0	0	0
1883	5325220	TGCAGTAGTCGAGGTCGTCGACCACATCGTCGGTTTCGTAGAGCAGGTCCTTGAGGCGAGCGAGAGACC	33	T>C	MIN	3.36e-25	2B	691801728	415	0	0	0	0	0	0	0	0	0	0	0	0	0	0	0	0	0	0	0	0
1884	3533894	TGCAGCATGTAGATGCACGGGAGGAGGGCGCGGACCTGGCCGAGCCCGAGATCGGAAGAGCGGTTCAGC	6	A>C	MIN	2.88e-13	2B	693863954	415	0	0	0	0	0	0	0	0	0	0	0	0	0	0	0	0	0	0	0	0
1885	1094180	TGCAGCAGGAGCAGCAGCAGGGCTCCGCAGGAGAACCTCCCCCCGCCTCCGAGATCGGAAGAGCGGTTC	23	T>G	MIN	6.77e-15	2B	694097698	415	0	0	0	0	0	0	0	0	0	0	0	0	0	0	0	0	0	0	0	0
1886	5324327	TGCAGGGAGGAATAGACGCCTAATAGGGGTGAGGCAGCGGCCGTGGGGGGAGTGGGCAGCGGAGATCCG	13	A>G	MIN	7.72e-27	2B	694847976	415	0	0	0	0	0	0	0	0	0	0	0	0	0	0	0	0	0	0	0	0
1887	1120361	TGCAGGCGCTGGGCAACATCGCGTTCGCCTACTCGTACTCCATGGTCCTCATAGAAATCCAGGACACGG	10	G>C	MIN	4e-24	2B	698966901	416	0	0	0	0	0	0	0	0	0	0	0	0	0	0	0	0	0	0	0	0
1888	4910227	TGCAGTTTGGCCACCTGCGAGGGGAGCACACCGTAGACGTCGTTGTGGCTGATGTCGAACACGCCGAGC	19	A>G	MIN	7.72e-27	2B	699003342	416	0	0	0	0	0	0	0	0	0	0	0	0	0	0	0	0	0	0	0	0
1889	3952311	TGCAGTGTCGTGCTCTTCTTCAGATCGCGATTATCCGAGATCGGAAGAGCGGTTCAGCAGGAATGCCGA	12	C>T	MIN	1.82e-09	2B	700111059	416	0	0	0	0	0	0	0	0	0	0	0	0	0	0	0	0	0	0	0	0
1890	2294351	TGCAGCCAACTCGAGAGCATGCTCGAGGACGGGAGAGGCACTGACGTCACGTTCCGCGTGGGCAGCCAC	64	G>A	MIN	7.91e-27	2B	701105197	416	0	0	0	0	0	0	0	0	0	0	0	0	0	0	0	0	0	0	0	0
1891	1093534	TGCAGAGTCGGCGGCTACGAGTGGGAGATCAGATTCTACCCGCACGGGCTTAACCAGGACTGTACCGAG	44	C>A	MIN	9.64e-26	2B	701115259	416	0	0	0	0	0	0	0	0	0	0	0	0	0	0	0	0	0	0	0	0
1892	1092733	TGCAGGCCCTTTGTCTCTATCATGCTCAGCGTGAACTTGGCTCTCACCTCTTTGTCTTTGCGGAGGTAG	61	G>C	MIN	1.43e-23	2B	701115415	416	0	0	0	0	0	0	0	0	0	0	0	0	0	0	0	0	0	0	0	0
1893	7352422	TGCAGGGCAAGCTCGAGCCCTGGATCGGTGACCCGACAGGCGCGGACGTCACGTTCCTCATGGGCGGCC	57	T>G	MIN	4.1e-24	2B	701535317	417	0	0	0	0	0	0	0	0	0	0	0	0	0	0	0	0	0	0	0	0
1894	1126338	TGCAGCCCATCCACGAGACGGTCGTTCGGGGGTGGGAGAGCGAGTCCCGCGTCGCGCCCGAGCACCTGC	19	G>C	MIN	4.1e-24	2B	703592547	417	0	0	0	0	0	0	0	0	0	0	0	0	0	0	0	0	0	0	0	0
1895	2281345	TGCAGGTCACCGCCCCAGACGCCATCTCCGCCACTGCCAGTGCGGCGAGCACGGTGAACACGGCGAGCA	34	T>C	MIN	7.72e-27	2B	704460961	417	0	0	0	0	0	0	0	0	0	0	0	0	0	0	0	0	0	0	0	0
1896	1088524	TGCAGTGGAAGCGACTGAAGCCAAGCAGCGACGCCGCACCTCCGTGCTGCTGACTTCTCTTCTCTCCTC	62	T>C	MIN	7.72e-27	2B	707744485	418	0	0	0	0	0	0	0	0	0	0	0	0	0	0	0	0	0	0	0	0
1897	4536336	TGCAGGGCGTGGAGAACGTCGCCGCAATGGAAGATTGGAGGATAGCACCGAGGGGGATCCGAGATCGGA	14	A>G	MIN	7.41e-21	2B	708873049	418	0	0	0	0	0	0	0	0	0	0	0	0	0	0	0	0	0	0	0	0
1898	1058879	TGCAGTTGGGTAATGCACTTGTGATCATTTTTCTTACTCTGCTGTCAGTATCACCGAGATCGGAAGAGC	41	C>T	MIN	9.03e-20	2B	709202474	418	0	0	0	0	0	0	0	0	0	0	0	0	0	0	0	0	0	0	0	0
1899	1220715	TGCAGGTCTGTGCAAAAGGTTGTAAAGTGCGTCCAATAGGGAAATCCTACGTATATGGACCCAAATTTG	32	C>T	MIN	7.72e-27	2B	709551165	418	0	0	0	0	0	0	0	0	0	0	0	0	0	0	0	0	0	0	0	0
1900	1026086	TGCAGCACGAGGCCTACGCGCACATCGCAACGACCATGGCCGAGCGCCCGCGTCGCCAGATGGACTGCC	16	C>T	MIN	3.28e-25	2B	710113909	418	0	0	0	0	0	0	0	0	0	0	0	0	0	0	0	0	0	0	0	0
1901	1281689	TGCAGGAGGCAGAGCGAGCGGCCGTCGGGAGTCAGGGTTGCGCTGGCGCCCGAGCTGCACCCCTGCGGC	26	G>A	MIN	1.7e-22	2B	711181274	418	0	0	0	0	0	0	0	0	0	0	0	0	0	0	0	0	0	0	0	0
1902	2258589	TGCAGACAATCGGCGCACTCATCTGGTGCCAAGTCCCTCGAGCACTGCATCAGCCCATACGTCTCCAGC	31	A>G	MIN	7.72e-27	2B	712054718	419	0	0	0	0	0	0	0	0	0	0	0	0	0	0	0	0	0	0	0	0
1903	1127818	TGCAGGTGACATTGTGCTCTCTGTCGCAGCAAGAGATACATAGTCGCGCCCGAGATCGGAAGAGCGGTT	5	G>A	UNI	2.21e-08	2B	712628165	419	0	0	0	0	0	0	0	0	0	0	0	0	0	0	0	0	0	0	0	0
1904	5325398	TGCAGAAGTCGGTCAGCGTGGGGTGGTGCTGCGGGCGGACGTAGGTGCGGAACTCGGCGGGGTCGAGGT	18	T>C	MIN	1.74e-22	2B	712910281	419	0	0	0	0	0	0	0	0	0	0	0	0	0	0	0	0	0	0	0	0
1905	2275281	TGCAGAGGGATATGATCGACGCAGCCGTGCAAGGAACACTCAACGTGATGAGGTCGTGCGTGAGAGCCG	26	G>A	MIN	7.91e-27	2B	712912239	419	0	0	0	0	0	0	0	0	0	0	0	0	0	0	0	0	0	0	0	0
1906	1136694	TGCAGCGAGTGCGGCTGCTACGACGCGTTCTGCAACTGCTGCTGCCCCTGCATCTCCCACGACGCGCGC	33	A>G	MIN	4e-24	2B	713841693	419	0	0	0	0	0	0	0	0	0	0	0	0	0	0	0	0	0	0	0	0
1907	5325165	TGCAGCTTGAGCGGGCAATTGGCCTGGAACTTGCACTTGGTGAAGTGCGCCTGGTACCTGACCTGGCCC	64	G>C	MIN	7.91e-27	2B	713850862	419	0	0	0	0	0	0	0	0	0	0	0	0	0	0	0	0	0	0	0	0
1908	1114032	TGCAGCGTTGCTTTCTGGACGTATGCTTCGTCTCTCTCTATTTCCGTGACCAGATAATTCCCGTCGTGG	34	T>C	MIN	3.28e-25	2B	714882975	419	0	0	0	0	0	0	0	0	0	0	0	0	0	0	0	0	0	0	0	0
1909	2275318	TGCAGATTCTTCCACAATTGTTAATTCATGCGCCGCGCGAGAGTCGAGAGACAAGGATTATGCGCCTCG	11	C>A	MIN	7.72e-27	2B	714888016	419	0	0	0	0	0	0	0	0	0	0	0	0	0	0	0	0	0	0	0	0
1910	1210780	TGCAGAACAGGAGCTCACACAGTACTGCACTTTTTTATTGGGATATGGGCTGGACTCAGTCCACCAAAG	28	A>G	MIN	3.28e-25	2B	716686515	420	0	0	0	0	0	0	0	0	0	0	0	0	0	0	0	0	0	0	0	0
1911	1132954	TGCAGCTGCTGGGACACGTCGGGCACGCAGAGCACGCCGTGGCCGATCCACCGCGCCGCGTCCCGAGAT	15	A>G	MIN	1.15e-24	2B	717277294	420	0	0	0	0	0	0	0	0	0	0	0	0	0	0	0	0	0	0	0	0
1912	7478653	TGCAGCAGCAGGACCCCGTCGACGGAGTCGAGGACGCAGTGGTTGCTGAAAAGCGGGAGCCGAGATCGG	13	C>T	MIN	2.07e-21	2B	718470122	420	0	0	0	0	0	0	0	0	0	0	0	0	0	0	0	0	0	0	0	0
1913	3023066	TGCAGCCTCGGCGCTCTCAAGGATGTCTCTAGGTTCCGAGATCGGAAGAGCGGTTCAGCAGGAATGCCG	25	T>C	UNI	5.21e-10	2B	718756467	420	0	0	0	0	0	0	0	0	0	0	0	0	0	0	0	0	0	0	0	0
1914	1110604	TGCAGCGCAGGAGAGAGGGAAAGCATGTCAGCATGATAATAAGTGACAAAACAGAAATTTGGTTGGAGG	37	A>G	MIN	7.72e-27	2B	720331496	420	0	0	0	0	0	0	0	0	0	0	0	0	0	0	0	0	0	0	0	0
1915	3941966	TGCAGCCACTTCGGGTCCAACGTCTCGGCATCCTCCAGGTTCGGGACCTCGAAGACCGCCTGCACGTCC	19	A>G	MIN	7.72e-27	2B	720446463	420	0	0	0	0	0	0	0	0	0	0	0	0	0	0	0	0	0	0	0	0
1916	1220082	TGCAGCTCCCCGTAGGGGTCCATGATTCTCGCGAGGCAGAGCGTGTCCAGCAACGCCATGTCCACACTT	26	T>C	MIN	4.1e-24	2B	720471113	420	0	0	0	0	0	0	0	0	0	0	0	0	0	0	0	0	0	0	0	0
1917	7478670	TGCAGACCACCCGCCTAGAGTCGCTGCACTACAAGGGCGGCCTTCCTCCCCGCGGCTCGTCCTTCATCG	11	C>T	MIN	2.76e-26	2B	720539387	420	0	0	0	0	0	0	0	0	0	0	0	0	0	0	0	0	0	0	0	0
1918	7923814	TGCAGCGGCTGATCTCGAGCTGCCCGCGCCTCGCCAGCCTGACGCTGGAGCAGTGCCCGACCATCATCG	60	C>G	MIN	3.28e-25	2B	720539528	420	0	0	0	0	0	0	0	0	0	0	0	0	0	0	0	0	0	0	0	0
1919	3025448	TGCAGCGCGTCGCCCTGGTAGTGAACCATGTTGATCTCCTTCACCCGAGATCGGAAGAGCGGTTCAGCA	11	G>A	MIN	6.94e-15	2B	720823136	420	0	0	0	0	0	0	0	0	0	0	0	0	0	0	0	0	0	0	0	0
1920	3222199	TGCAGTTGCCCTTTGGGGTCCATGATCCTGGCGAGACAGAGCGTCTCCAGCGACGAGACGACCACCCCT	5	T>C	MIN	1.4e-23	2B	721101539	420	0	0	0	0	0	0	0	0	0	0	0	0	0	0	0	0	0	0	0	0
1921	3024212	TGCAGCTGTCCTTTGGGGTCCATGATCCTGGCGAGGCAGAGCGTCTCCAGCGACGCCATGGACACGGTT	50	C>G	MIN	7.72e-27	2B	721230722	420	0	0	0	0	0	0	0	0	0	0	0	0	0	0	0	0	0	0	0	0
1922	5323588	TGCAGCGGCATCGGCAGCGGCTGCGTGGCAAGGCGCCACCGCTGCCTCCGAGATCGGAAGAGCGGTTCA	21	T>G	UNI	1.59e-16	2B	721412893	421	0	0	0	0	0	0	0	0	0	0	0	0	0	0	0	0	0	0	0	0
1923	3950116	TGCAGTGCGTGGTGGCGCACCTGTGGCGCAGCATGACCAAGGCGCGCGGGCTCGATGGCGGGGAGACCA	28	C>G	MIN	7.91e-27	2B	722241598	421	0	0	0	0	0	0	0	0	0	0	0	0	0	0	0	0	0	0	0	0
1924	1067512	TGCAGTCTGGTAGTCCTTGACGCGTGCTTATATGCACAAGATCAACACGTGTTTTGGTGCGGATCAGCA	31	A>G	UNI	3.28e-25	2B	724561361	421	0	0	0	0	0	0	0	0	0	0	0	0	0	0	0	0	0	0	0	0
1925	4911230	TGCAGGCAGGTGTACCTATCGCCGCCCGTGCCGTGCTCATGGCAGCCGTCGCACTTGAACTCGGCCTGG	17	A>G	MIN	3.28e-25	2B	724617338	421	0	0	0	0	0	0	0	0	0	0	0	0	0	0	0	0	0	0	0	0
1926	1127985	TGCAGGCGGTGGCCTTACTGTGAGCGCGCCCGCGCGGCGGCACCGAACGATCCAGCAACGCAGCGCCCG	16	A>C	MIN	1.15e-24	2B	725531066	421	0	0	0	0	0	0	0	0	0	0	0	0	0	0	0	0	0	0	0	0
1927	7352850	TGCAGGGGATGGCGGTGGAGAAGCTCGTGTGGTGACCGCTCGATCGAGGCCGCAAGACTAGCCGTGGTG	15	T>C	MIN	4.87e-23	2B	725669617	421	0	0	0	0	0	0	0	0	0	0	0	0	0	0	0	0	0	0	0	0
1928	1125803	TGCAGCAGGGCGGGGCGGGCAGTCTATCTTCCTCTGATCCTCCGCACTGTTTATGCTGTGCGATAGATA	31	C>G	MIN	7.72e-27	2B	725774219	421	0	0	0	0	0	0	0	0	0	0	0	0	0	0	0	0	0	0	0	0
1929	1078740	TGCAGGGGATGGCGGTGGAGAAGCTCGTGTGGTGATCAATATATGGAAGCTGCGCGCCTTGGCCATTCA	52	C>T	MIN	4e-24	2B	725776658	421	0	0	0	0	0	0	0	0	0	0	0	0	0	0	0	0	0	0	0	0
1930	2289553	TGCAGGATCTTTTCTACTCTCGATTTTGTTCTCTTGTCACCTGGCACATTTTGTTCTCTCCGATCATGC	56	T>C	MIN	7.91e-27	2B	726067845	421	0	0	0	0	0	0	0	0	0	0	0	0	0	0	0	0	0	0	0	0
1931	7336162	TGCAGCTGCCGCTGAGATTGAGAGACAACAACCAATAACCATAGACAATGCATGCATAGGTTAATTAGT	10	G>C	UNI	7.91e-27	2B	727022795	422	0	0	0	0	0	0	0	0	1	0	0	0	0	0	0	0	0	0	0	0
1932	2327893	TGCAGCTCCGTCATCGTCGTCGTCGTCCTCGCTGCCCGTGGAAGCGATCAACTCGAGTGATCCGACGCC	12	A>G	MIN	1.7e-22	2B	727967037	422	0	0	0	0	0	0	0	0	0	0	0	0	0	0	0	0	0	0	0	0
1933	7926053	TGCAGGCGCAGCTCCGCCGATGACCATGGCGAGGCACGAGGCCATGGTGTCGTTATCCAGTTCGGCGTG	53	T>C	MIN	1.7e-22	2B	727991247	422	0	0	0	0	0	0	0	0	0	0	0	0	0	0	0	0	0	0	0	0
1934	1073799	TGCAGTATATCTTCTGAATTTGCGGTTGCCGCTTCACCGCACCTCTTGAATTTGTGATTGTTTTCTGTT	35	A>G	MIN	4.99e-23	2B	728413035	422	0	0	0	0	0	0	0	0	0	0	0	0	0	0	0	0	0	0	0	0
1935	1133518	TGCAGGCTAACATGGATGGTGAACGTTGAAAGCTAATCTTAATTCTTGTCGCCGAGATCGGAAGAGCGG	47	G>C	UNI	1.07e-18	2B	729060663	422	0	0	0	0	0	0	0	0	0	0	0	0	0	0	0	0	0	0	0	0
1936	1017157	TGCAGACGAAGAAGCAGTTCATCTACGGCAGCGTCTCCACCCTCATCAAGCTCGTTCCGAGATCGGAAG	42	T>G	MIN	2.07e-21	2B	729350394	422	0	0	0	0	0	0	0	0	0	0	0	0	0	0	0	0	0	0	0	0
1937	1146070	TGCAGGCGACGAACGCCAGCACGCACTTGCGCGGCGCATGAAGAGCTCACGGTGGGTTCAATTTGTATG	20	A>G	MIN	7.72e-27	2B	729718754	422	0	0	0	0	0	0	0	0	0	0	0	0	0	0	0	0	0	0	0	0
1938	1065567	TGCAGACGTCGTACCTGAGCACGAGGTGCAGCGGGCAGTCCATGTCGGAGACGAGCCCGCCGCAGACGA	22	G>C	MIN	3.36e-25	2B	730513599	422	0	0	0	0	0	0	0	0	0	0	0	0	0	0	0	0	0	0	0	0
1939	1209134	TGCAGCCACGTGTGGATCCCTCCCACCTTTGCTCCAGCCGCCTCAACTCACAGCTAGACCACACAAAAA	57	A>G	MIN	4.87e-23	2B	732775798	423	0	0	0	0	0	0	0	0	0	0	0	0	0	0	0	0	0	0	0	0
1940	4002222	TGCAGGTCGCGAGGGAGCGGCGAGAAAGTCCCGATCGCGGCGCGCGATCGAGAAGCGTCGGTCACCGAG	6	T>C	MIN	7.72e-27	2B	733123935	423	0	0	0	0	0	0	0	0	0	0	0	0	0	0	0	0	0	0	0	0
1941	1070359	TGCAGTTGTGATGAAAACGCAGAATATACTATTCTAGTGGTGCATTATTACCCCGCATTATCACGGCAG	37	T>G	MIN	1.7e-22	2B	734418830	423	0	0	0	0	0	0	0	0	0	0	0	0	0	0	0	0	0	0	0	0
1942	1028885	TGCAGACTGCACCGACAGAGATGAATATAGAGTTTGCGGACGTACAGGAGAGGATGGCGGATCTCGGAG	29	G>C	MIN	3.28e-25	2B	734497720	423	0	0	0	0	0	0	0	0	0	0	0	0	0	0	0	0	0	0	0	0
1943	4911131	TGCAGATGGTCGACGCGCTCCGCCTCACCGTGCCGTCCCTCCTCGCCTTCGTCCGCTCCCTCCCCTCCG	14	G>A	MIN	3.28e-25	2B	736582445	424	0	0	0	0	0	0	0	0	0	0	0	0	0	0	0	0	0	0	0	0
1944	3961314	TGCAGGTTTTGTTACCTCTCGGATCCATTGATCCGAGATCGGAAGAGCGGTTCAGCAGGAATGCCGAGA	26	A>G	UNI	9.65e-07	2B	736583490	424	0	0	0	0	0	0	0	0	0	0	0	0	0	0	0	0	0	0	0	0
1945	4910852	TGCAGATGGTCGACACGATCCGCCTCACTGTGCCGTTCCTCCTCGCCTTCCTCCGCACCCTCCCCTCCG	28	T>C	MIN	4e-24	2B	736653132	424	0	0	0	0	0	0	0	0	0	0	0	0	0	0	0	0	0	0	0	0
1946	3959838	TGCAGCACGTACTCACCACCCACGCTGTTGGCCCGAGATCGGAAGAGCGGTTCAGCAGGAATGCCGAGA	30	G>C	UNI	2.21e-08	2B	737347222	424	0	0	0	0	0	0	0	0	0	0	0	0	0	0	0	0	0	0	0	0
1947	1061741	TGCAGTGCAGATCAGCACATTATTAACACAGACGGTGTCTCTCGGACTAGATCCTTCCAGCAGCTTTTG	42	C>T	MIN	4e-24	2B	737527475	424	0	0	0	0	0	0	0	0	0	0	0	0	0	0	0	0	0	0	0	0
1948	3020786	TGCAGAGATATGGCTTAATTACACCTGTGGTTCTTCACCGAGATCGGAAGAGCGGTTCAGCAGGAATGC	7	A>G	UNI	1.86e-09	2B	739030173	424	0	0	0	0	0	0	0	0	0	0	0	0	0	0	0	0	0	0	0	0
1949	3937196	TGCAGCTCCACCCAACTCTCAGCTCAGCTCAGCTCAACTCCGAGATCGGAAGAGCGGTTCAGCAGGAAT	13	A>C	MIN	1.53e-10	2B	739030176	424	0	0	0	0	0	0	0	0	0	0	0	0	0	0	0	0	0	0	0	0
1950	1202803	TGCAGTTAAGACGGACGGATGTAGTGGCTCGTAGCTAGTAGGCCGTACCACGTAGGACGTGGTACGTAC	35	T>G	MIN	3.28e-25	2B	739060778	424	0	0	0	0	0	0	0	0	0	0	0	0	0	0	0	0	0	0	0	0
1951	1094274	TGCAGCACGAGCCCCTTCTCGCCGAACCACTCCCGATCGGCAATGAACACCGCTCCGTACCTGGAGGAA	29	C>G	MIN	4e-24	2B	740428824	424	0	0	0	0	0	0	0	0	0	0	0	0	0	0	0	0	0	0	0	0
1952	4009190	TGCAGCTGGATTACTCGGCGGAGCCGCAGAGGATCGCCGATTCGACGGTGGTTCCGACGGTGTTGGAAT	34	C>T	MIN	4.1e-24	2B	740428827	424	0	0	0	0	0	0	0	0	0	0	0	0	0	0	0	0	0	0	0	0
1953	1666905	TGCAGTACATCCTCGACCACATCGGTGCGAGGCTGGCGGGCTAGAAGGGACGGCTGATGTGGATCGCCG	68	G>A	MIN	7.91e-27	2B	740722460	424	0	0	0	0	0	0	0	0	0	0	0	0	0	0	0	0	0	0	0	0
1954	3023409	TGCAGTACCATCAAATCCAACACCCAATGGAACGACCGAGATCGGAAGAGCGGTTCAGCAGGAATGCCG	19	A>G	UNI	2.21e-08	2B	742833682	425	0	0	0	0	0	0	0	0	0	0	0	0	0	0	0	0	0	0	0	0
1955	1048391	TGCAGTTACCTGTTGCGTTCGGTGATGTGTGAACCCATTTAGACACATAGAGATTCCAGCATCACGTCC	5	T>C	MIN	3.28e-25	2B	744471620	425	0	0	0	0	0	0	0	0	0	0	0	0	0	0	0	0	0	0	0	0
1956	1020140	TGCAGACGTGGCCGTGAATGGCGATGACGAGGAACGCACGTGGACGTGGGTGCTGGACGTGGAGAAGGC	28	G>A	UNI	3.28e-25	2B	746289415	426	0	0	0	0	0	0	0	0	0	0	0	0	0	0	0	0	0	0	0	0
1957	1094754	TGCAGCGGTTAGTTTAGCACGTCGTGATTCGTGACGCGAGATGCCATGGCAGCCGTCAAGTGCGACCAT	14	T>C	MIN	7.72e-27	2B	746847461	426	0	0	0	0	0	0	0	0	0	0	0	0	0	0	0	0	0	0	0	0
1958	1036128	TGCAGCTAGTGGACGGGTCCCGCCGTCGTCGTCGTTGCTATCTTATCCCTCTCCGTGTGTGACGCCCGA	58	G>A	MIN	3.28e-25	2B	747722952	426	0	0	0	0	0	0	0	0	0	0	0	0	0	0	0	0	0	0	0	0
1959	1147034	TGCAGAAGTTTGGACCCATGCATGCAGGCGCCATCCGTCCATGCATCATCGTATCATTCACAGGCCACT	50	G>A	UNI	7.72e-27	2B	748547111	426	0	0	0	0	0	0	0	0	0	0	0	0	0	0	0	0	0	0	0	0
1960	1070004	TGCAGCATGAGGGTTCACCATCTGCATGTGCTCACCTACATGGAGAAAGCGGCCTCGGCGTCTTCTTCG	31	T>C	MIN	2.12e-21	2B	748643792	426	0	0	0	0	0	0	0	0	0	0	0	0	0	0	0	0	0	0	0	0
1961	1174987	TGCAGATCGTACCTATCCGCCGCGACAAGCAGCTGCGTCCACTGCCACATCGCATCTTCACCATCTCCC	37	T>G	MIN	7.91e-27	2B	749052316	426	0	0	0	0	0	0	0	0	0	0	0	0	0	0	0	0	0	0	0	0
1962	1078290	TGCAGAGCTGATGTCCGTAGGGGAAGTGCAAAGACGTACCGATGCACAACACCTTGTATGTTCCGAGAT	39	C>T	UNI	6.08e-22	2B	750210952	426	0	0	0	0	0	0	0	0	0	0	0	0	0	0	0	0	0	0	0	0
1963	2283390	TGCAGGTGCTGCACCTCGTGTGCTGCGTCTGCCGCGGCACCGAGGTCTTGACCGTCGACGCCCACATGT	26	G>C	MIN	3.28e-25	2B	750393602	426	0	0	0	0	0	0	0	0	0	0	0	0	0	0	0	0	0	0	0	0
1964	1091346	TGCAGATGGTTTCGGTATCCTGTGCTGGAGTATATGCTCGCCAGTGTGCGCACGCACGCGAGGGCGGTG	41	C>T	MIN	7.72e-27	2B	750782002	426	0	0	0	0	0	0	0	0	0	0	0	0	0	0	0	0	0	0	0	0
1965	2291922	TGCAGCTTCCTGCTGTTGGACGCAACGATCCAAAACAGTTAGGGTTTTCTTCCAATCGAGAAAGGAAAC	53	A>G	MIN	7.72e-27	2B	752406921	427	0	0	0	0	0	0	0	0	0	0	0	0	0	0	0	0	0	0	0	0
1966	1089091	TGCAGGTGCGCGTGCTTTCCTTCTGGATTTCAGTTGAGGAAATTTGATCCTTTTCATCTCTTGGGCATA	28	T>G	UNI	7.91e-27	2B	752514324	427	0	0	0	0	0	0	0	0	0	0	0	0	0	0	0	0	0	0	0	0
1967	1078905	TGCAGGTGCTGAGCAACAAGAAGTTCAAGAGCGCCACGCATAGGGTGGTGAGAAGGCCGAGATCGGAAG	35	C>A	MIN	9.03e-20	2B	752538583	427	0	0	0	0	0	0	0	0	0	0	0	0	0	0	0	0	0	0	0	0
1968	991502	TGCAGTACGAAGGTGATGCAGTTGGCGTCCTCGTGCGCGCTGCTGCCGTTGTTCTCGTCGGCTGTCGCC	56	G>A	MIN	7.91e-27	2B	752721816	427	0	0	0	0	0	0	0	0	0	0	0	0	0	0	0	0	0	0	0	0
1969	3026713	TGCAGACTCCATGGATCCGCCAGGGAATCCGCGCTCCGAGATCGGAAGAGCGGTTCAGCAGGAATGCCG	33	C>G	MIN	5.34e-10	2B	752764421	427	0	0	0	0	0	0	0	0	0	0	0	0	0	0	0	0	0	0	0	0
1970	1113956	TGCAGTTGCTCAGCAACAAGAAGTTCAAGAGCGCCACGCACAGGGTGGTGAGGTGGCCGAGATCGGAAG	5	T>G	MIN	1.1e-18	2B	753176691	427	0	0	0	0	0	0	0	0	0	0	0	0	0	0	0	0	0	0	0	0
1971	1204404	TGCAGGCCATAGGCGCCCTCGTCGGCACCGGAAGCGACAACCAGAAGGAGAAGTGGGAGGAAAACCGCC	17	C>G	MIN	3.28e-25	2B	754439490	427	0	0	0	0	0	0	0	0	0	0	0	0	0	0	0	0	0	0	0	0
1972	999397	TGCAGCTTGGACAGCAGCTCGGAGATCTGCTCCTCTGAGATGGACGGCGAGCTCCCGGCGCGCCGCGTG	35	T>C	MIN	7.72e-27	2B	754972292	427	0	0	0	0	0	0	0	0	0	0	0	0	0	0	0	0	0	0	0	0
1973	4540790	TGCAGCACACCACATAGCTCCGCCAGTGGCCGAGATCGGAAGAGCGGTTCAGCAGGAATGCCGAGACCG	5	C>T	UNI	9.42e-07	2B	755100189	427	0	0	0	0	0	0	0	0	0	0	0	0	0	0	0	0	0	0	0	0
1974	4910125	TGCAGGTTCCGCCGCTTGTAGCCGACCAGGCGCCGCGACGGCCGAGATCGGAAGAGCGGTTCAGCAGGA	26	C>G	MIN	1.22e-11	2B	755527558	427	0	0	0	0	0	0	0	0	0	0	0	0	0	0	0	0	0	0	0	0
1975	1337355	TGCAGTTGTAAGAGCAGAGAGTTTGCAGACAGTGACGCCGTCCACGGCGATTTCCACGCTCCGCCAAAA	25	C>T	MIN	7.72e-27	2B	756357239	428	0	0	0	0	0	0	0	0	0	0	0	0	0	0	0	0	0	0	0	0
1976	1131740	TGCAGCTTGATTGTATGTTTGTTGTATCAGGGCACCTCGTCTCTTTTGGCCACCTCGTGTGTTTTGTTC	64	T>C	MIN	4e-24	2B	756421362	428	0	0	0	0	0	0	0	0	0	0	0	0	0	0	0	0	0	0	0	0
1977	5324926	TGCAGCTCCCCGTGGACGACGAGGACAGGTCGTCGATGACGTAGGCGATGGCGTTCCACCAGAGGAGGG	36	T>C	MIN	7.72e-27	2B	756886617	428	0	0	0	0	0	0	0	0	0	0	0	0	0	0	0	0	0	0	0	0
1978	1072596	TGCAGACTGAGCATGGGTATGGAGGTGGTTGTGATGCCGACGTGCAGCCGAGATCGGAAGAGCGGTTCA	5	A>G	MIN	6.94e-15	2B	756912486	428	0	0	0	0	0	0	0	0	0	0	0	0	0	0	0	0	0	0	0	0
1979	1196701	TGCAGAGAGCTGTGGAGGCAGAGCAACTACGGAGAACTTGTGGGCACGTCCAACGGCATACTCTGCCTG	25	A>C	MIN	7.72e-27	2B	756932865	428	0	0	0	0	0	0	0	0	0	0	0	0	0	0	0	0	0	0	0	0
1980	5582666	TGCAGCTGATCGGGACGTGCAATGGTCTTCTCTGCCTGTGCGACAACAAGACGGCTCCCGAGATCGGAA	13	G>C	MIN	2.52e-20	2B	757041129	428	0	0	0	0	0	0	0	0	0	0	0	0	0	0	0	0	0	0	0	0
1981	3064497	TGCAGGCTACTAGGGGGCCGCATGTATGGTACCGCTCTGTCCCGACGCCACAGCTCTTTGTAGCTCGTC	17	C>G	MIN	7.91e-27	2B	757041132	428	0	0	0	0	0	0	0	0	0	0	0	0	0	0	0	0	0	0	0	0
1982	2288958	TGCAGGAGTGCTCGATATGTGGTCATTACAGACATAAAGGCATGTGGTCATCATCCAACAACACGGTGA	22	T>G	MIN	7.72e-27	2B	757041597	428	0	0	0	0	0	0	0	0	0	0	0	0	0	0	0	0	0	0	0	0
1983	3951073	TGCAGCATGTGCTGCTCTACGTGGGCGCCGACATGCCGCCCTTTGACGCCATTCTCCAGTCCCTCCGAG	7	T>C	MIN	4e-24	2B	758239425	428	0	0	0	0	0	0	0	0	0	0	0	0	0	0	0	0	0	0	0	0
1984	3385512	TGCAGGTACACGGGGAAGTCGGAGTTGTTTGTCACCAGCACTGCGCCGAGATCGGAAGAGCGGTTCAGC	35	C>G	MIN	1.94e-15	2B	758334506	428	0	0	0	0	0	0	0	0	0	0	0	0	0	0	0	0	0	0	0	0
1985	992231	TGCAGCTTGCCGTTGTGCCCCTCGCTGGTGCCATGGCCGCTCAGGTGCCCCTGGGTGCGCCCGTGTGCG	23	G>A	MIN	7.91e-27	2B	758431850	428	0	0	0	0	0	0	0	0	0	0	0	0	0	0	0	0	0	0	0	0
1986	1014605	TGCAGGCTTTCTTGCGGGGCCATGTACGTAGTAGCCTAGTAGGCACGGCATGTGGCAATTAATGAGGTG	43	C>T	MIN	3.36e-25	2B	759487590	428	0	0	0	0	0	0	0	0	0	0	0	0	0	0	0	0	0	0	1	0
1987	1087937	TGCAGGCGTACGTGGCGGAAGGAAAAAGTCAACAGGCGGCGTGCGTGCGCGTTTCGGTCTTGAATTTGT	61	G>C	UNI	7.72e-27	2B	760145274	428	0	0	0	0	0	0	0	0	0	0	0	0	0	0	0	0	0	0	0	0
1988	1221834	TGCAGAAGCTCATCACCGAATCCACCACATCTCCCGATGACGATGGCGGCAAGCCGTGCACCGTGCAGC	55	G>C	MIN	7.91e-27	2B	760151801	428	0	0	0	0	0	0	0	0	0	0	0	0	0	0	0	0	0	0	0	0
1989	1096819	TGCAGCGCACGAAGCATCATTCAGGATGAATGACATGGCATGGCATGATGAACACGAAGCCAGGTGGAG	53	A>G	MIN	7.72e-27	2B	760709955	428	0	0	0	0	0	0	0	0	0	0	0	0	0	0	0	0	0	0	0	0
1990	1022282	TGCAGTCCCCATGCCGCCTCCGAACGGAGCTCTTCTGCATCCAGTTCCTGGGCCGCCGCCTTCAGCACC	20	C>T	MIN	7.72e-27	2B	761393163	429	0	0	0	0	0	0	0	0	0	0	0	0	0	0	0	0	0	0	0	0
1991	1042533	TGCAGTCGTGCGAGGGCCATGGTGGAATTGTTGGAAATGCAGTGAAATACAGTCAGCCTGGTAGAAACA	15	G>T	MIN	3.28e-25	2B	762046537	429	0	0	0	0	0	0	0	0	0	0	0	0	0	0	0	0	0	0	0	0
1992	1366134	TGCAGTGTGTTCTTGACGTGATGTTGTTGCCGTGCGTGCTCTCCACTTGCTCGGTTGCTCCGACAGTGT	31	G>A	MIN	7.72e-27	2B	762068493	429	0	0	0	0	0	0	0	0	0	0	0	0	0	0	0	0	0	0	0	0
1993	1126642	TGCAGGCAGATGAGGGCGGAGCACGGGCTAGTGCGGCAAGAAAGTTGTTGAGCCCGCGTTCCGAGATCG	6	C>T	MIN	1.4e-23	2B	762089587	429	0	0	0	0	0	0	0	0	0	0	0	0	0	0	0	0	0	0	0	0
1994	1077897	TGCAGCTAAACGGATGAAGCTTCAAGTACTAAATTCTTCTCATCAATTTTAGAAAGATAACCTCCGAGA	13	A>T	MIN	1.4e-23	2B	762092993	429	0	0	0	0	0	0	0	0	0	0	0	0	0	0	0	0	0	0	0	0
1995	1009859	TGCAGCGGCGGAGTCTGGGTTTTGACAACAGCCACGACCTTCTGTCCCGCTTCATGGCCTCGGACGTCG	12	G>C	MIN	7.72e-27	2B	763340819	429	0	0	0	0	0	0	0	0	0	0	0	0	0	0	0	0	0	0	0	0
1996	1695585	TGCAGAACTGATGGCCCTGTTAAATCATATATGTGGGCAGAAATCCGTGAGGGGCGAGGCGGACGTGCT	16	C>G	MIN	7.72e-27	2B	772580108	430	0	0	0	0	0	0	0	0	0	0	0	0	0	0	0	0	0	0	0	0
1997	1128281	TGCAGAGCAAGAAATCCATGGTCAGGGCGCTCTACAACCTGAGCCTCACCAACCAGGCCACCGAGATCG	17	A>G	MIN	4.99e-23	2B	772583535	430	0	0	0	0	0	0	0	0	0	0	0	0	0	0	0	0	0	0	0	0
[truncated: 6,236 more rows]

## Sheet: Table_S4
	Table S4. Characteristics of 11117 silicoDArT markers identified with DArTseq analysis, positions on reference genome (IWGSC RefSeq v 2.1), and marker-trait associations (MTAs). Grain yield (GY) was associated as % of standard (GY%), BLUPs, and yield scored at single locations (DED, KBP, KRZ, MOB, NAD, POB, RAH and STH). MTAs with days to heading (DTH), tousand kernel weight (TKW), logding (LGD) …
Nr	Marker	Marker sequence	Mappingscoretype	Mapping E-val	Chrom	Pos	Linkeage block	GY%_A1	GY_BLUP_A1	GY_DED_A1	GY_KBP_A2	GY_KOH_A2	GY_KRZ_A2	GY_NAD_A1	GY_RAH_A1	GY_SMH_A2	GY_STH_A1	DTH_A1	LDG_A1	LDG_A2	PH_A1	PH_A2	TKW_A1	TKW_A2
1	1089771	TGCAGAGAATAGAGGAGGGGAGGTATAGTATACTACCTTGACAAAGACTGCGGCGCTGGCTCCGAAGCC	MIN	7.91e-27	1A	1160153	1	0	0	0	0	0	0	0	0	0	0	0	0	0	0	0	0	0
2	1252654	TGCAGCACGAGGAGACGAGGAGCCATCAGCACAAGAAATGAGTACTGAAGGGTCCTCCTGGTTACCCAA	UNI	6.94e-15	1A	1810806	1	0	0	0	0	0	0	0	0	0	0	0	0	0	0	0	0	0
3	3939550	TGCAGGTGGGACGCCTTACCAGGCAATATTGAGCACCTCACATCGCTCAAGGAACTGGAAATCGAAGGG	MIN	1.74e-22	1A	2580229	1	0	0	0	0	0	0	0	0	0	0	0	0	0	0	0	0	0
4	3958152	TGCAGCTGCACTGTGTGCCAACAGCCCGCCATGGCAGAGTGCGGATGCTGACAGCACGAACATGATGGC	UNI	7.91e-27	1A	2584331	1	0	0	0	0	0	0	0	0	0	0	0	0	0	0	0	0	0
5	1251432	TGCAGCACCGACGGTGCATGCTTCCACCGACAATATGAGCATCCCATCCGCTGCCGTGCTCGCCGAGAT	MIN	2.59e-20	1A	3141591	1	0	0	0	0	0	0	0	0	0	0	0	0	0	0	0	0	0
6	4009408	TGCAGGTCAAGATTATAGCCCTACCATGTTATTCTTAACATCCCACTGCTGACCACTGCCCACCGAGAT	MIN	6.08e-22	1A	3181875	1	0	0	0	0	0	0	0	0	0	0	0	0	0	0	0	0	0
7	1130983	TGCAGGTCATGATGATAGCCCTACCATGTTATTCTTAACATCCCACTGCTGACCACTGTCCACCGAGAT	MIN	2.59e-20	1A	3181875	1	0	0	0	0	0	0	0	0	0	0	0	0	0	0	0	0	0
8	1032449	TGCAGAATTGCAAAGAAATGAGAAAAATGAGGCAGTTTATCCAGTGCCAGTTTTAGCTAACATGTAGAA	MIN	4.99e-23	1A	3764863	1	0	0	0	0	0	0	0	0	0	0	0	0	0	0	0	0	0
9	4395958	TGCAGTGTCGAAGCTGGACGAGGGCAGTGCGCCGAGATCGGAAGAGCGGTTCAGCAGGAATGCCGAGAC	UNI	7.92e-08	1A	4968391	1	0	0	0	0	0	0	0	0	0	0	0	0	0	0	0	0	0
10	3947128	TGCAGTTGCTCTAGATCGAGAATTGTTAGGGCCTGCGGCGTAGGGTGAGAACCCGAGATCGGAAGAGCG	MIN	3.15e-19	1A	5197377	1	0	0	0	0	0	0	0	0	0	0	0	0	0	0	0	0	0
11	1077302	TGCAGTGTACATCTCGGCCAACCTGAAAGTCATTGAGACTTTTGTTATCACTAGGTTTTACCGAGATCG	MIN	1.43e-23	1A	5595391	1	0	0	0	0	0	0	0	0	0	0	0	0	0	0	0	0	0
12	982015	TGCAGGAAGCGATGCGATTGTAATACGGGATGAATATCATCAGCGAGTTACGATCCAGGCAGACCGAGA	MIN	3.36e-25	1A	5915708	1	0	0	0	0	0	0	0	0	0	0	0	0	0	0	0	0	0
13	4261359	TGCAGTGTACAACTCGGACGAGTTATCGGGACCGAGATCGGAAGAGCGGTTCAGCAGGAATGCCGAGAC	UNI	7.92e-08	1A	7206248	2	0	0	0	0	0	0	0	0	0	0	0	0	0	0	0	0	0
14	3935791	TGCAGCAAAGCCCGATGAACGATCACCGCTATTCACCGAGATCGGAAGAGCGGTTCAGCAGGAATGCCG	UNI	5.34e-10	1A	7206317	2	0	0	0	0	0	0	0	0	0	0	0	0	0	0	0	0	0
15	1126005	TGCAGGTGCTGTTCCTAATCGCTCCATCATGCTACATACATACATTGCGCGCTTGTTTGCCGAGATCGG	MIN	4.1e-24	1A	7520585	2	0	0	0	0	0	0	0	0	0	0	0	0	0	0	0	0	0
16	1020308	TGCAGTTCACCTGTGTTGGAGGAGTTTCTTCCGAGTGTTCCAATGGCGGAGCTGGTGGCCGCCATGGCC	MIN	4.1e-24	1A	7528943	2	0	0	0	0	0	0	0	0	0	0	0	0	0	0	0	0	0
17	1077847	TGCAGCTCCGAGGCCACTGTTTCAATTCGTGCACCGACCAACTTGGCGCACAAGCCCACGATTTCTCTG	MIN	1.74e-22	1A	7597613	2	0	0	0	0	0	0	0	0	0	0	0	0	0	0	0	0	0
18	994323	TGCAGCTCCGAGGCCACTGTTTCAGTTCGTGCACCGACGAACTCGGCGCACAAGCCCACGATTTCTCTG	MIN	7.91e-27	1A	7597613	2	0	0	0	0	0	0	0	0	0	0	0	0	0	0	0	0	0
19	2351729	TGCAGGTGCAGCTGATCATGGCATCGATCAAGAGGCAAATCTGTGGTAGTGTGGCTGTGCTGGCTGCCG	UNI	7.91e-27	1A	7688525	2	0	0	0	0	0	0	0	0	0	0	0	0	0	0	0	0	0
20	2275375	TGCAGTCGGATCTCACTAGTCCGTACGCCCGTGCCTCGCTCTTGGCAATCGATATGTCCATGAGTTCCA	MIN	7.91e-27	1A	8236316	2	0	0	0	0	0	0	0	0	0	0	0	0	0	0	0	0	0
21	1045015	TGCAGTTGGTGGTGTCGGTTTGGAAGGAGGTACGACTCTGTCTTTCTCCTCTGAACGCAAGGTGTTTGT	MIN	7.91e-27	1A	8411496	2	0	0	0	0	0	0	0	0	0	0	0	0	0	0	0	0	0
22	996865	TGCAGATGCCGATGCTGACGGTGTGCGCCGCCGCGGGCAACGCGGCGTCTCTGGGGCTGTCTCTGGCGC	UNI	1.1e-18	1A	8616644	2	0	0	0	0	0	0	0	0	0	0	0	0	0	0	0	0	0
23	3534261	TGCAGCTTAGGGTATGCCCTCATCGGCATAAGCAAGGGCCGAGATCGGAAGAGCGGTTCAGCAGGAATG	UNI	1.26e-11	1A	8626960	2	0	0	0	0	0	0	0	0	0	0	0	0	0	0	0	0	0
24	1283038	TGCAGACTATTGAGCTAGATGGCGCCGTGAAATGGTCTGAGGTCAGTTGGGATGCCCTTCGCATGGCCC	UNI	1.86e-09	1A	8635364	2	0	0	0	0	0	0	0	0	0	0	0	0	0	0	0	0	0
25	980410	TGCAGGAGAGACCTGAATTTCCTGACCAGATCCTGCGCCGACTCCATGGAAGACCGAGATCGGAAGAGC	MIN	9.03e-20	1A	8656323	2	0	0	0	0	0	0	0	0	0	0	0	0	0	0	0	0	0
26	2327700	TGCAGCCGCGGCCAAACACATGCCACACGGAGCTCCATCTGGCTTTCGATCCAGCAGTCCCGTCCCATT	MIN	7.91e-27	1A	9117060	2	0	0	0	0	0	0	0	0	0	0	0	0	0	0	0	0	0
27	3032740	TGCAGGTAGTCCTCCTCGCTCGAGCTCTTCCTCTTCGCCGAGATCGGAAGAGCGGTTCAGCAGGAATGC	MIN	4.38e-11	1A	9117631	2	0	0	0	0	0	0	0	0	0	0	0	0	0	0	0	0	0
28	1267221	TGCAGATCATTGATCGAGAGGAGGAAGGAGCGGAGTGAAAGAATTCATCAAATCGGTGGTCATGCAACG	MIN	7.91e-27	1A	9163995	2	0	0	0	0	0	0	0	0	0	0	0	0	0	0	0	0	0
29	1107257	TGCAGATATTCATGTGTCATCGTCAAATATAAATACAGTACACTATAGACAAGTGTCTTCTTCTTTTTT	MIN	7.91e-27	1A	9470140	2	0	0	0	0	0	0	0	0	0	0	0	0	0	0	0	0	0
30	3023230	TGCAGGTTAATTTGAGCCCAAATTCATGCATGCCTGCTTGCCGAGATCGGAAGAGCGGTTCAGCAGGAA	MIN	4.38e-11	1A	9658294	2	0	0	0	0	0	0	0	0	0	0	0	0	0	0	0	0	0
31	1114279	TGCAGGTGGTTGAGTGTGCATCCCCAGCCCTAGCCCCAGCCCCAACCACACATGATACTTGTAGTGATC	MIN	5.34e-10	1A	10591243	2	0	0	0	0	0	0	0	0	0	0	0	0	0	0	0	0	0
32	1013527	TGCAGGCAAGTGGCTGCTGCCCCTCCAGCCATGGGAGCAGCAGACGCGTAGGAATCCGAGATCGGAAGA	MIN	7.41e-21	1A	10624438	2	0	0	0	0	0	0	0	0	0	0	0	0	0	0	0	0	0
33	1207191	TGCAGTCTCTATTGTTTGCTGAATTTGTTTGATGGGCTGAGGCCCATGCTAGCTGGTTTGGGTGTACCG	MIN	7.91e-27	1A	10747773	2	0	0	0	0	0	0	0	0	0	0	0	0	0	0	0	0	0
34	1108323	TGCAGAATACTCGGCTACGATGTGCCCAAAGGCACCACCGTTCTCGTCAATGTTTGGGCCATCTCTAGA	MIN	7.91e-27	1A	11496745	3	0	0	0	0	0	0	0	0	0	0	0	0	0	0	0	0	0
35	3949882	TGCAGTTCTGCACACAATGATAGCTATACATACCGAGATCGGAAGAGCGGTTCAGCAGGAATGCCGAGA	UNI	2.27e-08	1A	11610470	3	0	0	0	0	0	0	0	0	0	0	0	0	0	0	0	0	0
36	3064386	TGCAGAAATTATTGCGTGAGCAAATTTTCGCACGGAAGAACAGGTCCGAGATCGGAAGAGCGGTTCAGC	UNI	1.99e-15	1A	11790413	3	0	0	0	0	0	0	0	0	0	0	0	0	0	0	0	0	0
37	1268115	TGCAGTGTAATTTTGAGAAGCCCACTCCGTTTCCTTTCTTTCTTAATCCATGGGAATTTGCCCACCATT	UNI	7.91e-27	1A	11852115	3	0	0	0	0	0	0	0	0	0	0	0	0	0	0	0	0	0
38	1000928	TGCAGTTGCTGCTGTTGCAGCGGCGACAGTGGATCCGAGTTGCACATGTTGGTATTGAACAACAAATGA	MIN	7.91e-27	1A	12127711	3	0	0	0	0	0	0	0	0	0	0	0	0	0	0	0	0	0
39	5323790	TGCAGACATAGACGATCTTGCAGGCGGGGTTGTCGGCGACGGAGGCCGAGATCGGAAGAGCGGTTCAGC	MIN	1.99e-15	1A	12916212	3	0	0	0	0	0	0	0	0	0	0	0	0	0	0	0	0	0
40	1672035	TGCAGGAGGAATCACTTAGATTTGCAAATCTATGGATCTGCAAAAACGAAATATTTGTATGAAGAGATC	MIN	7.91e-27	1A	13270612	3	0	0	0	0	0	0	0	0	0	0	0	0	0	0	0	0	0
41	3026425	TGCAGACAGATCGTGCCTAATCGGGAAGGGAATAGATTTGGAGCCGAGATCGGAAGAGCGGTTCAGCAG	UNI	2.42e-14	1A	13453724	3	0	0	0	0	0	0	0	0	0	0	0	0	0	0	0	0	0
42	1254322	TGCAGGTGATCCAGCGAGACCACCATCGTCGTCGGCATTTCTGAAGCTCTGAGCTGAGCTGAACCTTTT	UNI	2.12e-21	1A	13795445	3	0	0	0	0	0	0	0	0	0	0	0	0	0	0	0	0	0
43	2253321	TGCAGGTGATCGACCGAGGCGAGACCATCGTTAGCATTCCTGAAGCTCTGAACTGATGAAACCTTGGTT	UNI	3.37e-06	1A	13795445	3	0	0	0	0	0	0	0	0	0	0	0	0	0	0	0	0	0
44	1022291	TGCAGTACAGGAAGCAGTTCCTGAGATCACCTGGCAAGTCATGGTAGCTCAGATTAAGTATAGCTTGGA	MIN	7.91e-27	1A	13942309	3	0	0	0	0	0	0	0	0	0	0	0	0	0	0	0	0	0
45	1219904	TGCAGCTTAACCTCAAGGGTGTTGGACACTTAATTCACCTAAGGTACCTTGGTCTATCAGGTACCAAAA	MIN	7.91e-27	1A	14024637	3	0	0	0	0	0	0	0	0	0	0	0	0	0	0	0	0	0
46	4439800	TGCAGATTGAGGTCGGGTTTGCCTGTTGGGCCGAGATCGGAAGAGCGGTTCAGCAGGAATGCCGAGACC	UNI	2.76e-07	1A	14561662	3	0	0	0	0	0	0	0	0	0	0	0	0	0	0	0	0	0
47	1120483	TGCAGAGGAAGTTGTTCGGCGGTTTGTGGTCATGCAGAAAGCCAGAGCCCAACCCGAGATCGGAAGAGC	MIN	8.46e-14	1A	14736731	3	0	0	0	0	0	0	0	0	0	0	0	0	0	0	0	0	0
48	1118912	TGCAGTTGAGAAGGAACCAGCACAAGAGTATCACATCCGAGAGGAACCACATGCAGTTGAGGAAGAACC	MIN	7.91e-27	1A	15125867	3	0	0	0	0	0	0	0	0	0	0	0	0	0	0	0	0	0
49	1126276	TGCAGTTGGAGAAATGAAGGAGGGTTAACTCGTGCATGTGGTGGGCACCGAGATCGGAAGAGCGGTTCA	UNI	1.63e-16	1A	15299205	3	0	0	0	0	0	0	0	0	0	0	0	0	0	0	0	0	0
50	1001137	TGCAGTGCACCGCGAAGGAGCGGACAGAAAGACCCACCATGTCGGATGTTATTGACTTGCTAGACGGCA	MIN	7.91e-27	1A	15367407	3	0	0	0	0	0	0	0	0	0	0	0	0	0	0	0	0	0
51	1102916	TGCAGGAAAATACTCAATTGCACTGCGGCAGAGGGCCAGGCCCATTGCCTATGTGCGAGACGTGCAACC	MIN	7.91e-27	1A	15479083	3	0	0	0	0	0	0	0	0	0	0	0	0	0	0	0	0	0
52	3028141	TGCAGCTTGCTATCGTTGCTCTCCGCAGCGTCCATGGATAGCACCGAGATCGGAAGAGCGGTTCAGCAG	UNI	2.42e-14	1A	15510260	3	0	0	0	0	0	0	0	0	0	0	0	0	0	0	0	0	0
53	3024016	TGCAGGTTCGATCGAGTTCGCCATCCCATCAGATTACACACCGAGATCGGAAGAGCGGTTCAGCAGGAA	UNI	1.03e-12	1A	15699296	3	0	0	0	0	0	0	0	0	0	0	0	0	0	0	0	0	0
54	4396464	TGCAGGTTCCATCGAGTTCGCTATTGCTCATGTCCCATTCCATCAGATTACACACCGAGATCGGAAGAG	MIN	1.1e-18	1A	15699490	3	0	0	0	0	0	0	0	0	0	0	0	0	0	0	0	0	0
55	1090506	TGCAGCAACTAGGTATGGAAATGTGGCCAGCATGATGAACGGCTACAAACACCCGAGATCGGAAGAGCG	UNI	3.15e-19	1A	15772711	3	0	0	0	0	0	0	0	0	0	0	0	0	0	0	0	0	0
56	4991756	TGCAGACCCGTGGCCTCCTCGCACGGTGCTGCGCCCCCGCAGGGTGGCGGGCGGAGATGGCGTATGGTC	MIN	7.91e-27	1A	16055564	3	0	0	0	0	0	0	0	0	0	0	0	0	0	0	0	0	0
57	3950546	TGCAGGCAGCAGGCTTCGCAGGTTGAGAATACACAGGACCGAGATCGGAAGAGCGGTTCAGCAGGAATG	UNI	3.37e-06	1A	16092654	3	0	0	0	0	0	0	0	0	0	0	0	0	0	0	0	0	0
58	1115056	TGCAGAGTTTCCCCGATGGTGCGCGCAACTGCTACACGCTACGATCCCTAGTGTCCGAGATCGGAAGAG	MIN	1.1e-18	1A	16150063	3	0	0	0	0	0	0	0	0	0	0	0	0	0	0	0	0	0
59	1311462	TGCAGATGTGGAGCCTGAAGAGGAATGGAGACGACTTCTCCAGCAGCTTGTGCCGAGATCGGAAGAGCG	MIN	3.15e-19	1A	16302945	4	0	0	0	0	0	0	0	0	0	0	0	0	0	0	0	0	0
60	1233012	TGCAGGCGTCCCATTTGAATTAAGAAAACAAACAAGCTCAGTCGTCGGTGTGTTCAACTCCGAGATCGG	MIN	4.99e-23	1A	16325617	4	0	0	0	0	0	0	0	0	0	0	0	0	0	0	0	0	0
61	3939338	TGCAGGCAGGTTTTCTGAAACGGGCCTGCACAGAGTCGAAAACAACCGAGCGGATGGTGATTAGAATAC	MIN	7.91e-27	1A	16372932	4	0	0	0	0	0	0	0	0	0	0	0	0	0	0	0	0	0
62	1106808	TGCAGACTGGCACACCATCGGCAGAAGGAATTGAGAGCGTGATGTTCACGTACCGATTCATGGAGGACC	MIN	7.91e-27	1A	18759314	4	0	0	0	0	0	0	0	0	0	0	0	0	0	0	0	0	0
63	1144942	TGCAGCCCATCAACGACAGAGTCTACTTCCCGAAGTGGTACCTCAAAGGCACGCGGGCCAGCCCGAGAT	MIN	1.17e-24	1A	18790139	4	0	0	0	0	0	0	0	0	0	0	0	0	0	0	0	0	0
64	1214918	TGCAGCTTCCCTGGTAGCACGTCGTTGCATCTGGCCGCTCGCAGCGGGGACTTGGATTGCATCCGAGAT	MIN	4.99e-23	1A	18809405	4	0	0	0	0	0	0	0	0	0	0	0	0	0	0	0	0	0
65	991347	TGCAGACTCCCCTGATGCTCGCCGCGATGCACGGCAAGATCGGCTGCGTGGTGAAGCTCCTCCAGGCCG	MIN	7.91e-27	1A	18810030	4	0	0	0	0	0	0	0	0	0	0	0	0	0	0	0	0	0
66	1151033	TGCAGATCAACTTCCGTGATGTCGCTGACCAGGGCCAGGCATGGGGCGGCGGCGTCGGCAGCTTCGGGG	MIN	7.91e-27	1A	18884493	4	0	0	0	0	0	0	0	0	0	0	0	0	0	0	0	0	0
67	1016631	TGCAGCCTCGTTGTTCATCAGAGGATGTTACAACCGTTTGAAATATTTAATTCTTTGGTTGCTAAAGCC	MIN	7.91e-27	1A	18890390	4	0	0	0	0	0	0	0	0	0	0	0	0	0	0	0	0	0
68	1115711	TGCAGCATCGGCCTGTGAACGACGACTAATTCTTCTAACGCGATCCTGCACAAAATTGGTCCGAGATCG	MIN	3.15e-19	1A	18979135	4	0	0	0	0	0	0	0	0	0	0	0	0	0	0	0	0	0
69	1376461	TGCAGAGTCGGTCAAGGCCAGCTCCAAGTCTACCACCCGATAATCTTGTTCCCTGGCATAAGTTGCCCC	MIN	7.91e-27	1A	19123187	4	0	0	0	0	0	0	0	0	0	0	0	0	0	0	0	0	0
70	2276219	TGCAGACTTGGCAAGTGGATGCGTGTATGTATCGAGTAGTTGAGTGAAAATAGGATCAAGCCGAGATCG	UNI	1.43e-23	1A	19725015	4	0	0	0	0	0	0	0	0	0	0	0	0	0	0	0	0	0
71	1071792	TGCAGGCCCGCATGCGCCTATTTGTTGCCTATGTGTGTGAGTGTGTGTGTACTGTGTCGCCATCAGACA	MIN	7.91e-27	1A	21970025	5	0	0	0	0	0	0	1	0	0	0	0	0	0	0	0	0	0
72	1053692	TGCAGAGAAGACTGTCTCGCCTGGTTCCCCACAGCAATGCAAGGATCAGACACCTCTGGGTCAATCGTA	MIN	7.91e-27	1A	22752041	5	0	0	0	0	0	0	0	0	0	0	0	0	0	0	0	0	0
73	2275325	TGCAGCTAGTCTGTGTTCTCGAGAATGTATCATGTGCACCAATCCAATCTGTGCACCCAATGCACCGAG	MIN	8.46e-14	1A	22796568	5	0	0	0	0	0	0	0	0	0	0	0	0	0	0	0	0	0
74	4395843	TGCAGACGGCGGGGGAGCAAACCCTAGCTAGCTTCCGAGATCGGAAGAGCGGTTCAGCAGGAATGCCGA	UNI	1.86e-09	1A	22910554	5	0	0	0	0	0	0	0	0	0	0	0	0	0	0	0	0	0
75	1232958	TGCAGAAACATTTTCGCTTGCTCAGCCTCTCGTAAGGAACCTTCTCTCTGCTTATCTGGTGCAGCTAAA	MIN	7.91e-27	1A	23174330	5	0	0	0	0	0	0	0	0	0	0	0	0	0	0	0	0	0
76	1138426	TGCAGAGGCAATGTCTCGTCTCGTATCAGAAGAAGTAAAGAATGTTTTGCAGGGACCGAGATCGGAAGA	MIN	1.63e-16	1A	23476521	5	0	0	0	0	0	0	0	0	0	0	0	0	0	0	0	0	0
77	1054997	TGCAGTCTGGTTTGCTTGATGACATGTCTGTTCAACATTCAACTGCCACTCCCACTGCCACACAGACTT	UNI	3.36e-25	1A	23537509	5	0	0	0	0	0	0	0	0	0	0	0	0	0	0	0	0	0
78	3532824	TGCAGAACACGGTGACTCGAAGCACCAGCAACCCATCATGTACATTATCCCCGAGGAACTTAAAAACTC	MIN	7.91e-27	1A	23574241	5	0	0	0	0	0	0	0	0	0	0	0	0	0	0	0	0	0
79	3534358	TGCAGAACACGGTGACTCGAAGCACCAGCAACCCATCATGTACATTGTCCCCGAGGAGCTTAAAAACTC	MIN	4.1e-24	1A	23574241	5	0	0	0	0	0	0	0	0	0	0	0	0	0	0	0	0	0
80	1038481	TGCAGTCCTCCTCGCCTGCCAACAGCTGGTCTTGGCCTGATTCTCCCATTGATTTATCTAGCTGATGAA	MIN	7.91e-27	1A	24267828	5	0	0	0	0	0	0	0	0	0	0	0	0	0	0	0	0	0
81	1046847	TGCAGGTCTCTACCACGCCTGCTGCCGCTGCTACCTACGTCATCAAAAACAGCCTATCATCTAGCCAAC	MIN	7.91e-27	1A	24296607	5	0	0	0	0	0	0	0	0	0	0	0	0	0	0	0	0	0
82	3020474	TGCAGAGGATAGATCATATCCATAGGATCTAGTATTACATAATCCGAGATCGGAAGAGCGGTTCAGCAG	MIN	2.42e-14	1A	24547228	5	0	0	0	0	0	0	0	0	0	0	0	0	0	0	0	0	0
83	3534002	TGCAGGGGAACCTGCTCTCCCTTCGACGGCGTGTCCGAGATCGGAAGAGCGGTTCAGCAGGAATGCCGA	MIN	1.86e-09	1A	24549508	5	0	0	0	0	0	0	0	0	0	0	0	0	0	0	0	0	0
84	3954029	TGCAGATAATTTCCCTCTTTTCTCAAGTAGATATTGGTGGAAAACCTCAGGTCAAAGAGAGACCGAGAT	MIN	6.08e-22	1A	24592156	5	0	0	0	0	0	0	0	0	0	0	0	0	0	0	0	0	0
85	1067220	TGCAGATCATTGGAAACCACTTCATCAATCACCGTGCAGCCATAACCGCAGGTGTCCGAGATCGGAAGA	MIN	6.08e-22	1A	26632854	6	0	0	0	0	0	0	0	0	0	0	0	0	0	0	0	0	0
86	1155302	TGCAGGATAGCCAAGGGCGTGGTGGAGGGCCCGTCGCGCAACCTCTTGGAGTCGGTGGCGCAGTCGATC	MIN	7.91e-27	1A	27654874	6	0	0	0	0	0	0	0	0	0	0	0	0	0	0	0	0	0
87	3028025	TGCAGCCAGAGCGTGCGGTAGACGAGGTCCGACTTGAAGTACTCCGAGATCGGAAGAGCGGTTCAGCAG	MIN	2.42e-14	1A	29103753	6	0	0	0	0	0	0	0	0	0	0	0	0	0	0	0	0	0
88	3034422	TGCAGAGTACCTGTTTATCCACTATCATTTTATACTACGGCTCCGAGATCGGAAGAGCGGTTCAGCAGG	MIN	8.46e-14	1A	29333375	6	0	0	0	0	0	0	0	0	0	0	0	0	0	0	0	0	0
89	1082710	TGCAGATTGTGCAGATTCTTAACTAACTCAGTGTTGCTGCCAAACGAAGGTTTCTGTGAGGTTTGATCC	MIN	3.36e-25	1A	29893800	6	0	0	0	0	0	0	0	0	0	0	0	0	0	0	0	0	0
90	1102836	TGCAGAGCGCACGCATACCCAGGCCCCCCTCCCACCCCTTCGGTCCACTGTAGAACGTCCAGCCCTCTT	MIN	7.91e-27	1A	30859229	6	0	0	0	0	0	0	0	0	0	0	0	0	0	0	0	0	0
91	1026677	TGCAGTATTGTTTGGAGAAGAAGGCGACATTATTCATCTAGCTGGAAAAAAAAGGCTGGTTTGACAATG	MIN	7.91e-27	1A	30909944	6	0	0	0	0	0	0	0	0	0	0	0	0	0	0	0	0	0
92	991520	TGCAGGTTGTGCCTAGGGCAGGACGGAACGAGCGGGCTTTTCGGCCCGCTCGTGGCCCGTTAAGGACCG	MIN	1.1e-18	1A	31261712	7	0	0	0	0	0	0	0	0	0	0	0	0	0	0	0	0	0
93	1295857	TGCAGCTCGTCAGGAATGGGTTGGAGCTGCTGCTGCTGCTGCATGCTGCCAGCTCCCGAGATCGGAAGA	MIN	6.5e-09	1A	31926507	7	0	0	0	0	0	0	0	0	0	0	0	0	0	0	0	0	0
94	1767073	TGCAGATTGATGTCAATCGATCAAGACTATTTGGTTAGATATTTCCAAGAGCAATTGATCAGGAGGTAG	MIN	7.91e-27	1A	32129115	7	0	0	0	0	0	0	0	0	0	0	0	0	0	0	0	0	0
95	1160763	TGCAGCTGAATGAAGAAGAGTGATGTTTCCTGAACGTTGTTGATGCAGACCGAGATCGGAAGAGCGGTT	MIN	1.34e-17	1A	32140284	7	0	0	0	0	0	0	0	0	0	0	0	0	0	0	0	0	0
96	1161343	TGCAGGCCACCACGCACCTCCTCACCTTCTCCGCCTCGGCGACGTGCTCCGCCAAAACCCATGTCGGCA	MIN	7.91e-27	1A	32253106	7	0	0	0	0	0	0	0	0	0	0	0	0	0	0	0	0	0
97	1122498	TGCAGCTCCAAGGCAAGGACAAGGCTCATGTTGTGCAGGTCTAGTGGTGAATGTTCTAAAGAAAGTGAT	MIN	4.68e-17	1A	32535848	7	0	0	0	0	0	0	0	0	0	0	0	0	0	0	0	0	0
98	1068747	TGCAGGCATGCGTGCTGAATGAATGAATGAATGAATGAATGAGATGTGCCGAGATCGGAAGAGCGGTTC	UNI	4.68e-17	1A	33302874	7	0	0	0	0	0	0	0	0	0	0	0	0	0	0	0	0	0
99	3022353	TGCAGCTTTAGTCCGAGGCAGCTTCTCCATCTGCTCCGAGATCGGAAGAGCGGTTCAGCAGGAATGCCG	MIN	5.34e-10	1A	34033263	7	0	0	0	0	0	0	0	0	0	0	0	0	0	0	0	0	0
100	1100348	TGCAGACTAGACACGACCAACCCTGGCCACATCCACGTATGAGGACTCCCCATCCCCATCGGCGCCACC	MIN	7.91e-27	1A	36071953	7	0	0	0	0	0	0	0	0	0	0	0	0	0	0	0	0	0
101	1072483	TGCAGTTAGTCAGTTAGTTGTCAACAAATTAATTGATTGAGATGAACGAAGGAGCCGAGATCGGAAGAG	UNI	2.59e-20	1A	36516023	8	0	0	0	0	0	0	0	0	0	0	0	0	0	0	0	0	0
102	3959684	TGCAGTCGAAAAATGACCTTAAATATGTAAGAATCTTACTCCCTCCGAGATCGGAAGAGCGGTTCAGCA	MIN	6.94e-15	1A	37052920	8	0	0	0	0	0	0	0	0	0	0	0	0	0	0	0	0	0
103	1047696	TGCAGTTTGGTAAGCATGCATGCAGACGGTAGGATTGAGGTGGAGATGGAGGGCTGTGCAAAAACCCCG	MIN	7.91e-27	1A	38835205	8	0	0	0	0	0	0	0	0	0	0	0	0	0	0	0	0	0
104	1210851	TGCAGTCTGGAATTTGCACCTGAAACCTAATGCCGTCAGAGTGCGGCAATGGCAACTCCGAGATCGGAA	MIN	1.1e-18	1A	39783993	8	0	0	0	0	0	0	0	0	0	0	0	0	0	0	0	0	0
105	994857	TGCAGGATCAGTTGAAGCTGTTGCAAAGCTGATTCGCTATTTTGCAGGGTCCGAGATCGGAAGAGCGGT	MIN	3.84e-18	1A	40642046	8	0	0	0	0	0	0	0	0	0	0	0	0	0	0	0	0	0
106	3384669	TGCAGACACAAAGAACTCTCTAGTGCACATCTCTCTTGCCGAGATCGGAAGAGCGGTTCAGCAGGAATG	UNI	1.26e-11	1A	41873411	9	0	0	0	0	0	0	0	0	0	0	0	0	0	0	0	0	0
107	1370487	TGCAGATCTACAGAGGAAATCAACTAGTGCGGCTGCACGGACGATCCCGAGATTTGGGGCCGAGATCGG	MIN	4.99e-23	1A	41874083	9	0	0	0	0	0	0	0	0	0	0	0	0	0	0	0	0	0
108	3944402	TGCAGCTGCATTCGCCTGAAGATCGGCTTTGTGGCTCACCGAGATCGGAAGAGCGGTTCAGCAGGAATG	MIN	1.26e-11	1A	43151348	9	0	0	0	0	0	0	0	0	0	0	0	0	0	0	0	0	0
109	1159261	TGCAGAGGATCATGGAGCAGCGTAGATGAGATTAGGAGAAAGCTTTTCCTGTTCATAGAACCGAGATCG	MIN	8.46e-14	1A	43818070	9	0	0	0	0	0	0	0	0	0	0	0	0	0	0	0	0	0
110	1116347	TGCAGTACAAAACCCCACACACCATGTGCAGAGAGCAGAGTGATATTGGTGATCATGCATGAGTCACCG	MIN	9.64e-26	1A	44099425	9	0	1	0	0	0	0	0	0	0	0	0	0	0	0	0	0	0
111	3955378	TGCAGCCTCCCCTCCTCTGCGTCGTTTCCTCCCATGGCGCCGCGCCCGAGATCGGAAGAGCGGTTCAGC	MIN	1.03e-12	1A	44938829	9	0	0	0	0	0	0	0	0	0	0	0	0	0	0	0	0	0
112	1010408	TGCAGAAACAGCGCCTCCAAAACATGGCAGGCAGAGAGCAACACGTCCATGGCTTCCTCCGAGATTGAA	MIN	7.91e-27	1A	46622029	10	0	0	0	0	0	0	0	0	0	0	0	0	0	0	0	0	0
113	1221062	TGCAGTTTCCGAGCAGTTGCTCGTTCGGCTTGGCAAGTTGTTGAGTTAAGATTTAGTAGAAGACCTCAC	MIN	7.91e-27	1A	48771409	10	0	0	0	0	0	0	0	0	0	0	0	0	0	0	0	0	0
114	5411370	TGCAGCGTCTCGTGGAGGTGGTCGTAGCTAAGCTAGCTAGGGATCTGCATGTACGTGTGCATGCTCCGA	MIN	2.76e-26	1A	51809305	11	0	0	0	0	0	0	0	0	0	0	0	0	0	0	0	0	0
115	1213099	TGCAGGCGTCGGTGTCTGGCGCACGGGCACGAGCGAGGGCGGCAAGGAAGCTGTTCAGGGCTTGGTCGG	MIN	7.91e-27	1A	51851419	11	0	0	0	0	0	0	0	0	0	0	0	0	0	0	0	0	0
116	3020618	TGCAGCTAAGTTATGCAGATGATCCTGCTCTGCAACTTCCGAGATCGGAAGAGCGGTTCAGCAGGAATG	MIN	3.6e-12	1A	52063275	11	0	0	0	0	0	0	0	0	0	0	0	0	0	0	0	0	0
117	989382	TGCAGCTCGTATTAATTGGAGCAGATAAGTGGGAGCATGGCCATGGGCGCCGAGATCGGAAGAGCGGTT	MIN	1.63e-16	1A	52511327	11	0	0	0	0	0	0	0	0	0	0	0	0	0	0	0	0	1
118	1074551	TGCAGATAGCATGACTAGCTAGGTTCAGAATAGTTGCCCATGTCTTCCAAATCCCCTGTAGATGGCATG	MIN	4.1e-24	1A	53365564	11	0	0	0	0	0	0	0	0	0	0	0	0	0	0	0	0	0
119	4008708	TGCAGATGGCATGACTAGCTAGGTTCAAAACAGTTGCCCATGTCTTCCAAATCCCCTGTAGATGGCATG	MIN	3.36e-25	1A	53365564	11	0	0	0	0	0	0	0	0	0	0	0	0	0	0	0	0	0
120	2277328	TGCAGCTTCATGGCCTCCATGTTTTCCTCGACCCACTGGTTCGAGACCTCGATTGCCTCGGGGTCTCCC	MIN	3.36e-25	1A	53373078	11	0	0	0	0	0	0	0	0	0	0	0	0	0	0	0	0	0
121	1067022	TGCAGCGAGGAGGAGCATATGCTTGAGACGGAGGCGATCTCAGATTCAAAGACCACATCGTTGAGGAGC	MIN	2.59e-20	1A	53733000	11	0	0	0	0	0	0	0	0	0	0	0	0	0	0	0	0	0
122	987095	TGCAGCTTCTGCCTGTGAGCGATGGCGATCTTGTACGAAGCTCGTCTGGCCCGAGATCGGAAGAGCGGT	UNI	1.63e-16	1A	53874134	11	0	0	0	0	0	0	0	0	0	0	0	0	0	0	0	0	0
123	1113082	TGCAGCCACAAGAGGATCCACAACTCCGTCCAGCCCAATCTCGCCAGCAACGCCCCTGCCGCGCCGAGA	MIN	7.41e-21	1A	55974173	11	0	0	0	0	0	0	0	0	0	0	0	0	0	0	0	0	0
124	1020717	TGCAGGTAGTCCAGCTTCGCCTTCTCCAGTTCCGCCATCACGCGATCCGCCTTGTATATCCGAGATCGG	MIN	4.99e-23	1A	56189710	12	0	0	0	0	0	0	0	0	0	0	0	0	0	0	0	0	0
125	1103933	TGCAGGTCCTCTGCTCTGGCTTGTAGAAGAAAGAGCAGCGCCATGTCCCTGGGGCGTGCTGATGCTCGC	MIN	7.91e-27	1A	56460948	12	0	0	0	0	0	0	0	0	0	0	0	0	0	0	0	0	0
126	1206437	TGCAGTCGCCGACGTGGCTGTAACGGGGAGCTCTGAGCGTGGCTGCATATGCCGAACAGCCGAGATCGG	MIN	1.1e-18	1A	59363439	12	0	0	0	0	0	0	0	0	0	0	0	0	0	0	0	0	0
127	1027124	TGCAGGAGATGCGGCTGCGCGGGGTGGCGTGCCCCGAGGGTGCCCTCGTCGCCGCCATCTGCGCCTTCG	MIN	7.91e-27	1A	60657865	12	0	0	0	0	0	0	0	0	0	0	0	0	0	0	0	0	0
128	3945515	TGCAGGTAATGCGGAGGGACGCGTGCGACGACGGTGACCGAGATCGGAAGAGCGGTTCAGCAGGAATGC	MIN	4.38e-11	1A	62401124	13	0	0	0	0	0	0	0	0	0	0	0	0	0	0	0	0	0
129	1208698	TGCAGCCATGTCCGAACCTCCATGGCGCGCCGCCCCAAGCTCCGCCCCCGTTCGCCTCAACCTCCAGGT	MIN	7.91e-27	1A	66986353	14	0	0	0	0	0	0	0	0	0	0	0	0	0	0	0	0	0
130	1027321	TGCAGATTTTGTGTCAGAGAATGAAACTACTTGGTATATCTTTATTTATGTTGTGGGTGGATTCAACCG	MIN	7.91e-27	1A	67784897	14	0	0	0	0	0	0	0	0	0	0	0	0	0	0	0	0	0
131	2354508	TGCAGTCTGGCATGGATCGAACCCGCCCTGGACGCAAGTTTCCGCCTCTGCTGCGGCCGAGATCGGAAG	MIN	2.12e-21	1A	68038667	14	0	0	0	0	0	0	0	0	0	0	0	0	0	0	0	0	0
132	1060532	TGCAGGCAGATTGCGTTTGAGATTTTGAACCAAGAAGAACAGTACTGCGTTCGCGGTGTTAACCATGTA	MIN	7.91e-27	1A	68580154	14	0	0	0	0	0	0	0	0	0	0	0	0	0	0	0	0	0
133	1393463	TGCAGTGTCGTTGCCGACTTGAGTTTGAACTGAAGGTAGCGGATCAGGTCGATCGTTTATTCCGAGATC	MIN	4.1e-24	1A	73683448	15	0	0	0	0	0	0	0	0	0	0	0	0	0	0	0	0	0
134	3947189	TGCAGGTTCTTCTATACCTCGCGTAGTCAGCCACACCGAGATCGGAAGAGCGGTTCAGCAGGAATGCCG	UNI	5.34e-10	1A	74868881	16	0	0	0	0	0	0	0	0	0	0	0	0	0	0	0	0	0
135	1268021	TGCAGATTCCAAGTCCCATTGATTCTTCTCATCTTCCCTGTATCTCTACCTCTTTCTCCATAGTGCGCT	MIN	1.53e-10	1A	88109511	17	0	0	0	0	0	0	0	0	0	0	0	0	0	0	0	0	0
136	3935961	TGCAGATCCATCATAGAGCTCCGCCGCTCACAAGTCGATCCGAGATCGGAAGAGCGGTTCAGCAGGAAT	UNI	1.86e-09	1A	88419595	18	0	0	0	0	0	0	0	0	0	0	0	0	0	0	0	0	0
137	997358	TGCAGGCGGAGGGGCGGCTGGAGATCGGGCCTCGGGCGGAGTCGGTGACTTGGAGCGAGCAAATCAATC	MIN	5.7e-16	1A	88419789	18	0	0	0	0	0	0	0	0	0	0	0	0	0	0	0	0	0
138	2371213	TGCAGATGATCCAATTAGGACATGTTCAGAAACTACATCATTCCATCCGAGATCGGAAGAGCGGTTCAG	UNI	5.7e-16	1A	92418389	19	0	0	0	0	0	0	0	0	0	0	0	0	0	0	0	0	0
139	3024889	TGCAGCTCGTCTCCGAGTCTCCGTAACAGACTTGATCAGCCGAGATCGGAAGAGCGGTTCAGCAGGAAT	UNI	3.6e-12	1A	92437558	19	0	0	0	0	0	0	0	0	0	0	0	0	0	0	0	0	0
140	986100	TGCAGGATGCATGGCTGCTGTAACTCTGTAGTACGTATTTCCCAGCTACACCTGTGAATCCAGCTTGGT	MIN	7.91e-27	1A	93440172	19	0	0	0	0	0	0	0	0	0	0	0	0	0	0	0	0	0
141	998287	TGCAGGAAAGGAAACTCCCTCCCAAACATATGCGTCTGAATTGTGCATGGCGGTTTGGAAGGAGCGTAT	MIN	7.91e-27	1A	95213624	19	0	0	0	0	0	0	0	0	0	0	0	0	0	0	0	0	0
142	1119237	TGCAGGCAAAGGGCGACGGCGGGGGCGCTTGATTCTATCCAGCACCAACGCCATGGACCGAGATCGGAA	MIN	6.08e-22	1A	96746140	20	0	0	0	0	0	0	0	0	0	0	0	0	0	0	0	0	0
143	3953635	TGCAGGCACAGGTGGAGGAGGAGCTGTAGGAGAGCGGCCGAGATCGGAAGAGCGGTTCAGCAGGAATGC	MIN	1.26e-11	1A	99380682	20	0	0	0	0	0	0	0	0	0	0	0	0	0	0	0	0	0
144	1095019	TGCAGACAGACGTGTGATGCTTGCGACAGCGCACGGGAGGCGGAGGCATGCGAGTGAGAGCCGAGATCG	MIN	6.08e-22	1A	104216976	21	0	0	0	0	0	0	0	0	0	0	0	0	0	0	0	0	0
145	3934543	TGCAGCAGGTCCTCTGAAACAACGGATGTCGGGATCTTGGAGGTCCGAGATCGGAAGAGCGGTTCAGCA	UNI	6.94e-15	1A	106416305	22	0	0	0	0	0	0	0	0	0	0	0	0	0	0	0	0	0
146	1098630	TGCAGCACCGCTGGCAGTCGCGTCTCGCACTACTGTGTGTCCGCTCTTGCAACGACCGAGATCGGAAGA	MIN	7.41e-21	1A	110999750	22	0	0	0	0	0	0	0	0	0	0	0	0	0	0	0	0	0
147	1023496	TGCAGGCGGAGGTGTTCTTCCTTGGGCAACTGAGGCACAGGAACCTGGTGAAGCTCGTCGGGTACTGCT	MIN	7.91e-27	1A	111122051	22	0	0	0	0	0	0	0	0	0	0	0	0	0	0	0	0	0
148	4663828	TGCAGACTTCGATCCAGCCTTGGTCGGGGTCCCAGTCGGGCAACGGCAGGCCGAGATCGGAAGAGCGGT	MIN	3.84e-18	1A	127282365	23	0	0	0	0	0	0	0	0	0	0	0	0	0	0	0	0	0
149	1023370	TGCAGCCGATCCGCCCGACGCAGACGATGCAGATGCGCGGCAGTGTAAGTCATACGTACACAACTGTAG	MIN	7.91e-27	1A	129202450	24	0	0	0	0	0	0	0	0	0	0	0	0	0	0	0	0	0
150	3025810	TGCAGGTCGTCCTCCATGCCTTTCCCACCTCTGATCGCTCAAAGCCGAGATCGGAAGAGCGGTTCAGCA	MIN	1.53e-10	1A	146473405	25	0	0	0	0	0	0	0	0	0	0	0	0	0	0	0	0	0
151	3534257	TGCAGTGCCATACCGCCACCTCATCCGCGCTCCACTACAAGCACCGAGATCGGAAGAGCGGTTCAGCAG	MIN	8.46e-14	1A	150726005	26	0	0	0	0	0	0	0	0	0	0	0	0	0	0	0	0	0
152	1054026	TGCAGCTAACGAAACCCTCGGAAGCACGCCTAACCCGAGACGAAATATGAACATTCGTAATCGGCAAAA	MIN	1.1e-18	1A	151584510	27	0	0	0	0	0	0	0	0	0	0	0	0	0	0	0	0	0
153	3385103	TGCAGGTTGCCTAGCCACGCACGAGCATGGTGGAGTGCAAGGACCGAGATCGGAAGAGCGGTTCAGCAG	MIN	2.42e-14	1A	151698350	27	0	0	0	0	0	0	0	0	0	0	0	0	0	0	0	0	0
154	5340674	TGCAGGCACAGGGGCGCGGCCAGGCGAGGCGGGCTCAACTGCGAGCGTTGGCTAGCGGCGGGCTCAGGC	MIN	7.91e-27	1A	155425702	27	0	0	0	0	0	0	0	0	0	0	0	0	0	0	0	0	0
155	1063674	TGCAGCTACCAGAAGCTATACTTGGGTCAAACATCCCTTCCTCGCACACAAGTCAGCATATAAATTCAA	MIN	7.91e-27	1A	157736658	28	0	0	0	0	0	0	0	0	0	0	0	0	0	0	0	0	0
156	1156258	TGCAGGGATGATCCGTGGTTGTGTCCGCGGAAAGGGTCGGAATTTCCCGAGATCGGAAGAGCGGTTCAG	MIN	5.7e-16	1A	173452816	29	0	0	0	0	0	0	0	0	0	0	0	0	0	0	0	0	0
157	1121695	TGCAGCCTCGCGCAGCGTGCTCCCGAGCCCCCTCGTCCAGGTGCTCCACGAGGAGAGGAGCAACAACGC	MIN	1.74e-22	1A	177029629	30	0	0	0	0	0	0	0	0	0	0	0	0	0	0	0	0	0
158	1089775	TGCAGTCCTATGTGACGCACTCTCTTCAAGTGGAAGCACTGCGAGGAATTGTTTCTATTCCGAGATCGG	MIN	4.99e-23	1A	191795952	31	0	0	0	0	0	0	0	0	0	0	0	0	0	0	0	0	0
159	5338338	TGCAGTCCTCATCATAACTCAGCCCGAACCGAGATCGGAAGAGCGGTTCAGCAGGAATGCCGAGACCGA	UNI	3.37e-06	1A	203933693	32	0	0	0	0	0	0	0	0	0	0	0	0	0	0	0	0	0
160	4018824	TGCAGATCCCAAGTGCCAATCCGCACACAGGGCGACACCTCCGAGATCGGAAGAGCGGTTCAGCAGGAA	MIN	1.53e-10	1A	219478121	33	0	0	0	0	0	0	0	0	0	0	0	0	0	1	0	0	0
161	3385119	TGCAGATCACCAGAACGACGCCGCTGCCGACACCCAACTTCGCCGAGATCGGAAGAGCGGTTCAGCAGG	MIN	4.38e-11	1A	221227051	34	0	0	0	0	0	0	0	0	0	0	0	0	0	0	0	0	0
162	4261901	TGCAGCTCCTCCTTGTCCCGCTCCTTGTCCCAGCTCGCGAACCGAGATCGGAAGAGCGGTTCAGCAGGA	MIN	2.95e-13	1A	240948406	35	0	0	0	0	0	0	0	0	0	0	0	0	0	0	0	0	0
163	991809	TGCAGCAAGTTGCCGATGATCCGATGTTGGCGTGCGCAAGGCAAGCGGACGCCCGAGATCGGAAGAGCG	MIN	3.15e-19	1A	250194139	36	0	0	0	0	0	0	0	0	0	0	0	0	0	0	0	0	0
164	1219338	TGCAGTACTTCGGCGAGTACCAGGGGAAGCTGCGCGCGCTGGTGGGCGCGTCCCAGGCGACGCAGATCG	MIN	7.91e-27	1A	253272294	37	0	0	0	0	0	0	0	0	0	0	0	0	0	0	0	0	0
165	3938220	TGCAGTTATAGACCCAGGGGATGAGGTTCTCCTCTTTGACCCGAGATCGGAAGAGCGGTTCAGCAGGAA	MIN	1.03e-12	1A	289477378	38	0	0	0	0	0	0	0	0	0	0	0	0	0	0	0	0	0
166	1131064	TGCAGCCGCAATTGATTCAGGTCGTTCCTCTTCCCTACCCTCTAGCGACGCCGCCGACGGCAACACGGC	MIN	3.36e-25	1A	289500871	39	0	0	0	0	0	0	0	0	0	0	0	0	0	0	0	0	0
167	1247891	TGCAGGATAGCTCCTGCGGCTCGGACTAGAATCCTCAACTAGTTTGATGTAAAACACTCCGAGATCGGA	MIN	1.74e-22	1A	290818165	39	0	0	0	0	0	0	0	0	0	0	0	0	0	0	0	0	0
168	3945531	TGCAGTACCACGGCCTATGTTTCCACCTCCTCGAGCATTAAACTGGTACACAACATCTTTTACTTTTCC	UNI	6.5e-09	1A	291117922	39	0	0	0	0	0	0	0	0	0	0	0	0	0	0	1	0	0
169	1863164	TGCAGGCATCAGCCAAGAGCCCAGACTTGGAGTACATATCCGCGAGGTTACTCGCGACGAATAGCTCTC	MIN	7.91e-27	1A	293799904	40	0	0	0	0	0	0	0	0	0	0	0	0	0	0	0	0	0
170	4539821	TGCAGCCGCTGTGACGCGGGGTGCGCGGACGTGCAAAGGACCGAGATCGGAAGAGCGGTTCAGCAGGAA	MIN	1.03e-12	1A	296500852	41	0	0	0	0	0	0	0	0	0	0	0	0	0	0	0	0	0
171	1011077	TGCAGCTCTGGGCGCTCCGCATCCCCCGCGAGCTCGCCTCCGCCGTGACCCGCCTGTTTCGCTCCGAGA	MIN	3.36e-25	1A	296500855	41	0	0	0	0	0	0	0	0	0	0	0	0	0	0	0	0	0
172	2328274	TGCAGGTGAAGACCAACAGAGCAGCTTCGCTCGAGGCGGAGGCGAGACGAGCCATAGTCGCCCGAGATC	MIN	1.74e-22	1A	296501656	41	0	0	0	0	0	0	0	0	0	0	0	0	0	0	0	0	0
173	3029421	TGCAGCTGCTCTCCTCTGCTGCGGCCGACTTCGCGCTAGGCCGAGATCGGAAGAGCGGTTCAGCAGGAA	MIN	1.03e-12	1A	296501659	41	0	0	0	0	0	0	0	0	0	0	0	0	0	0	0	0	0
174	1059380	TGCAGCACAACCAACAGTTGCATTGGCCACATTGCTAGACAAGAAAAACCAACGAGCTAAACAGTGCAA	MIN	7.91e-27	1A	299459584	41	0	0	0	0	0	0	0	0	0	0	0	0	0	0	0	0	0
175	3943034	TGCAGCAGCTAGCAGAGACAGAGGGCAACGGAACACACATACGCGTACGCATACGCCGAGATCGGAAGA	MIN	7.41e-21	1A	307225002	42	0	0	0	0	0	0	0	0	0	0	0	0	0	0	0	0	0
176	1307524	TGCAGCAGCTAGCAGAGACAGAGGGCAACGACACACACATACGCGTACGCGTACGCCGAGATCGGAAGA	MIN	6.08e-22	1A	307255581	43	0	0	0	0	0	0	0	0	0	0	0	0	0	0	0	0	0
177	3024305	TGCAGACGCACTGTCCCCGAGTCAACGCACTGCACATGTAGCTCCGAGATCGGAAGAGCGGTTCAGCAG	MIN	2.42e-14	1A	311451379	44	0	0	0	0	0	0	0	0	0	0	0	0	0	0	0	0	0
178	1769781	TGCAGTTTAAGAAGGCCTCGCCGAGCGCAGCGGCAACGGAAGCATCTTGGTCGGACCGAGATCGGAAGA	UNI	7.41e-21	1A	314904426	44	0	0	0	0	0	0	0	0	0	0	0	0	0	0	0	0	0
179	2275167	TGCAGAAACTAGTGCGATTGTTCGAGCCAAGCTAGGAGACGTGTTTCTCTGCTAGTACTCAATAATAAT	MIN	7.91e-27	1A	318598858	45	0	0	0	0	0	0	0	0	0	0	0	0	0	0	0	0	0
180	1103736	TGCAGATCAGAGAAATACGTGTGACGAGGAGCCATGGCATGACCATTCACGGGTGTTCGGGATCTAGCG	MIN	3.36e-25	1A	322145637	46	0	0	0	0	0	0	0	0	0	0	0	0	0	0	0	0	0
181	1229423	TGCAGGTCCCTGGCGCTGGCTGCGCAGGCACCAGGCGGAGGAGGAGAAGGGGCGCGCCGTAGCTCGCAG	MIN	7.91e-27	1A	341077898	47	0	0	0	0	0	0	0	0	0	0	0	0	0	0	0	0	0
182	1231766	TGCAGGTCCCTGGCACTGGCTGCGCAGGCACCAGGTAGAGGAGGAGAAGGGGTGCACCGTAGCTCGCAG	MIN	7.91e-27	1A	341085873	48	0	0	0	0	0	0	0	0	0	0	0	0	0	0	0	0	0
183	1024545	TGCAGGTGCAGTGACGACGATCCATGCGGCTCAACAGAAACGCTGGATGGCTCCGAGGTGCAATCTCCG	MIN	7.91e-27	1A	343951128	49	0	0	0	0	0	0	0	0	0	0	0	0	0	0	0	0	0
184	1220388	TGCAGTAAAATCTCCAATTCCATGTAGCTTCTAGGTTTATTACCATGTCAGCAGCTAGCCGAGATCGGA	MIN	1.74e-22	1A	344953374	49	0	0	0	0	0	0	0	0	0	0	0	0	0	0	0	0	0
185	1149784	TGCAGGGGCGCGGCCAGGAGAGGCTATGCGCACGGGGACACAGATGTCCGAGATCGGAAGAGCGGTTCA	MIN	4.38e-11	1A	345078440	49	0	0	0	0	0	0	0	0	0	0	0	0	0	0	0	0	0
186	1017315	TGCAGATCAGCAAGGGAAGCAGCCAAGAAGGAGATGGAAGGGGACTGCTCGCTGCTGCATGGGGCTCGC	MIN	7.91e-27	1A	354377908	50	0	0	0	0	0	0	0	0	0	0	0	0	0	0	0	0	0
187	2260591	TGCAGGGAAAATAGGGGATCGAGCCCGTGCTCGACAGGAGGGAGCTACGACGCAGGGACGCGGTCAACG	MIN	9.64e-26	1A	358677645	51	0	0	0	0	0	0	0	0	0	0	0	0	0	0	0	0	0
188	1862587	TGCAGCAGGAACCTGGTCGAAGCAACCGAGCTGCCGAAGCAGAGGAACGCCTGGAAATCCGAGATCGGA	MIN	1.74e-22	1A	359289765	51	0	0	0	0	0	0	0	0	0	0	0	0	0	0	0	0	0
189	1380604	TGCAGGGAAATTCAGATCTCAGCCCGATTCAGCTCACGGTGGCCCAATCTTGCTGGCTTGGAAGGTAGG	MIN	7.91e-27	1A	359966503	51	0	0	0	0	0	0	0	0	0	0	0	0	0	0	0	0	0
190	4261516	TGCAGGAGGCAGTTCGAGACGAAGGATGTCGGGAGGAACCCGAGATCGGAAGAGCGGTTCAGCAGGAAT	MIN	3.6e-12	1A	366077680	52	0	0	0	0	0	0	0	0	0	0	0	0	0	0	0	0	0
191	987913	TGCAGGCCTCGGGCCGTCCTCGCAGCTGCGCCAAGCCGTTGCAGTGACCCGAGATCGGAAGAGCGGTTC	MIN	4.68e-17	1A	374147124	53	0	0	0	0	0	0	0	0	0	0	0	0	0	0	0	0	0
192	1246643	TGCAGGCCTCGGGCCGTCCTCGCAGCTGCGCCAAGCCGTTGCAGTGACCGAGATCGGAAGAGCGGTTCA	MIN	5.7e-16	1A	374147124	54	0	0	0	0	0	0	0	0	0	0	0	0	0	0	0	0	0
193	3952418	TGCAGCTGCGGAAGCACTTCTTTTATCGACCGAGATCGGAAGAGCGGTTCAGCAGGAATGCCGAGACCG	UNI	9.65e-07	1A	375961267	55	0	0	0	0	0	0	0	0	0	0	0	0	0	0	0	0	0
194	1117828	TGCAGTTATCCATGGTGGCCTACGCCGCGGGTGCAAGGAGGGACATTTCGCCGAGATCGGAAGAGCGGT	MIN	3.84e-18	1A	376321905	56	0	0	0	0	0	0	0	0	0	0	0	0	0	0	0	0	0
195	1076929	TGCAGATCAGGCACTTATACGGGTCTCTGCAATCAGCCTTGTTGTGGCCCTTCTCCAAGCATTTGTGAT	MIN	4.1e-24	1A	376341545	56	0	0	0	0	0	0	0	0	0	0	0	0	0	0	0	0	0
196	4544556	TGCAGAACCAGTGGCCTCCTCGTCACGATCCCTTCGAACCACAACGCACAACCGCGAAATTAAACAATC	MIN	7.91e-27	1A	378521062	56	0	0	0	0	0	1	0	0	0	0	0	0	0	0	0	0	0
197	3022291	TGCAGCCCTCTCCCGATCCACCCCTCTTCTCAATCCCCGCAGCCCCCCTTGCTCGATCTTGAGCGCCCC	MIN	3.36e-25	1A	379357964	56	0	0	0	0	0	0	0	0	0	0	0	0	0	0	0	0	0
198	1077686	TGCAGGCAGACGACGACGGAAGAGCAGGTGAGCACGGGGAAGGAAAAACGGAAAGAGACGACCGAGGAG	MIN	7.91e-27	1A	382333878	57	0	0	0	0	0	0	0	0	0	0	0	0	0	0	0	0	0
199	1138246	TGCAGTCGTGTCCAGAAAATCCGCCGTCGTTCGCTTCTTCACCTTCGTCCATTGGATCCAGCCGAGATC	MIN	1.74e-22	1A	387864776	58	0	0	0	0	0	0	1	0	0	0	0	0	0	0	0	0	0
200	985781	TGCAGCCTGATCTGCTCTCTGAACCTTGCGATGAACTCCTCCGCCTTCTTGTCCACCTCGTTCTCGTCC	MIN	7.91e-27	1A	389427325	59	0	0	0	0	0	0	0	0	0	0	0	0	0	0	0	0	0
201	1050073	TGCAGCCTGATGGGTGCGTGTTCATGTATTTGGTCCTTGTGTTGGAGTTGCATGATGAAACATAGATAG	MIN	7.91e-27	1A	393374041	60	0	0	0	0	0	0	0	0	0	0	0	0	0	0	0	0	0
202	5367191	TGCAGCTGCGCTATAGCCTGTAGCTAGCTGCCGAGATCGGAAGAGCGGTTCAGCAGGAATGCCGAGACC	UNI	2.76e-07	1A	401501568	61	0	0	0	0	0	0	0	0	0	0	0	0	0	0	0	0	0
203	2275191	TGCAGTTTGGTCGATCATCAAACGGACGACTGAACCAGACGCTGCATTCTGTCTCCGTGCGCAGACATG	MIN	7.91e-27	1A	404676778	62	0	0	0	0	0	0	0	0	0	0	0	0	0	0	0	0	0
204	1023744	TGCAGTTTTGCAGCTGCCAGCCATGTCAGCAGAACCTCCAGCTCGTCTTGATTCGTGAGCGGCAGGAGA	MIN	4.68e-17	1A	407131591	63	0	0	0	0	0	0	0	0	0	0	0	0	0	0	0	0	0
205	1125918	TGCAGATTGAGACCAGGCGGCCGCATGGAAGAACGATGGATACCATTCAGGGTGGACACGGTCCGAGAT	MIN	2.95e-13	1A	410314916	63	0	0	0	0	0	0	0	0	0	0	0	0	0	0	0	0	0
206	1039050	TGCAGGTTTCCATGCTCTAATAAGGGTTCTAAAATTTGCATCTCTGCTGTGACTGAGTTGGCTTTATCA	MIN	2.12e-21	1A	412082544	64	0	0	0	0	0	0	0	0	0	0	0	0	0	0	0	0	0
207	1127031	TGCAGTCTTTTGGTGGTGGTGAGTGGTGTGCGCGGGGCTGGAGCGGGCTGGAGCGGGCCGAGATCGGAA	MIN	6.08e-22	1A	433806767	65	0	0	0	0	0	0	0	0	0	0	0	0	0	0	0	0	0
208	1089720	TGCAGCCATGTCAGGGGCGATGGAGAGGTCCCATATGCTGACCCCTCCTCCGAGATCGGAAGAGCGGTT	MIN	1.34e-17	1A	434717138	66	0	0	0	0	0	0	0	0	0	0	0	0	0	0	0	0	0
209	1080140	TGCAGTAGTCAATGGAGTCCGCTGAGTTTTTTCCGCTGCAAACACACGGATTGGATCCAACTGACAACA	MIN	3.36e-25	1A	437524541	67	0	0	0	0	0	0	0	0	0	0	0	0	0	0	0	0	0
210	1067853	TGCAGGACAACTGGGATTGGTTCTATATGACCTGCACACAAGGCCAAGAGAAAACAGGTGTTAGTTATG	MIN	7.91e-27	1A	444622998	68	0	0	0	0	0	0	0	0	0	0	0	0	0	0	0	0	0
211	3956100	TGCAGATGTGCCGCCGATTTTCTCTTGGTCGAGCGCGTCGAGGGCCGAGATCGGAAGAGCGGTTCAGCA	MIN	6.94e-15	1A	449092175	69	0	0	0	0	0	0	0	0	0	0	0	0	0	0	0	0	0
212	1019542	TGCAGGGCCTGAAGGTGGAGGAGGAGGACTAGTCGTGTCTAGGGTTGTGGCAAGATTAGCTCCTGTCTT	MIN	7.91e-27	1A	450705380	69	0	0	0	0	0	0	0	0	0	0	0	0	0	0	0	0	0
213	1068263	TGCAGAATCTATCTACAGAAGGAAAAGGAGGGTTCCTGCGACCGCTGCCAAAGGAAAAGAAGCGACCCG	UNI	7.91e-27	1A	454055461	70	0	0	0	0	0	0	0	0	0	0	0	0	0	0	0	0	0
214	980375	TGCAGGATTCCCATAACTCGCAAACTCAATTGCTGAGATGTGTTTTCCCCTTTGGCACCGTAAATGTAC	MIN	7.91e-27	1A	464447020	71	0	0	0	0	0	0	0	0	0	0	0	0	0	0	0	0	0
215	1267529	TGCAGCGTGCACTGTCTCCAATCAATTATGTGCTAGTACAAAGCTCCAAACCGAGATCGGAAGAGCGGT	MIN	1.34e-17	1A	464504196	72	0	0	0	0	0	0	0	0	0	0	0	0	0	0	0	0	0
216	3936610	TGCAGGTTGTCGGCCAGCTCCACGATGTCGACGGCGATGCTCTCCTCCGTCCGCGCCGAGATCGGAAGA	MIN	7.41e-21	1A	465223790	72	0	0	0	0	0	0	0	0	0	0	0	0	0	0	0	0	0
217	1100113	TGCAGCAGAAGAAGCCATGGACGAAAATGATCTTGTACTTGGCCTGCTCCTTCGGGACGCCGAGATCGG	MIN	4.99e-23	1A	465224053	72	0	0	0	0	0	0	0	0	0	0	0	0	0	0	0	0	0
218	1100416	TGCAGGGCCTGGGCATGCTGACGCTCTCGTCCATGTTCCCGACGCCCAAGAGCCAACAGTGCAACTTCA	MIN	7.91e-27	1A	465629399	72	0	0	0	0	0	0	0	0	0	0	0	0	0	0	0	0	0
219	1020335	TGCAGCCGTTCGGCTCGGTGTCCAAGCTCGTCATGCTGCGTGGCAAGAATCAGGTGGGTTCTGTTCTTC	MIN	7.91e-27	1A	467198446	73	0	0	0	0	0	0	0	0	0	0	0	0	0	0	0	0	0
220	1052715	TGCAGATCGGAGTGCCGAAGGGGAAAATCGCATTTTCACCAATGCGGAGGGACATGCGAGAGGAAGAGA	MIN	7.91e-27	1A	468030270	73	0	0	0	0	0	0	0	0	0	0	0	0	0	0	0	0	0
221	1102275	TGCAGACGGGCGAGGTGATATGTTGCAAAAAATGGTAAAAAAAGCACAGTCCGAGATCGGAAGAGCGGT	UNI	1.63e-16	1A	476426741	74	0	0	0	0	0	0	0	0	0	0	0	0	0	0	0	0	0
222	3026226	TGCAGGATGGGCAGTTCGCTGGCAACTAAGGAGCTCAGCAGTCTCCGAGATCGGAAGAGCGGTTCAGCA	MIN	6.94e-15	1A	478593561	75	0	0	0	0	0	0	0	0	0	0	0	0	0	0	0	0	0
223	1240728	TGCAGAATATCATCAAGATCATCTGTGTTGAACATATCCTCTAGCTTAGTCCGAGATCGGAAGAGCGGT	MIN	3.84e-18	1A	478594309	75	0	0	0	0	0	0	0	0	0	0	0	0	0	0	0	0	0
224	1118005	TGCAGATCGCCCCGACCGCACCACACCTGGCGTGTCTCGGAACCGCAGCATCCACATTTACCTTCACAC	MIN	7.91e-27	1A	478601867	75	0	0	0	0	0	0	0	0	0	0	0	0	0	0	0	0	0
225	1226319	TGCAGATCGCCCTGACCGCACCACAGCTGGCATGTCTCGGAACCGCAGCATCCACATTTACCTTCACGC	MIN	2.12e-21	1A	478601867	75	0	0	0	0	0	0	0	0	0	0	0	0	0	0	0	0	0
226	1063183	TGCAGAATGCAGAAATATGTGCCTTGTTTTGGTTGGCTGAGCGGAGCAAGATAAACAAGCAACTGTAGC	MIN	7.91e-27	1A	478604668	75	0	0	0	0	0	0	0	0	0	0	0	0	0	0	0	0	0
227	1063737	TGCAGCCCAACCAAACGCGTCAGAATTCATCTCTGCTAGTGACACTGCACAGCGAACCGAGATCGGAAG	MIN	2.12e-21	1A	480179506	75	0	0	0	0	0	0	0	0	0	0	0	0	0	0	0	0	0
228	1087705	TGCAGAAAGGTGTATGCGAGACGGGGCCTATGTAAGGGACACCGCCAAGGAGATGTGTTCCGAGATCGG	MIN	4.68e-17	1A	482843284	76	0	0	0	0	0	0	0	0	0	0	0	0	0	0	0	0	0
229	1166905	TGCAGAAGTGGCGAGGCGGAGCGCGGCGGCCGAAGATGCACGAGGCGCAACGCGGCCGAGATCGGAAGA	UNI	7.41e-21	1A	484270839	76	0	0	0	0	0	0	0	0	0	0	0	0	0	0	0	0	0
230	1082125	TGCAGGAATAAAGTGGCTACGCTTTTGGGGCCATGGTGTTCCAAGTGTGAACGTATGTGCATACCGAGA	MIN	1.43e-23	1A	488320736	77	0	0	0	0	0	0	0	0	0	0	0	0	0	0	0	0	0
231	1220885	TGCAGTGGAGTAGCAGGAGGGTTCATCCAGCCACACACAAACACTTTGCGCGGAGCTGGGTGGGTGTCA	MIN	7.91e-27	1A	489042682	77	0	0	0	0	0	0	0	0	0	0	0	0	0	0	0	0	0
232	1201132	TGCAGGATGGCAAAATTAGCTTTGAAGAGTTTGTAGCAATGATGAAAACCGAGATCGGAAGAGCGGTTC	MIN	4.68e-17	1A	489308766	77	0	0	0	0	0	0	0	0	0	0	0	0	0	0	0	0	0
233	4989939	TGCAGTCTGTTTGTTTCAGATGCAAAAGCCGAGATCGGAAGAGCGGTTCAGCAGGAATGCCGAGACCGA	UNI	3.37e-06	1A	490957187	77	0	0	0	0	0	0	0	0	0	0	0	0	0	0	0	0	0
234	3937719	TGCAGGAGAGGTCGCCTACCCGCAGGGTTTCTCGACCGATTTGATCCCCCGAGATCGGAAGAGCGGTTC	MIN	1.99e-15	1A	491868717	78	0	0	0	0	0	0	0	0	0	0	0	0	0	0	0	0	0
235	1112507	TGCAGCGAGGGATGGCACTCGGCGAAGTAGGGAAGGCGGAGAAATGGGACTCCGAGATCGGAAGAGCGG	MIN	1.1e-18	1A	492035400	78	0	0	0	0	0	0	0	0	0	0	0	0	0	0	0	0	0
236	1404564	TGCAGTCGTCGTCTCGGTCCAGCAGGATTGAGCATGATGACAAGGACCGAGATCGGAAGAGCGGTTCAG	MIN	5.7e-16	1A	492035403	78	0	0	0	0	0	0	0	0	0	0	0	0	0	0	0	0	0
237	1203934	TGCAGAGAAAGGCTCCCTCCTGACCTACATCAAGTATGCAATATGCTCAGCTAAAGGATCCGAGATCGG	MIN	4.99e-23	1A	494336665	78	0	0	0	0	0	0	0	0	0	0	0	0	0	0	0	0	0
238	3028081	TGCAGTGCCACGGGGCCAACGACGCGTCGAGCGACGCGCTCTCCGAGATCGGAAGAGCGGTTCAGCAGG	MIN	8.46e-14	1A	495033819	78	0	0	0	0	0	0	0	0	0	0	0	0	0	0	0	0	0
239	4010040	TGCAGCTAGCTAGCGCCTGCGTCCTGTCGACAGGGACGGCCTCTGCGATCCGACCTCTGAGCGGGAGGT	MIN	7.91e-27	1A	496325653	79	0	0	0	0	0	0	0	0	0	0	0	0	0	0	0	0	0
240	1031374	TGCAGTCAGATTTTTTTCATTTTTCATAACGAACCAAAGGGACCAAAATAAAGTGATCCGAGATCGGAA	UNI	7.41e-21	1A	498714229	79	0	0	0	0	0	0	0	0	0	0	0	0	0	0	0	0	0
241	1023636	TGCAGGCCGTCGCCACGCCGCGCCTGGAGAATGAGGAGCTCTACAAGAGGGTCCCGAGATCGGAAGAGC	MIN	9.03e-20	1A	502514431	80	0	0	0	0	0	0	0	0	0	0	0	0	0	0	0	0	0
242	1102766	TGCAGTTCCGAGAGAATATTCACACTGATTTTTCCATGACAAGTCATTCAGTCCTCAGCAACAACGACC	MIN	9.64e-26	1A	502521747	80	0	0	0	0	0	0	0	0	0	0	0	0	0	0	0	0	0
243	1091864	TGCAGTAATTCCTGATTGGTAGTAGTTCTAAACAAATACTTGTACTGCCTTATCATATGTCTATCCGAG	MIN	4.99e-23	1A	504159919	80	0	0	0	0	0	0	0	0	0	0	0	0	0	0	0	0	0
244	4009896	TGCAGATTAGCTGCATGCATGGGCATGTGCTGTTAGTCTGTTAGTACGTGCTGGCTAATTGCATGGATG	MIN	3.36e-25	1A	505610441	80	0	0	0	0	0	0	0	0	0	0	0	0	0	0	0	0	0
245	1041189	TGCAGATTAGCTGATGCATGGGCGTGTGCTGTTAGTCTGTTAGTACGTGCTGGCTAATTGCATGGATGT	MIN	7.91e-27	1A	505611670	80	0	0	0	0	0	0	0	0	0	0	0	0	0	0	0	0	0
246	1102497	TGCAGGTTGGTTGGGTTAACGCGTTAGGCGCGTCACACGAATAGCCCCCTTTCGTCCCTTTCATGCAAA	MIN	4.1e-24	1A	506091111	80	0	0	0	0	0	0	0	0	0	0	0	0	0	1	1	0	0
247	1071966	TGCAGCTAGTTTCATTGCGAGACTATGACTTCTCTTGCATAGAAGTTAACTCACCGAGATCGGAAGAGC	MIN	9.03e-20	1A	506852466	81	0	0	0	0	0	0	0	0	0	0	0	0	0	0	0	0	0
248	982053	TGCAGCTTCTCCAGCATCACCTTCATGAACTTCTTGATCTTGGGGCTCGCGTCCTCGCCGAAGACGTTG	MIN	7.91e-27	1A	506997819	81	0	0	0	0	0	0	0	0	0	0	0	0	0	0	0	0	0
249	1121147	TGCAGGCCGCCCCTCCGCCGCACCTCCCACCGCTGGCGTGCAACCTGTACCAGGGGTTGTGGACGTACG	MIN	7.91e-27	1A	516002046	82	0	0	0	0	0	0	0	0	0	0	0	0	0	0	0	0	0
250	1126979	TGCAGCCATGGCTAGCACCGAAAACAAGCAGGTCCTGGTACGCCAGCCGAGATCGGAAGAGCGGTTCAG	MIN	5.7e-16	1A	516028106	83	0	0	0	0	0	0	0	0	0	0	0	0	0	0	0	0	0
251	1062544	TGCAGTGAGAATGACCATATGGGCAGACAAGGGAAGAGAGGTGTGTGTGGTATCTGACACTTAACAGGA	MIN	7.91e-27	1A	517842939	84	0	0	0	0	0	0	0	0	0	0	0	0	0	0	0	0	0
252	3028963	TGCAGAAGAAGGCGTGGAGTGTGGCTCATTTAAAGGCCGAGATCGGAAGAGCGGTTCAGCAGGAATGCC	MIN	1.53e-10	1A	520216346	84	0	0	0	0	0	0	0	0	0	0	0	0	0	0	0	0	0
253	1119613	TGCAGATGGAGCAAAATCTAGTACATTTAGATGCAACAACATCTTTTTTGTTGTAGATGTACCGAGATC	MIN	5.34e-10	1A	520700224	84	0	0	0	0	0	0	0	0	0	0	0	0	0	0	0	0	0
254	1215574	TGCAGCAGAGAAGCTCCATCCTAATCAGCCAGAGGCGGTGGTGGGTGCTGCACCGAGATCGGAAGAGCG	MIN	5.7e-16	1A	521203827	85	0	0	0	0	0	0	0	0	0	0	0	0	0	0	0	0	0
255	1252775	TGCAGGTCTGCGGGTGCGCGGCTTTGGGCGTGCAGAGGAGCAGTGCGGGGGCGGCTCGGAGTGGAAGGC	MIN	7.91e-27	1A	521536011	85	0	0	0	0	0	0	0	0	0	0	0	0	0	0	0	0	0
256	3022792	TGCAGCCTGCAAAACTGTGCCCTTCGCTGCGAAGTCTCCGAGATCGGAAGAGCGGTTCAGCAGGAATGC	UNI	4.38e-11	1A	521745696	85	0	0	0	0	0	0	0	0	0	0	0	0	0	0	0	0	0
257	3022379	TGCAGATGTCAATCACACGTGAAGAAACCCAAGCGAAACCGAGATCGGAAGAGCGGTTCAGCAGGAATG	UNI	1.26e-11	1A	523648003	85	0	0	0	0	0	0	0	0	0	0	0	0	0	0	0	0	0
258	1031714	TGCAGGAGGCAATGCTGGGCAGGCGCTGCAAAAGCATTCAAAAATCAAACTACATGGGTACAGTGCTAT	MIN	7.91e-27	1A	526100187	85	0	0	0	0	0	0	0	0	0	0	0	0	0	0	0	0	0
259	3021308	TGCAGGTCCAAATGACACTGCCATAATCTGGGTGGACCGAGATCGGAAGAGCGGTTCAGCAGGAATGCC	UNI	1.53e-10	1A	529574164	86	0	0	0	0	0	0	0	0	0	0	0	0	0	0	0	0	0
260	7171576	TGCAGCTCCTCCCGCCGCTGCTTCAGCTTCCGAGATCGGAAGAGCGGTTCAGCAGGAATGCCGAGACCG	UNI	9.65e-07	1A	531922894	87	0	0	0	0	0	0	0	0	0	0	0	0	0	0	0	0	0
261	1089286	TGCAGATCGGTTGCGCTGCGTGCATCTCGGCAGAGTGTGGAGGTTCAGATTACAGCGCCGAGATCGGAA	UNI	6.08e-22	1A	532955148	87	0	0	0	0	0	0	0	0	0	0	0	0	0	0	0	0	0
262	1864902	TGCAGGTGCAGCAGCGGCAGGGCGCAAGCGGGAGGCCCGACCCAAGGTAGCGGAGGCGATGTGTTGGGT	MIN	7.91e-27	1A	533885310	87	0	0	0	0	0	0	0	0	0	0	0	0	0	0	0	0	0
263	3951661	TGCAGTCGAATGTACTGGCCCGAGATGTTGTGGTTGGCGCCGAGATCGGAAGAGCGGTTCAGCAGGAAT	MIN	1.53e-10	1A	534459845	87	0	0	0	0	0	0	0	0	0	0	0	0	0	0	0	0	0
264	3533365	TGCAGTCACGCCGCTGAACGCCTCCAAGAAGAACCTCGATATCTCCTGGGGCCCCGTGCCTCAGCCCCA	MIN	1.74e-22	1A	534475142	87	0	0	0	0	0	0	0	0	0	0	0	0	0	0	0	0	0
265	4439507	TGCAGTCACTCCGCTGAACGCCTCCAAGAAGAACCTCGATATCTCCTGGGACCCCGTGTCTCAGCCTCG	MIN	3.36e-25	1A	534475142	87	0	0	0	0	0	0	0	0	0	0	0	0	0	0	0	0	0
266	1104610	TGCAGTTGGTGTAGGTGCATGTGGCAACGGGTCAGGGTCAGAAACTGTGCCCATGGAGGCCAACGGCGT	MIN	7.91e-27	1A	535390412	87	0	0	0	0	0	0	0	0	0	0	0	0	0	0	0	0	0
267	979300	TGCAGCAAATTTCAATAACTTGTCTTAAACCCTCATTTAAATAATGGTACCGAGATCGGAAGAGCGGTT	UNI	2.27e-08	1A	535598267	87	0	0	0	0	0	0	0	0	0	0	0	0	0	0	0	0	0
268	1095318	TGCAGGCTACAAACTCGGCGGGACTTCCGATCTTGTGTGCAACAGTGCGTACGGAGGCAATCGTTTCGG	MIN	3.36e-25	1A	536055307	87	0	0	0	0	0	0	0	0	0	0	0	0	0	0	0	0	0
269	1203788	TGCAGGAAGACGAAGAGGGAGAATCCATCCATCCAAGCTAGTCAACCAGTCTCCGCAGTGCGCATGTGA	MIN	4.1e-24	1A	537008876	88	0	0	0	0	0	0	0	0	0	0	0	0	0	0	0	0	0
270	4990965	TGCAGGCGCAGGCCGAGACGAGACGGGCAGGCGCCATGTGCGAGCAGCGCGCACGTACCCGAGATCGGA	MIN	9.03e-20	1A	537146579	88	0	0	0	0	0	0	0	0	0	0	0	0	0	0	0	0	0
271	1125570	TGCAGCCTCCCTTTCCTTTCCGTTCCTGCTCCGACCGCCGTCGGGTTCCACTCCGAGATCGGAAGAGCG	MIN	2.42e-14	1A	537147434	88	0	0	0	0	0	0	0	0	0	0	0	0	0	0	0	0	0
272	1132774	TGCAGCTCGTGACTTGCGACCCTCCCTTTCCTTTCCGTTCCTGCTCCGACCGCCGTCGGGTTCCACTCC	MIN	1.17e-24	1A	537147454	88	0	0	0	0	0	0	0	0	0	0	0	0	0	0	0	0	0
273	1114788	TGCAGTGCATATGGGCCTTGTAAATAGGGACAACCTTCCGTTGTTCAGGGGCCTAATAAACCCGAGATC	MIN	4.1e-24	1A	538055170	88	0	0	0	0	0	0	0	0	0	0	0	0	0	0	0	0	0
274	1120323	TGCAGTCACGTCGCTTTGCTGTCTGCCGAAGCGGTGCGTCTCTCCCATATGCATGCATGCATCCATTGG	MIN	7.91e-27	1A	539820169	88	0	0	0	0	0	0	0	0	0	0	0	0	0	0	0	0	0
275	1070672	TGCAGGTCCGTGCGTGTAGCATTACTCAGTTTCAAGTGGAGGCCCATTATGTTTCCGATGAACTCCGAG	UNI	9.64e-26	1A	541082263	88	0	0	0	0	0	0	0	0	0	0	0	0	0	0	0	0	0
276	3942539	TGCAGCAATTTTTCTCATAACCAGAGGGTGTCCGCGCAAAAACACCGAGATCGGAAGAGCGGTTCAGCA	MIN	6.94e-15	1A	541514559	89	0	0	0	0	0	0	0	0	0	0	0	0	0	0	0	0	0
277	1110184	TGCAGGTTACCTTTGAGAGCATTATCATCCGAAAAAGTCTTTTACGTTCGCGTTCCATGCACAACGCCA	MIN	3.36e-25	1A	542417335	89	0	0	0	0	0	0	0	0	0	0	0	0	0	0	0	0	0
278	1765595	TGCAGGCGTCGATGAGTGAACAGTGAAAGATGGATGAGAGCTGTGGGAACGTGCATTGCTAACGCCGAG	MIN	9.64e-26	1A	544514915	89	0	0	0	0	0	0	0	0	0	0	0	0	0	0	0	0	0
279	1084858	TGCAGGTGAGGAGGTGTCCGCTGGGGGGCGTGACTCGGTCTCGGAGCGCACTGGCTCCTCCATCTCCAC	UNI	1.43e-23	1A	546647965	90	0	0	0	0	0	0	0	0	0	0	0	0	0	0	0	0	0
280	1100480	TGCAGCAACGTCAGATTAAAACCATGTGGACACAAGTTGGGCAGAGTTGCGTGGATGGATCCGAGATCG	MIN	1.43e-23	1A	547609653	90	0	0	0	0	0	0	0	0	0	0	0	0	0	0	0	0	0
281	983365	TGCAGGTGTACGACGACACATACGCACGGTTGTCAGCACGGAGAATATCACCCTAAACGGGTACTTGGG	MIN	1.17e-24	1A	548508344	90	0	0	0	0	0	0	0	0	0	0	0	0	0	0	0	0	0
282	1099100	TGCAGGTGTACGACGACACATACGCACTGGTTGTCAGCACGGAGAATATCACCCTAAACGGGTACTTGG	MIN	7.91e-27	1A	548508344	90	0	0	0	0	0	0	0	0	0	0	0	0	0	0	0	0	0
283	2289064	TGCAGTGAGAGCTCCTCTCGAGCTGGGTGATGGCTTGGTGTTTGTCGTTTCAAGCGATGATGGGGAACA	UNI	7.91e-27	1A	549620251	90	0	0	0	0	0	0	0	0	0	0	0	0	0	0	0	0	0
284	3570011	TGCAGAATTTGCATGTACGGACTCATTTTCCAGCCAGGAATTCTGCCGAGATCGGAAGAGCGGTTCAGC	MIN	1.99e-15	1A	549711234	90	0	0	0	0	0	0	0	0	0	0	0	0	0	0	0	0	0
285	3025386	TGCAGATCCGCCTCGCTAACTCCCTTCGACCCAATCCTCCGAGATCGGAAGAGCGGTTCAGCAGGAATG	MIN	1.26e-11	1A	550067551	90	0	0	0	0	0	0	0	0	0	0	0	0	0	0	0	0	0
286	1056260	TGCAGCATTGTTGCTGCAAATGACCTGCCTCTGGCTCTTGATCTTGGACTAGAATTTTCTAGAAGCACG	MIN	4.1e-24	1A	550193185	90	0	0	0	0	0	0	0	0	0	0	0	0	0	0	0	0	0
287	1279347	TGCAGCTCTCAGTTGTTTGATCGGCTTCCTTCCTCACAAACCATGCACATGTTGGGCACTCAGCCTGGA	MIN	2.27e-08	1A	550256788	90	0	0	0	0	0	0	0	0	0	0	0	0	0	0	0	0	0
288	3952391	TGCAGCTCCCTTCTGCCAGCACCGCCGTACCAGGCGAGTGCAAGGGCGTGCTGCTCAACTTCGATGACG	MIN	7.91e-27	1A	550519827	90	0	0	0	0	0	0	0	0	0	0	0	0	0	0	0	0	0
289	1301039	TGCAGGTGTCCAAGGGCATCTCTACCCTCAAACTGTTCGTATACATCCGAGATCGGAAGAGCGGTTCAG	MIN	2.42e-14	1A	550826504	90	0	0	0	0	0	0	0	0	0	0	0	0	0	0	0	0	0
290	12683385	TGCAGAAAGAAAACACGGTCTAGTATGAGCCGAGATCGGAAGAGCGGTTCAGCAGGAATGCCGAGACCG	UNI	9.65e-07	1A	551496942	91	0	0	0	0	0	0	0	0	0	0	0	0	0	0	0	0	0
291	1068218	TGCAGACTATGCAAGGAGTAAAAGCGAAAGCCATGGCACCAGCCGCTTGCCACCGCCAACCCAAGACAG	MIN	2.76e-26	1A	551746217	91	0	0	0	0	0	0	0	0	0	0	0	0	0	0	0	0	0
292	5578352	TGCAGGGTGGACGGCAGGCATTGGCTCCATGACCCGAGATCGGAAGAGCGGTTCAGCAGGAATGCCGAG	UNI	3.37e-06	1A	553508429	91	0	0	0	0	0	0	0	0	0	0	0	0	0	0	0	0	0
293	3957202	TGCAGCCGCACTCATATCCGTCGGGGCTCACGATCGGCACCACCGAGATCGGAAGAGCGGTTCAGCAGG	MIN	8.46e-14	1A	553707699	91	0	0	0	0	0	0	0	0	0	0	0	0	0	0	0	0	0
294	3028189	TGCAGCATCGCTTGCATGAGACGACATCACATGCCGCCGCACCGAGATCGGAAGAGCGGTTCAGCAGGA	MIN	2.95e-13	1A	553795272	91	0	0	0	0	0	0	0	0	0	0	0	0	0	0	0	0	0
295	1062316	TGCAGAGAGCTTAGTTGGCTTAAGAGTAAAAATTCAGATAGCAAATCATGTTCAGTTTGTTCCGAGATC	MIN	4.1e-24	1A	553812193	91	0	0	0	0	0	0	0	0	0	0	0	0	0	0	0	0	0
296	994416	TGCAGAACCAAGGACGACAAGTTGCAACAGTTAAATTGTAAGCTAGTAGCTGACGGCAAACACAACAAA	MIN	7.91e-27	1A	554431031	91	0	0	0	0	0	0	0	0	0	0	0	0	0	0	0	0	0
297	4261802	TGCAGTAGTAGCACCTCCTCGGCAGCTCCTCAGGAGGCGCCGAGATCGGAAGAGCGGTTCAGCAGGAAT	MIN	7.92e-08	1A	556082217	91	0	0	0	0	0	0	0	0	0	0	0	0	0	0	0	0	0
298	3021700	TGCAGGGGATTCAACTTAATTTTAACCATGCGTCCTGATGCATCCGAGATCGGAAGAGCGGTTCAGCAG	MIN	2.42e-14	1A	556646432	92	0	0	0	0	0	0	0	0	0	0	0	0	0	0	0	0	0
299	3944551	TGCAGCAAGCAAGTAACTGATCCAAGGCGAGCCAGGAGCGGCCGAGATCGGAAGAGCGGTTCAGCAGGA	MIN	2.27e-08	1A	556938318	92	0	0	0	0	0	0	0	0	0	0	0	0	0	0	0	0	0
300	996067	TGCAGATACACCGCCACCAAACGCACCTCCGCCCGACAGCCACGCTCGCTCCCTGGACCAGGAAGCCCG	MIN	7.91e-27	1A	558774592	92	0	0	0	0	0	0	0	0	0	0	0	0	0	0	0	0	0
301	1078628	TGCAGTGGGTTGAAAGTGTCACTCACGGCAGGGAGCAGCCAGTGAGAATGAAGCTGAAGCCAACTGACT	MIN	7.91e-27	1A	559837259	92	0	0	0	0	0	0	0	0	0	0	0	0	0	0	0	0	0
302	981040	TGCAGATATGGGTATGACCCGAGTGGAGTTTGAAACGGATTCACAGCTCCTGGCGGATGCTCTTGACCC	MIN	7.91e-27	1A	559871751	92	0	0	0	0	0	0	0	0	0	0	0	0	0	0	0	0	0
303	19483817	TGCAGGTCTATGTTCAGGGTCGAAGGCAAGGCGGTGTGTGAGCAGCAGGTCGGATCGGATCGGAGCTGC	UNI	1.74e-22	1A	562717947	93	0	0	0	0	0	0	0	0	0	0	0	0	0	0	0	0	0
304	3025228	TGCAGCTGCGCTCGCGTTGTCTTTAGTATCTCTTGATAATTACACCGAGATCGGAAGAGCGGTTCAGCA	MIN	6.94e-15	1A	563328905	93	0	0	0	0	0	0	0	0	0	0	0	0	0	0	0	0	0
305	1123088	TGCAGCCGCGTGCATGAGGGCGGCCTGGCGGCCAGCCCATCTGTGTGCGCCTCCCAGTGCGAAGCCCTG	MIN	1.43e-23	1A	564930014	93	0	0	0	0	0	0	0	0	0	0	0	0	0	0	0	0	0
306	3936695	TGCAGCCTAACTGTAGTTTGTATCCAAAGCCCGAGATCGGAAGAGCGGTTCAGCAGGAATGCCGAGACC	UNI	2.76e-07	1A	565112541	93	0	0	0	0	0	0	0	0	0	0	0	0	0	0	0	0	0
307	3951977	TGCAGGTCGAGGCTGGCCACGATGCAGAAGATGTCCGAGATCGGAAGAGCGGTTCAGCAGGAATGCCGA	MIN	1.86e-09	1A	565980357	93	0	0	0	0	0	0	0	0	0	0	0	0	0	0	0	0	0
308	985133	TGCAGGTGACTCGTCAGTGAAGGGAAGAAAGAATAAGCAGTCTCTTTTCCCTATTAGAAACTGTAAGCC	MIN	7.91e-27	1A	566321204	94	0	0	0	0	0	0	0	0	0	0	0	0	0	0	0	0	0
309	1106480	TGCAGTGTAGATTTGGGGCCCTCTGGTGTTGTGCGTTGAATTTGTGCTTGCCGAGATCGGAAGAGCGGT	UNI	3.84e-18	1A	566807143	94	0	0	0	0	0	0	0	0	0	0	0	0	0	0	0	0	0
310	3022649	TGCAGAATCCACACAGTGGTGAATAACCGAATACTGAACCGAGATCGGAAGAGCGGTTCAGCAGGAATG	MIN	1.26e-11	1A	569292652	94	0	0	0	0	0	0	0	0	0	0	0	0	0	0	0	0	0
311	1150891	TGCAGCACGGAGCCGCGCCATGCCACGGCGATGTCGCGTCTCCCCATGGCCGCCACTCCCTCGTCCGTC	MIN	7.91e-27	1A	569473408	94	0	0	0	0	0	0	0	0	0	0	0	0	0	0	0	0	0
312	1069323	TGCAGCCGTCTCCCTCCTCGCTATCTCCTCTGCGATGGTTAAAGCGTTGCTGCCGCCACCAGCCGTCTA	MIN	7.91e-27	1A	569477528	94	0	0	0	0	0	0	0	0	0	0	0	0	0	0	0	0	0
313	2253810	TGCAGACTGGAAGTCGATGACGAGATGGACATACGCATATCGGCCGAGGAACTTCTTCCGAGATCGGAA	MIN	2.59e-20	1A	569483748	94	0	0	0	0	0	0	0	0	0	0	0	0	0	0	0	0	0
314	1022753	TGCAGCTCCTTGCTTGCTGCATGCTCACGTAGTCCTGGTGGTTGCATCGGATGCACTGAACCGAGATCG	MIN	1.43e-23	1A	571803075	95	0	0	0	0	0	0	0	0	0	0	0	0	0	0	0	0	0
315	3938685	TGCAGGCGGCGAGTGGACCAAGCGGCAGATCATGCACTGGATCCGAGATCGGAAGAGCGGTTCAGCAGG	MIN	8.46e-14	1A	572951819	95	0	0	0	0	0	0	0	0	0	0	0	0	0	0	0	0	0
316	1014354	TGCAGTGGCTACTAATCCGCGGCGGGTACTGAATTTGCTGGGTCAGATCCATCTCCGAGATCGGAAGAG	MIN	1.63e-16	1A	573354288	95	0	0	0	0	0	0	0	0	0	0	0	0	0	0	0	0	0
317	1125881	TGCAGTTACGGATGGCAGTCATCTGGTCCATGAATCATGACAGAGGCGCCTGCTCCATAAACAGATTCA	MIN	4.1e-24	1A	573968682	95	0	0	0	0	0	0	0	0	0	0	0	0	0	0	0	0	0
318	1098230	TGCAGTTACGGATGGCAGTCATCTGGTCCATGAATCATGACAGAGGCGCCTGCTCCATGAACAAATTCA	MIN	7.91e-27	1A	573968682	95	0	0	0	0	0	0	0	0	0	0	0	0	0	0	0	0	0
319	1217847	TGCAGGCATGTGCCGCAAACAGTAGTCTGTTGAGCTGGGCTCCACGGCCGAGATCGGAAGAGCGGTTCA	MIN	1.63e-16	1A	575668785	95	0	0	0	0	0	0	0	0	0	0	0	0	0	0	0	0	0
320	983655	TGCAGCTTCATGCTGGATGCCAGGTGCTGGCCGAGGTGCGGAAGCTGGTAGACATGTACAAGGACGAGG	MIN	7.91e-27	1A	576443981	96	0	0	0	0	0	0	0	0	0	0	0	0	0	0	0	0	0
321	13881704	TGCAGGATTAGAGCGGAGTAGCAGAGGCAGAGCCGAGATCGGAAGAGCGGTTCAGCAGGAATGCCGAGA	MIN	9.65e-07	1A	579567919	96	0	0	0	0	0	0	0	0	0	0	0	0	0	0	0	0	0
322	3020657	TGCAGCTGCATTTGTTGTCATCTTGACTTCTAGGAATCTGCTCTCCGAGATCGGAAGAGCGGTTCAGCA	MIN	6.94e-15	1A	580322979	96	0	0	0	0	0	0	0	0	0	0	0	0	0	0	0	0	0
323	5342778	TGCAGCCTGAGGTCGGGGAGAGGCTCGACGGCCCAGCCTACGACGACGTCTGCGGCGGCGTCCGAGATC	MIN	4.1e-24	1A	580545314	96	0	0	0	0	0	0	0	0	0	0	0	0	0	0	0	0	0
324	3021329	TGCAGCATTGAGTGAGCATGGAATTAGCATGTTTGATGATCCGAGATCGGAAGAGCGGTTCAGCAGGAA	MIN	1.03e-12	1A	581061313	96	0	0	0	0	0	0	0	0	0	0	0	0	0	0	0	0	0
325	1221207	TGCAGCACAAGTCTCGCTTTCTTCCTTCCTTTGTCTCTCTGGAACCACCTTTTTTTTTGCGCAAACTCT	MIN	2.12e-21	1A	581124802	96	0	0	0	0	0	0	0	0	0	0	0	0	0	0	0	0	0
326	1132858	TGCAGCTGCCATGATCGGCCGATCCATCCTGATCCTCGTCCCCCTCCTCCGAGATCGGAAGAGCGGTTC	MIN	4.68e-17	1A	581578440	97	0	0	0	0	0	0	0	0	0	0	0	0	0	0	0	0	0
327	3025068	TGCAGATTATCACTGCCTAGCCCGACTGGCCGCACACTGGAGCACCGAGATCGGAAGAGCGGTTCAGCA	MIN	6.94e-15	1A	582561156	97	0	0	0	0	0	0	0	0	0	0	0	0	0	0	0	0	0
328	3034508	TGCAGACGGAGCCTTCCACCAAGTTTCTTCACGTGCACCCGAGATCGGAAGAGCGGTTCAGCAGGAATG	MIN	1.26e-11	1A	582982198	97	0	0	0	0	0	0	0	0	0	0	0	0	0	0	0	0	0
329	1102202	TGCAGGTCATTCAGAAATGAAATCTTCTCTGTTGGTGACTGTGGGCCATAGACATTCACCAAGTGGAGA	UNI	7.91e-27	1A	584106035	97	0	0	0	0	0	0	0	0	0	0	0	0	0	0	0	0	0
330	4989894	TGCAGTGGTGCGGCAGTGAAGTCGAACGGGTGAGGCGTGACTGGGGAGGTGGTAGGGACAGGGACGCAC	MIN	7.91e-27	1A	585108728	97	0	0	0	0	0	0	0	0	0	0	0	0	0	0	0	0	0
331	3023800	TGCAGTTTCTTGGTCACCGTGGCCGCCATAAATGACCGAGATCGGAAGAGCGGTTCAGCAGGAATGCCG	UNI	7.92e-08	1A	588443033	98	0	0	0	0	0	0	0	0	0	0	0	0	0	0	0	0	0
332	1015865	TGCAGAGTCCAGATCGTATGACTGAAGGCTGGAGAATTGCAAGACAAGAAGGCTAGCACGGTTAAAACT	MIN	2.76e-26	1A	588695836	98	0	0	0	0	0	0	0	0	0	0	0	0	0	0	0	0	0
333	4009449	TGCAGGTCATCCAGAGGTGAGGCCCCAGGCGCCCGAGATCGGAAGAGCGGTTCAGCAGGAATGCCGAGA	MIN	2.27e-08	1A	589010107	98	0	0	0	0	0	0	0	0	0	0	0	0	0	0	0	0	0
334	1129063	TGCAGTGTGGGAACGGAGAGAGGGAGAGAGATTAGTGAGGAGAGGGACAGAAAAGGAAGAAGGGTGTTG	MIN	7.91e-27	1A	589176629	98	0	0	0	0	0	0	0	0	0	0	0	0	0	0	0	0	0
335	1040464	TGCAGATCGTGGCTTGACCAAACTAAACTAGAGCTTCAAAGCCGCAACGTGAACCTGCACGTTTCTGGC	MIN	7.91e-27	1A	589714339	98	0	0	0	0	0	0	0	0	0	0	0	0	0	0	0	0	0
336	995676	TGCAGGGCGTGCACATGGTGAACTGCTCCTACAACAGCCTGTGGATGGGCCAGTTCGTACGCCCGAGAT	MIN	1.17e-24	1A	589944127	98	0	0	0	0	0	0	0	0	0	0	0	0	0	0	0	0	0
337	7344167	TGCAGGTGAAGCTTCGACATGAGCAGAGGCGGATGGTCTTCGAGTGGAGATGGAGCCGAGATCGGAAGA	MIN	3.15e-19	1A	590095116	98	0	0	0	0	0	0	0	0	0	0	0	0	0	0	0	0	0
338	4404988	TGCAGGTGAAGCTTCGACATGAGCAGAGGCGGACCGTCTTCGCGTGGAGATGGAGCCGAGATCGGAAGA	MIN	7.41e-21	1A	590102910	98	0	0	0	0	0	0	0	0	0	0	0	0	0	0	0	0	0
339	1124599	TGCAGGCGTCATCGTCGCTGAAGATTTTCACCTGGCAGTGCCTCCATCTCCTCGCACCGAGATCGGAAG	MIN	1.1e-18	1A	590163356	98	0	0	0	0	0	0	0	0	0	0	0	0	0	0	0	0	0
340	1159592	TGCAGAGAAGAGAGAGGCAGAGTACAACCAACAAAAGAAGCGACTTCCGAGATCGGAAGAGCGGTTCAG	UNI	9.65e-07	1A	590657126	98	0	0	0	0	0	0	0	0	0	0	0	0	0	0	0	0	0
341	3029185	TGCAGCAAGTACATCATCGAGCCGAACGACTACACCGACCGAGATCGGAAGAGCGGTTCAGCAGGAATG	UNI	1.26e-11	1A	590694573	98	0	0	0	0	0	0	0	0	0	0	0	0	0	0	0	0	0
342	1098140	TGCAGTCAGTATGGTACGGACGGGCAGGTCGGCGTTGGGGATGCCAACCGAGATCGGAAGAGCGGTTCA	UNI	3.6e-12	1A	591036540	98	0	0	0	0	0	0	0	0	0	0	0	0	0	0	0	0	0
343	3960898	TGCAGGATGAGCATCTCGGCGACGGCGATGATGACCAGGAACATCATCCTGTTCTTGAGCACCCCGACC	MIN	3.36e-25	1A	593244670	99	0	0	0	0	0	0	0	0	0	0	0	0	0	0	0	0	0
344	1099228	TGCAGGTTCTTCCGAACCTGAACCCACCTTTATACACTGAAAATATTGGTGTCTCTGTTGAATAATTTC	MIN	7.91e-27	1A	593615405	99	0	0	0	0	0	0	0	0	0	0	0	0	0	0	0	0	0
345	3951341	TGCAGGTAAGGGACGGAAGGGTCGAACGGGGCTGCTGCGCCGTCGCCGAGATCGGAAGAGCGGTTCAGC	MIN	1.99e-15	1A	593740761	99	0	0	0	0	0	0	0	0	0	0	0	0	0	0	0	0	0
346	3532754	TGCAGCTGTGGCTGTCACTCCATCACCCTCCTATTGACCGAGATCGGAAGAGCGGTTCAGCAGGAATGC	MIN	4.38e-11	1A	594005551	99	0	0	0	0	0	0	0	0	0	0	0	0	0	0	0	0	0
347	1127267	TGCAGGTGACGCCGCTCCACTGGCAGCAGTCGTGGGCACCTTGCTGCCATGAGACAAGGCGATCGTCCG	MIN	9.03e-20	1A	594057654	99	0	0	0	0	0	0	0	0	0	0	0	0	0	0	0	0	0
348	2258496	TGCAGCTGCTTGAGGATGCAAGGGTCTCGTATGAGCTCTGCCAGCGCCGACTCCACCGTGCTCGACGTC	MIN	4.1e-24	1A	595523708	99	0	0	0	0	0	0	0	0	0	0	0	0	0	0	0	0	0
349	1862991	TGCAGCATGAGCTCGATGGCGTAGTGGGAAATGACCGTCTCGTCACGGAAGCCGACCTGCCACGCCTCA	MIN	2.12e-21	1A	595523711	99	0	0	0	0	0	0	0	0	0	0	0	0	0	0	0	0	0
350	3947631	TGCAGGCAGGCAGACGGTAAGATTGTCATCATTCCTTGCTACTGACCGAGATCGGAAGAGCGGTTCAGC	MIN	1.99e-15	1A	596514054	100	0	0	0	0	0	0	0	0	0	0	0	0	0	0	0	0	0
351	1018462	TGCAGGTGCTGGTGGTAGCTGCACGACTCGTTGTGGTTGGGCGTCTTGCACGCAACGTGCGGGAAACGG	MIN	7.91e-27	1A	597216323	100	0	0	0	0	0	0	0	0	0	0	0	0	0	0	0	0	0
352	1206403	TGCAGTTAGTTCTTAAATGTCGGCACTGCAATCACTAACACACGCCAGCTCCGAGATCGGAAGAGCGGT	UNI	3.84e-18	1B	166944	101	0	0	0	0	0	0	0	0	0	0	0	0	0	0	0	0	0
353	2275986	TGCAGCTGGGACTCCTTGCCAGGCAACATGGAGCACCTCACGTTGCTCGAGAATCTAAATATCGTGGGA	MIN	7.91e-27	1B	716113	101	0	0	0	0	0	0	0	0	0	0	0	0	0	0	0	0	0
354	1115249	TGCAGTGTGCACGGGACATCTCCTTGTTCCGTCTAGGCAGATCAGTGAATATCGGTGCCGTGATCTCAA	UNI	7.91e-27	1B	719154	101	0	0	0	0	0	0	0	0	0	0	0	0	0	0	0	0	0
355	2322330	TGCAGCTGGGACGCCTTACCAGGCAACATGGAGCACCTCACATCGCTCGAGACACTGGATATGATGGCA	MIN	1.63e-16	1B	854017	101	0	0	0	0	0	0	0	0	0	0	0	0	0	0	0	0	0
356	1089810	TGCAGGCAAGATATGAGAGGTGAAGATAAATACTACCTTGACAAAGACGGCGGCGCTGGCTCCGAAGCC	MIN	7.91e-27	1B	1198302	101	0	0	0	0	0	0	0	0	0	0	0	0	0	0	0	0	0
357	1024000	TGCAGGATTCGGCGGCAATGGCGGGCGATTGGAACAAGGGGGAAGAGGACGGACGGCGAGCAGAAGATC	MIN	7.91e-27	1B	1423833	101	0	0	0	0	0	0	0	0	0	0	0	0	0	0	0	0	0
358	1268452	TGCAGTGGGCACGGGACATCTCCTTGTCTTTGTTCCTTCTACGCAGGTCAGAGGAGCCTGTTCGGGTGA	MIN	2.42e-14	1B	1833883	101	0	0	0	0	0	0	0	0	0	0	0	0	0	0	0	0	0
359	1094011	TGCAGAGGAGAGGAGAAAACACGCTGAAGAAACGCGCTCGTGGCGGCAGCGTCGTGGAGATCAGATGAA	MIN	7.91e-27	1B	2378414	101	0	0	0	0	0	0	0	0	0	0	0	0	0	0	0	0	0
360	1104616	TGCAGTGCTCGTGCACGCAATCTCCTGCCAAGTGTGACCCCAACAAACGGGTCGTGCACGGGGAGGGGC	UNI	7.91e-27	1B	2383192	101	0	0	0	0	0	0	0	0	0	0	0	0	0	0	0	0	0
361	1195188	TGCAGATGGTGGAGGGACAAAGAGAACTTCGGGTCAGAGGGAAAGAAACGAGGAAAGGGAGAAGAGCTT	MIN	7.91e-27	1B	2963537	101	0	0	0	0	0	0	0	0	0	0	0	0	0	0	0	0	0
362	4989289	TGCAGCTCTATCAACGCTTCAGCAAGCCTGCATGCATTGGGAACCAAAGCTGCTATCTTTCTAGCCTGT	MIN	4.1e-24	1B	3281702	101	0	0	0	0	0	0	0	0	0	0	0	0	0	0	0	0	0
363	1100352	TGCAGTGTTATTTCTTCAGTAAATAATTTTGCAGTTCTCGTGCTCCCTAGGGCAAGTCTTATGTTTCCT	UNI	2.12e-21	1B	3282008	101	0	0	0	0	0	0	0	0	0	0	0	0	0	0	0	0	0
364	978310	TGCAGTGGGCACGAGACATCTCCTTGTCTTTGTTCCTCCGACGCACGCCACAGGAGACTATTCCGAGAT	MIN	6.08e-22	1B	3362820	101	0	0	0	0	0	0	0	0	0	0	0	0	0	0	0	0	0
365	3533832	TGCAGCTACAACCACCCTCGCGATATCGCCACCGCGGTGAGCCGAGATCGGAAGAGCGGTTCAGCAGGA	MIN	2.95e-13	1B	3635742	101	0	0	0	1	0	0	0	0	0	0	0	0	0	0	0	0	0
366	983031	TGCAGTGTGACTCGTATCTGTGTTGAGTGGCAGTGGACTAACCCCCACAGAGATATGGGTGTCCGAGAT	UNI	1.74e-22	1B	5457761	101	0	0	0	0	0	0	0	0	0	0	0	0	0	0	0	0	0
367	1220017	TGCAGTGCACCTGTGTTGGAGGAGTTTCTTCCGAGAATTCCAATGGCAGAGCTGGTGGTCACCATGGCG	MIN	4.1e-24	1B	6148792	101	0	0	0	0	0	0	0	0	0	0	0	0	0	0	0	0	0
368	1140795	TGCAGTTGCTCTAGATCAAGAATTGTTAGGGCCTGCGGCGTAGGGTGAGTGCCCGAGATCGGAAGAGCG	MIN	3.15e-19	1B	6726026	102	0	0	0	0	0	0	0	0	0	0	0	0	0	0	0	0	0
369	1057381	TGCAGCCAAGCCCAGCATGTTTTCGGCCCCTTTTTAAGCCACCGAACAATCAGATACGCTCACGCGGTA	MIN	7.91e-27	1B	7599660	102	0	0	0	0	0	0	0	0	0	0	0	0	0	0	0	0	0
370	2351655	TGCAGTAGCTGTAGCTATCGCTGGAGAAGAGTGGGGTGGCTGCTTGGCGTCGGAGTCAGAGTCGAGCAT	MIN	7.91e-27	1B	7952547	102	0	0	0	0	0	0	0	0	0	0	0	0	0	0	0	0	0
371	3947801	TGCAGCTTGGTCATCTTGTCCAGTAAAGAGTTTCCTTTGACCCAATTTTCATCACCGAGATCGGAAGAG	MIN	3.84e-18	1B	8794453	102	0	0	0	0	0	0	0	0	0	0	0	0	0	0	0	0	0
372	1201428	TGCAGATACGCGCTATTGTCCATGGAGACTCTGGATCGGTCGGGTGCATGAACCGAGATCGGAAGAGCG	UNI	1.34e-17	1B	8920603	102	0	0	0	0	0	0	0	0	0	0	0	0	0	0	0	0	0
373	989369	TGCAGCTGCCATGGATGGATGGGTGCTTATGCTTCTTCTATCTTTCTCCTCTCTGCTCCGAGATCGGAA	MIN	2.59e-20	1B	9603314	102	0	0	0	0	0	0	0	0	0	0	0	0	0	0	0	0	0
374	1061848	TGCAGGTTAGAAGTTCATCTTCTGTTCACATTCAGATTGCTTGCCACCGCCACGCATTCCTCCGAGATC	MIN	2.12e-21	1B	9704331	102	0	0	0	0	0	0	0	0	0	0	0	0	0	0	0	0	0
375	1110181	TGCAGGTTAATTTGAGCCCAAATTCATGCATGCCTGTAGAGAAAAAGAAAAAGAAAGCTTCCCGAGATC	MIN	4.1e-24	1B	9788055	102	0	0	0	0	0	0	0	0	0	0	0	0	0	0	0	0	0
376	3952984	TGCAGCAAATGCAGATGATGAGTTCAATGACCCGAGATCGGAAGAGCGGTTCAGCAGGAATGCCGAGAC	UNI	9.65e-07	1B	9840390	102	0	0	0	0	0	0	0	0	0	0	0	0	0	0	0	0	0
377	3954304	TGCAGTCCAGCCAGGATGGCACGGGCTTCGGCTTCCTCAGTGCTCCGAGATCGGAAGAGCGGTTCAGCA	MIN	6.94e-15	1B	10188802	102	0	0	0	0	0	0	0	0	0	0	0	0	0	0	0	0	0
378	3021864	TGCAGATCCAACCACCATATCCATGATTATCACCTTCCCTCCGAGATCGGAAGAGCGGTTCAGCAGGAA	MIN	4.38e-11	1B	10224060	102	1	1	0	1	0	0	0	0	0	0	0	0	0	0	0	0	0
379	5325595	TGCAGTCAGAGGCTGGCTCGGGGCAGCTCCCAGCTGCACGAATCACAAGAGGAACATACGGCTATGATA	UNI	9.03e-20	1B	10788174	102	0	0	0	0	0	0	0	0	0	0	0	0	0	0	0	0	0
380	3533475	TGCAGCCAGGACTCCATGGGCAGCACCAGAGGAACAGCGCGCCGAGATCGGAAGAGCGGTTCAGCAGGA	UNI	2.95e-13	1B	11019520	102	0	0	0	0	0	0	0	0	0	0	0	0	0	0	0	0	0
381	1119497	TGCAGATGGTGGTGCTGTCGCTAAGGACCTTCAGGTTTCTTGCTGAAGTTGTTGGAGTTGCCGTTTCTG	MIN	7.91e-27	1B	12451604	103	0	0	0	0	0	0	0	0	0	0	0	0	0	0	0	0	0
382	1055751	TGCAGATATTTACCCTCGTTATTCCTCCATCCGAGCGAGTCCCTCCAACATCTCTGCCCATCCCCAACC	UNI	7.91e-27	1B	12454400	103	0	0	0	0	0	0	0	0	0	0	0	0	0	0	0	0	0
383	1125459	TGCAGAATACTCGGCTACGACGTGCCCAAAGGCACCACCATTCTTGTGAATGTTTGGGCCATCTCTAGA	MIN	7.91e-27	1B	12456321	103	0	0	0	0	0	0	0	0	0	0	0	0	0	0	0	0	0
384	1212818	TGCAGATCTACGGCCCCCACGAACCCAACCCGCCACGATCGCGCGGCTAGATCCAGCAGGAGCAACCAC	MIN	1.99e-15	1B	12634689	103	0	0	0	0	0	0	0	0	0	0	0	0	0	0	0	0	0
385	1025459	TGCAGGTGCCACCCCAAGCGCGTCGCTGTGCTGCAACAACTGCGGCACCTGCACCAGGTCCATCCCGCC	MIN	7.91e-27	1B	12900686	103	0	0	0	0	0	0	0	0	0	0	0	0	0	0	0	0	0
386	1229196	TGCAGTTCGTGAGAACAGAGATGGATTTTATTTTGTGGCTGGCTGTGGAGGTTCCGAGATCGGAAGAGC	MIN	9.03e-20	1B	12920821	103	0	0	0	0	0	0	0	0	0	0	0	0	0	0	0	0	0
387	1107539	TGCAGTCTCGGTGTTATATATACATCACCGCAGATAGTCGGTGTTGCTCAAAATTTGTTTCTGATTCAA	MIN	5.7e-16	1B	12938222	103	0	0	0	0	0	0	0	0	0	0	0	0	0	0	0	0	0
388	3034036	TGCAGAGCCTCAAGCTGTATGGTAACCTGGTGAATCTGCCGAGATCGGAAGAGCGGTTCAGCAGGAATG	MIN	1.26e-11	1B	13140954	103	0	0	0	0	0	0	0	0	0	0	0	0	0	0	0	0	0
389	4005968	TGCAGGGCATCACCGACGGACAGGACATGACGGCGACGGCCGAGATCGGAAGAGCGGTTCAGCAGGAAT	MIN	3.6e-12	1B	13276205	103	0	0	0	0	0	0	0	0	0	0	0	0	0	0	0	0	0
390	1074925	TGCAGTCTCGCTGTAAATTGAGCACCTTCACTGTGTTATAGATCACCACAGACAATCAGGCTTACTGAA	MIN	1.53e-10	1B	13307716	103	0	0	0	0	0	0	0	0	0	0	0	0	0	0	0	0	0
391	1255154	TGCAGCAACCGAATGCACCGAAGTAATTTCGGTTTCTGATATGAGCTGACCCGAGATCGGAAGAGCGGT	MIN	3.84e-18	1B	13578591	103	0	0	0	0	0	0	0	0	0	0	0	0	0	0	0	0	0
392	2276217	TGCAGAGTGTACTCCATCAAGCGACATCATCGTCGCTCGAGGTTATGGATCTCTCCGCCGCATTGATCC	MIN	3.36e-25	1B	13657724	103	0	0	0	0	0	0	0	0	0	0	0	0	0	0	0	0	0
393	1102824	TGCAGCCCATTTAAACTTCAGATGCGTACGTGTTAAATAGAGGTTGCTTTTTTTTAGACAATTTAAATA	MIN	7.91e-27	1B	13678839	103	0	0	0	0	0	0	0	0	0	0	0	0	0	0	0	0	0
394	1116205	TGCAGGCAGCGACCAATGTCAGTAAGCGGATACACTGACTTACTCGGAGAGGAGATGAAGAAAGACAAA	MIN	7.91e-27	1B	14013317	103	0	0	0	0	0	0	0	0	0	0	0	0	0	0	0	0	0
395	1207903	TGCAGCAGCACGATCTGGAGGTCAGGCCTGTCGTGCTTGATGATCACCAACCCTGGATTGGTCTGCGTG	MIN	7.91e-27	1B	14071683	103	0	0	0	0	0	0	0	0	0	0	0	0	0	0	0	0	0
396	3948136	TGCAGCTTAGGCACCCGCAAAGCTCTTTTTACCGAGATCGGAAGAGCGGTTCAGCAGGAATGCCGAGAC	UNI	7.92e-08	1B	14119869	103	0	0	0	0	0	0	0	0	0	0	0	0	0	0	0	0	0
397	6046459	TGCAGTTATAAAAAGAATACACCAGCGTGCACGTACGTGTAGGTCAGACAGGCAGCTCGGCCGAGATCG	MIN	6.08e-22	1B	14249181	103	0	0	0	0	0	0	0	0	0	0	0	0	0	0	0	0	0
398	3950199	TGCAGCGAGAGCATAGAGCACTACCTACTCTGTGGCAAACCGAGATCGGAAGAGCGGTTCAGCAGGAAT	UNI	4.38e-11	1B	15550124	103	0	0	0	0	0	0	0	0	0	0	0	0	0	0	0	0	0
399	3957531	TGCAGTCGTCGGCGAGCTTCCGCACCTGATTCATCCACGTGAGGACCGAGATCGGAAGAGCGGTTCAGC	MIN	8.46e-14	1B	15550125	103	0	0	0	0	0	0	0	0	0	0	0	0	0	0	0	0	0
400	4411001	TGCAGCCAGTAATTGGCATAAAAAAAGGCGCCGAGATCGGAAGAGCGGTTCAGCAGGAATGCCGAGACC	UNI	2.76e-07	1B	15840532	103	0	0	0	0	0	0	0	0	0	0	0	0	0	0	0	0	0
401	2275270	TGCAGGAGGAGCACTGCTTCGACATGAAGAACGCTGTAAGAACAAAAGAAAACCATCCTGCATTTCCCT	MIN	7.91e-27	1B	16015618	103	0	0	0	0	0	0	0	0	0	0	0	0	0	0	0	0	0
402	1037630	TGCAGCAATTGATCACCTACAGCAATTGATACGGAGAAACTCTCATGTTAAACATCAATGGTCAGCCTG	MIN	7.91e-27	1B	16116209	103	0	0	0	1	0	0	0	0	0	0	0	0	0	0	0	0	0
403	987796	TGCAGTGCAGGGACGAGTACACGCTGGCATATATGTATTACATTCCGTTCACGGGGGGCAAGCCCTAGC	MIN	7.91e-27	1B	16306069	104	0	0	0	0	0	0	0	0	0	0	0	0	0	0	0	0	0
404	2289496	TGCAGTGTCAAGGATCGATGAGCTAGATGAAATTCAATTTGTTGCAGAAATGCAAGTGAACATGAGCAG	MIN	9.03e-20	1B	16311403	104	0	0	0	0	0	0	0	0	0	0	0	0	0	0	0	0	0
405	1201416	TGCAGTACGTACGTAAAGGGGGTTTAGATCACATGCACCTGGTACCTGAGAGCTTCTGACGCGACGTGG	MIN	3.36e-25	1B	17169184	104	0	0	0	0	0	0	0	0	0	0	0	0	0	0	0	0	0
406	2277540	TGCAGAAAACGGCTATGGTTCATTGAGCTCCTAGCTACAAGTCGATGGACCTGTGAATCACGTGGTACG	MIN	1.43e-23	1B	17294282	104	0	0	0	0	0	0	0	0	0	0	0	0	0	0	0	0	0
407	984714	TGCAGTTTCGTCATCCTGTCCAGTAAAGAGTTTCCTTTGACCCAATTTTCATCACCGAGATCGGAAGAG	MIN	2.59e-20	1B	17459850	104	0	0	0	0	0	0	0	0	0	0	0	0	0	0	0	0	0
408	1003475	TGCAGGCCACGGTGCTGCTCTTCGCGGTGGCCGCGGAGGGGATGTACCCGAGATCGGAAGAGCGGTTCA	UNI	1.63e-16	1B	17494930	104	0	0	0	0	0	0	0	0	0	0	0	0	0	0	0	0	0
409	3025870	TGCAGCTGCACATGACGTCGTGGAGTGCCAATTTGCCCCGAGATCGGAAGAGCGGTTCAGCAGGAATGC	UNI	9.65e-07	1B	17530406	104	0	0	0	0	0	0	0	0	0	0	0	0	0	0	0	0	0
410	1112589	TGCAGTGCTGCATGCATGTGTCTGCTGTGTCCTTGGGCTGATGTGGAGGTTAAGTTTAAGCGGAGATTG	MIN	7.91e-27	1B	17594877	104	0	0	0	0	0	0	0	0	0	0	0	0	0	0	0	0	0
411	1218270	TGCAGGTACACACCAAGCAGGCAAGCACCCAGGTGGATGGATTCTTGTGTCTAGCTAGCTAGCCTAGAA	MIN	3.36e-25	1B	17743583	104	0	0	0	0	0	0	0	0	0	0	0	0	0	0	0	0	0
412	4329313	TGCAGATTATTCCAAATACTATAACGAGCAACCGAGATCGGAAGAGCGGTTCAGCAGGAATGCCGAGAC	UNI	3.37e-06	1B	18167041	104	0	0	0	0	0	0	0	0	0	0	0	0	0	0	0	0	0
413	5325687	TGCAGGTAGCAGTAGCAGGGACGCGCGCAGGTTACTGCTGGTGCCATTGGAGAGATGTTCCTCAAATGT	MIN	4.1e-24	1B	18167298	104	0	0	0	0	0	0	0	0	0	0	0	0	0	0	0	0	0
414	4537548	TGCAGAGAACGGTTGGGGCTGGGTGGGCTCCGTGGATTATCTACGTCCGAGATCGGAAGAGCGGTTCAG	UNI	5.7e-16	1B	18430732	104	0	0	0	0	0	0	0	0	0	0	0	0	0	0	0	0	0
415	1264748	TGCAGAAACTAATGTGTACTTCTTACTCCCGTCAGCCTGCTTGCTGATGGTTCTGTGGTCTCGTTTCTC	MIN	4.1e-24	1B	18606110	104	0	0	0	0	0	0	0	0	0	0	0	0	0	0	0	0	0
416	1269791	TGCAGGACAAAAATCTGGAAAATATTTGGATTGGTGGAGCTTGGCTACGGCAGATGGGCAGAGGGATTT	MIN	7.92e-08	1B	18688038	104	0	0	0	0	0	0	0	0	0	0	0	0	0	0	0	0	0
417	1127610	TGCAGTACATTATGTGAGTCAATCAGGAACCTGAAATGGACTGAAAGTTGCGGTCCTTTTTCCCTGATT	UNI	4.1e-24	1B	18706158	104	0	0	0	0	0	0	0	0	0	0	0	0	0	0	0	0	0
418	3960744	TGCAGCCAGCCTCATTGGGAGCTATGACAGGTGGTGTGCCGAGATCGGAAGAGCGGTTCAGCAGGAATG	MIN	1.26e-11	1B	20045127	104	0	0	0	0	0	0	0	0	0	0	0	0	0	0	0	0	0
419	1279918	TGCAGGCGCTCCCATCAGTATTAAGAAAACAAACAAGCTCAGTCGTCGGTGTATTCAACTCCGAGATCG	MIN	7.41e-21	1B	20861123	104	0	0	0	0	0	0	0	0	0	0	0	0	0	0	0	0	0
420	1117769	TGCAGATGACAAGGCCCCTGCAACCGCCATGTGGCAAATTCTGGAATGCAAACGACCGAGATCGGAAGA	MIN	1.03e-12	1B	20931589	104	0	0	0	0	0	0	0	0	0	0	0	0	0	0	0	0	0
421	983559	TGCAGGCGCTCCCATCGGAATTAAGAAAACAAACAAGATCAGTTGTCGGTGTATTCCACTCCGAGATCG	MIN	3.84e-18	1B	21351626	105	0	0	0	0	0	0	0	0	0	0	0	0	0	0	0	0	0
422	4261406	TGCAGGCTAGCTGCTCGAATGACTATTTAATTTGGTCTACCTCCATAGGCCGAGATCGGAAGAGCGGTT	MIN	1.34e-17	1B	21362478	105	0	0	0	0	0	0	0	0	0	0	0	0	0	0	0	0	0
423	3030319	TGCAGGTACCAACCTCTCTCAACCTCGCTCGCTGGCGCTGGCCGAGATCGGAAGAGCGGTTCAGCAGGA	MIN	1.53e-10	1B	22161758	105	0	0	0	0	0	0	0	0	0	0	0	0	0	0	0	0	0
424	3955562	TGCAGGTACCAACCTCTCTCTCAAGCTCGCTCGCTCGCGCTGGCCGAGATCGGAAGAGCGGTTCAGCAG	MIN	1.53e-10	1B	22161758	105	0	0	0	0	0	0	0	0	0	0	0	0	0	0	0	0	0
425	3533908	TGCAGTTCCACAAGCGCGGCAGCCTCAACCTCATCTCCCTCCGCCGAGATCGGAAGAGCGGTTCAGCAG	MIN	2.42e-14	1B	22174222	105	0	0	0	0	0	0	0	0	0	0	0	0	0	0	0	0	0
426	1022619	TGCAGCTACGCAGCGCCCACGTCTCCTGCGCATACATGCACGTAGCGGAGCGAGCGATCCGCCCGAGAT	MIN	1.17e-24	1B	22662985	105	0	0	0	0	0	0	0	0	0	0	0	0	0	0	0	0	0
427	1212708	TGCAGCCTCAGATCAGCACGCAGCCATCCAGGCGCCAGCCCATGAAGCTGGGATCTAAACCCAGCACAC	MIN	4.1e-24	1B	22989468	105	0	0	0	0	0	0	0	0	0	0	0	0	0	0	0	0	0
428	4992887	TGCAGTAGTATTCAAGTCCTATCATGTCAGCCGAGATCGGAAGAGCGGTTCAGCAGGAATGCCGAGACC	MIN	2.76e-07	1B	23525868	105	0	0	0	0	0	0	0	0	0	0	0	0	0	0	0	0	0
429	1254645	TGCAGAAGACATTCGCGTGAAAGTAAAGCTCGTGTTCGCCTTTGTTCTCACGTTTTCTGTGCTAGTCGG	UNI	6.94e-15	1B	23672652	105	0	0	0	0	0	0	0	0	0	0	0	0	0	0	0	0	0
430	1059307	TGCAGCCTGTCTATGGGCCAATTTCATGATATCCATGTGTCAGGTGCTCAGATTTGACTATCAGAACAA	MIN	7.91e-27	1B	24861490	105	0	0	0	0	0	0	0	0	0	0	0	0	0	0	0	0	0
431	1863855	TGCAGACTGGCACGCCAGCGGCGGACGGCATCGAGGGCCACACCTTGACGTACAATTTCGTGGCGGACC	MIN	3.36e-25	1B	25754513	105	0	0	0	0	0	0	0	0	0	0	0	0	0	0	0	0	0
432	1076227	TGCAGTACAGCTCACCTAACTCAAGGCCAGCAAGCACATGAACAAGATCAGAGACCCACCATCACAACT	MIN	7.91e-27	1B	26810933	106	0	0	0	0	0	0	0	0	0	0	0	0	0	0	0	0	0
433	2276595	TGCAGTTGTTTGGTTCTTGTTCTCGTTCGAGCTATTGATGTTTGAGTACTGGCAGCCCAAGCTTCTCCG	MIN	7.91e-27	1B	27784633	106	0	0	0	0	0	0	0	0	0	0	0	0	0	0	0	0	0
434	3064864	TGCAGCCCTTTCGCTGAAGCGTGCGAGCGAAAAGCGCGAAACGGCCCGAGATCGGAAGAGCGGTTCAGC	MIN	8.46e-14	1B	27997850	106	0	0	0	0	0	0	0	0	0	0	0	0	0	0	0	0	0
435	3023214	TGCAGACTGATGTAGGTGACGAGTTAGCACAATTGCAGGCCGAGATCGGAAGAGCGGTTCAGCAGGAAT	MIN	3.6e-12	1B	28099225	106	0	0	0	0	0	0	0	0	0	0	0	0	0	0	0	0	0
436	3936268	TGCAGCCGCTTGCACTCGCTCAAGACCCTCTCGTACACGGCGACCGAGATCGGAAGAGCGGTTCAGCAG	MIN	1.53e-10	1B	28422365	106	0	0	0	0	0	0	0	0	0	0	0	0	0	0	0	0	0
437	3533177	TGCAGACTTCCGCCTCTAAAAGCCCTTGGACAATGGACGAGCCGAGATCGGAAGAGCGGTTCAGCAGGA	UNI	1.26e-11	1B	28461472	106	0	0	0	0	0	0	0	0	0	0	0	0	0	0	0	0	0
438	3942295	TGCAGTAGATAGTGTAGCCTGCACAGGAGCCGAGATCGGAAGAGCGGTTCAGCAGGAATGCCGAGACCG	UNI	9.65e-07	1B	28660335	106	0	0	1	0	0	0	0	0	0	0	0	0	0	0	0	0	0
439	3938992	TGCAGCCGTCCTTGAGGCGGCCGTGGGGGAAGCTGTAGGCCGAGATCGGAAGAGCGGTTCAGCAGGAAT	MIN	1.53e-10	1B	28684147	106	0	0	0	0	0	0	0	0	0	0	0	0	0	0	0	0	0
440	3020458	TGCAGTTAGTGAATACTTCATTTTACTCTAATGCACAAACAACCGAGATCGGAAGAGCGGTTCAGCAGG	UNI	9.65e-07	1B	34018037	107	0	0	0	0	0	0	0	0	0	0	0	0	0	0	0	0	0
441	1069301	TGCAGAACACGGTGACCCGAAGCACCAGCAACCCATCATGTACATTGTCCCCGAGGAACTTAAAAACTT	MIN	7.91e-27	1B	34951791	108	0	0	0	1	0	0	0	0	0	0	0	0	0	0	0	0	0
442	1088268	TGCAGGAGCCGCGCCGCACAACTGCTCCAACATTTTCATCAAATAGCCCGAGATCGGAAGAGCGGTTCA	MIN	1.63e-16	1B	34951794	108	0	0	0	0	0	0	0	0	0	0	0	0	0	0	0	0	0
443	3029271	TGCAGTGCTTCCCCGTTGACAGGTACTCGCAGGACTGGCCGAGATCGGAAGAGCGGTTCAGCAGGAATG	MIN	1.26e-11	1B	35229424	108	0	0	0	0	0	0	0	0	0	0	0	0	0	0	0	0	0
444	1065088	TGCAGACTCGCTTAATGCGAGATATAGCTGTCGTGCCTCTTCTGGTCACAGCAGCGGTTCACTACAGTT	UNI	1.43e-23	1B	36401130	109	0	0	0	0	0	0	0	0	0	0	0	0	0	0	0	0	0
445	1078883	TGCAGGTGTTATCACCCAATCTTGCTCAGATGTTTGGCTGCAAATACACATGATGTATCCTGATGATTA	MIN	7.91e-27	1B	38250285	109	0	0	0	0	0	0	0	0	0	0	0	0	0	0	0	0	0
446	1125763	TGCAGATAGACAACTCCTAAGAATTAGCCCATAATCAGTTTCAGGAGGTGATAGCCGATCTTCCGAGAT	MIN	1.43e-23	1B	41738566	110	0	0	0	0	0	0	0	0	0	0	0	0	0	0	0	0	0
447	2277835	TGCAGATGCAGCACATTGGATGGCCGAGCAGCACAATGCGGCCATCATCACCAGCCCACTGCACGACGA	MIN	7.91e-27	1B	42041667	110	0	0	0	0	0	0	0	0	0	0	0	0	0	0	0	0	0
448	2372349	TGCAGTCCGAGTCGGTGACGCTCGACGTGCCGAGCGCGGGCGCAGGCTGGTGCACCGAGATCGGAAGAG	MIN	2.59e-20	1B	42605992	110	0	0	0	0	0	0	0	0	0	0	0	0	0	0	0	0	0
449	3950468	TGCAGGAAGCAACACGCAACAAATCAGTCGAATCGTCTCGGCGGAGATGAAGGATCGTCAGCCGAGATC	MIN	4.1e-24	1B	43280035	110	0	0	0	0	0	0	0	0	0	0	0	0	0	0	0	0	0
450	1210909	TGCAGGTAGGAGGAGTCTATGCTGTCCATGCTCTGTCATAGGCGACCAATGCTCCCCGAGATCGGAAGA	MIN	7.92e-08	1B	44074311	110	0	0	0	0	0	0	0	0	0	0	0	0	0	0	0	0	0
451	3533691	TGCAGGATGGCTCTCATGAGGAGCGACCAGTCGCCGTAGTTGCTCCGAGATCGGAAGAGCGGTTCAGCA	MIN	6.94e-15	1B	45987941	110	0	0	0	0	0	0	0	0	0	0	0	0	0	0	0	0	0
452	1121019	TGCAGACTCGCGGGCTGTGGGACGCCGTGAGCACGGGAGACGCCGACTACCACGACGATCGCGCCGCGC	MIN	7.91e-27	1B	45987944	110	0	0	0	0	0	0	0	0	0	0	0	0	0	0	0	0	0
453	3024381	TGCAGCAGCGATCTGTCTTCAGATTTGAGGATCACAGAGATGCCTCCGAGATCGGAAGAGCGGTTCAGC	UNI	1.99e-15	1B	46004617	110	0	0	0	0	0	0	0	0	0	0	0	0	0	0	0	0	0
454	1123418	TGCAGATCGTGCAGATTCTTCCCATGGTCTTAACTAACGCAGTGTTGCTGCCAAATGAAGGTTTCGGTG	MIN	7.91e-27	1B	46912004	111	0	0	0	0	0	0	0	0	0	0	0	0	0	0	0	0	0
455	1081254	TGCAGAAATCTTACCATTATTACTGGAGTCGGCACCTCGCCCACGCTAACACTCTACAACCGTAATAAT	MIN	3.36e-25	1B	47610539	111	0	0	0	0	0	0	0	0	0	0	0	0	0	0	0	0	0
456	1163780	TGCAGGGGGAACTGGTGATCGCGCGCTAGCACTCTAGCAACCATGTCCGAGATCGGAAGAGCGGTTCAG	UNI	5.7e-16	1B	48689181	111	0	0	0	0	0	0	0	0	0	0	0	0	0	0	0	0	0
457	1250712	TGCAGTAAAATCTCCAAACTTTGTTGCCACCCAGCGGCGGAAACCATGGGCGAAGCTGGAACCTCACCC	UNI	3.36e-25	1B	48689354	111	0	0	0	0	0	0	0	0	0	0	0	0	0	0	0	0	0
458	2292619	TGCAGTTCGCGCCATGCTGGACCAGCTTTCATGCTCGATCATCTGTTTACAGGAATCGAAGCTTGTGGC	MIN	3.36e-25	1B	48691557	111	0	0	0	0	0	0	1	0	0	0	0	0	0	0	0	0	0
459	2276427	TGCAGTGAAGTTCGTGTCCTGGTAGATCTTTGCTTCTTCTGGTTTTTGATTGGCCGCTGTTCGCCCAGA	MIN	3.36e-25	1B	49989643	111	0	0	0	0	0	0	0	0	0	0	0	0	0	0	0	0	0
[truncated: 10,658 more rows]

## Sheet: Table_S5
	Table S4. MTAs of 95 SNP and 422 silicoDArTs loci with yield of wheat and yield stability. Siginficant marker's dominance (DOM) or additive (ADD) efects were provided. MTAs common for 2, 5 and 7 environments were highlited with yellow, orange and red colours, respectively.
[truncated: 824 more rows]

[truncated: 1 more sheets: Table S6]
